# Supplementary material for: Pyroptosis-Related Risk Signature Exhibits Distinct Prognostic, Immune, and Therapeutic Landscapes in Hepatocellular Carcinoma
Source: Front Genet. 2022 Mar 9;13:823443. doi: 10.3389/fgene.2022.823443 (PMC8965507; doi:10.3389/fgene.2022.823443)
Supplement: Supplementary file 1 [file DataSheet1.ZIP]

Archive with 19 entries (18 files):
- Data/
- Data/1.xlsx
- Data/10.xlsx
- Data/11.xlsx
- Data/12.xlsx
- Data/13.xlsx
- Data/14.xlsx
- Data/15.xlsx
- Data/16.xlsx
- Data/17.xlsx
- Data/2.xlsx
- Data/3.xlsx
- Data/4.xlsx
- Data/5.xlsx
- Data/6.xlsx
- Data/7.xlsx
- Data/8.xlsx
- Data/9.xlsx
- Data/Description.docx
