# Supplementary material for: Pyroptosis-Related Risk Signature Exhibits Distinct Prognostic, Immune, and Therapeutic Landscapes in Hepatocellular Carcinoma
Source: Front Genet. 2022 Mar 9;13:823443. doi: 10.3389/fgene.2022.823443 (PMC8965507; doi:10.3389/fgene.2022.823443)
Supplement: Supplementary file 1 [file DataSheet1.ZIP › Data/1.xlsx]

## Sheet: Sheet1
PR gene set
AIM2
CASP1
CASP3
CASP4
CASP5
CASP6
CASP8
CASP9
ELANE
GPX4
GSDMA
GSDMB
GSDMC
GSDMD
GSDME
IL18
IL1B
IL6
NLRC4
NLRP1
NLRP2
NLRP3
NLRP6
NLRP7
NOD1
NOD2
PJVK
PLCG1
PRKACA
PYCARD
SCAF11
TIRAP
TNF
CYCS
GZMB
HMGB1
IRF1
IRF2
TLR3
TLR4
RIPK1
DIABLO
CARD8
WNK1
BRD4
