# Supplementary material for: Pyroptosis-Related Risk Signature Exhibits Distinct Prognostic, Immune, and Therapeutic Landscapes in Hepatocellular Carcinoma
Source: Front Genet. 2022 Mar 9;13:823443. doi: 10.3389/fgene.2022.823443 (PMC8965507; doi:10.3389/fgene.2022.823443)
Supplement: Supplementary file 1 [file DataSheet1.ZIP › Data/10.xlsx]

## Sheet: Sheet1
id	TCGA-DD-A39X-11A-11R-A213-07	TCGA-ES-A2HT-11A-11R-A180-07	TCGA-BD-A3EP-11A-12R-A22L-07	TCGA-DD-A116-11A-12R-A26B-07	TCGA-DD-A3A4-11A-11R-A22L-07	TCGA-BD-A2L6-11A-21R-A213-07	TCGA-DD-A39W-11A-11R-A213-07	TCGA-BC-A10Y-11A-11R-A131-07	TCGA-BC-A10R-11A-11R-A131-07	TCGA-BC-A10T-11A-11R-A131-07	TCGA-DD-A11C-11A-11R-A131-07	TCGA-BC-A10W-11A-11R-A131-07	TCGA-BC-A216-11A-11R-A155-07	TCGA-EP-A26S-11A-12R-A16W-07	TCGA-FV-A3I1-11A-11R-A22L-07	TCGA-BC-A110-11A-11R-A131-07	TCGA-DD-A1EI-11A-11R-A131-07	TCGA-DD-A113-11A-12R-A131-07	TCGA-DD-A11B-11A-11R-A131-07	TCGA-BC-A10Z-11A-11R-A131-07	TCGA-FV-A3R2-11A-11R-A22L-07	TCGA-DD-A39Z-11A-21R-A213-07	TCGA-FV-A3I0-11A-11R-A22L-07	TCGA-DD-A1EB-11A-11R-A131-07	TCGA-DD-A3A8-11A-11R-A22L-07	TCGA-G3-A3CH-11A-11R-A22L-07	TCGA-DD-A11D-11A-12R-A131-07	TCGA-EP-A3RK-11A-11R-A22L-07	TCGA-DD-A3A1-11A-11R-A213-07	TCGA-DD-A1EG-11A-11R-A213-07	TCGA-DD-A1EC-11A-11R-A131-07	TCGA-DD-A11A-11A-11R-A131-07	TCGA-DD-A39V-11A-11R-A213-07	TCGA-DD-A114-11A-12R-A131-07	TCGA-DD-A3A2-11A-11R-A213-07	TCGA-DD-A3A6-11A-11R-A22L-07	TCGA-DD-A118-11A-11R-A131-07	TCGA-DD-A1EH-11A-11R-A131-07	TCGA-FV-A23B-11A-11R-A16W-07	TCGA-DD-A3A5-11A-11R-A22L-07	TCGA-DD-A1EL-11A-11R-A155-07	TCGA-DD-A1EJ-11A-11R-A155-07	TCGA-FV-A2QR-11A-11R-A213-07	TCGA-DD-A119-11A-11R-A131-07	TCGA-EP-A12J-11A-11R-A131-07	TCGA-BC-A10U-11A-11R-A131-07	TCGA-DD-A3A3-11A-11R-A22L-07	TCGA-BC-A10Q-11A-11R-A131-07	TCGA-DD-A1EE-11A-11R-A131-07
aDCs	0.535804	0.775246	0.637984	0.655505	0.544242	0.812842	0.555232	0.612334	0.590027	0.5919	0.55755	0.640083	0.546459	0.602188	0.57834	0.601355	0.594082	0.542839	0.548453	0.649535	0.610481	0.515173	0.590781	0.550908	0.564423	0.595092	0.76036	0.570936	0.557274	0.628995	0.532716	0.580164	0.552177	0.774609	0.650312	0.530619	0.591226	0.56722	0.627194	0.536319	0.654295	0.584569	0.62568	0.567281	0.669243	0.684445	0.611652	0.519038	0.594104
APC_co_inhibition	0.751794	0.824917	0.794529	0.758609	0.804	0.848394	0.751663	0.785957	0.849164	0.789199	0.778822	0.782035	0.791079	0.758391	0.755071	0.833182	0.756616	0.719446	0.748375	0.782552	0.798627	0.688133	0.759821	0.780827	0.764832	0.803556	0.813842	0.73819	0.788002	0.816702	0.777871	0.815448	0.747927	0.832611	0.766024	0.679997	0.778179	0.750624	0.773576	0.687259	0.791493	0.780597	0.811148	0.798085	0.815379	0.785504	0.838092	0.765544	0.799104
APC_co_stimulation	0.654473	0.730102	0.713906	0.693932	0.657817	0.73551	0.656062	0.697176	0.661754	0.65964	0.646055	0.67489	0.649176	0.68319	0.671738	0.680153	0.664937	0.64781	0.679121	0.669713	0.663323	0.640674	0.640713	0.648925	0.632589	0.668734	0.711478	0.641773	0.65922	0.684749	0.672665	0.68535	0.651642	0.710142	0.65876	0.577335	0.686299	0.679855	0.705171	0.651385	0.69475	0.657406	0.699951	0.662615	0.689585	0.652288	0.68461	0.638201	0.687263
B_cells	0.667959	0.704002	0.727285	0.677019	0.702907	0.752098	0.636578	0.652297	0.668313	0.667558	0.672426	0.663605	0.673076	0.650281	0.726041	0.669494	0.668853	0.620445	0.710401	0.624387	0.645626	0.653488	0.609728	0.663586	0.62558	0.72765	0.763505	0.63564	0.660101	0.678974	0.662345	0.714763	0.651805	0.724903	0.689085	0.478788	0.66066	0.664009	0.712146	0.605437	0.668863	0.660331	0.676787	0.665404	0.658119	0.625967	0.640609	0.616139	0.767651
CCR	0.635699	0.69457	0.689152	0.662558	0.666144	0.704759	0.638597	0.663454	0.672375	0.672384	0.638169	0.663608	0.665002	0.669112	0.654999	0.660669	0.657358	0.64978	0.655085	0.661015	0.670067	0.623611	0.64333	0.663429	0.661048	0.672775	0.687905	0.64139	0.67661	0.68357	0.653271	0.675758	0.657272	0.68735	0.65011	0.597453	0.649733	0.653237	0.687022	0.635587	0.662506	0.661773	0.69349	0.662216	0.672034	0.680533	0.673813	0.654782	0.666995
CD8+_T_cells	0.77822	0.845126	0.794613	0.816144	0.812607	0.932716	0.727507	0.773238	0.801619	0.755822	0.773905	0.845748	0.781334	0.77177	0.722236	0.75818	0.777197	0.716609	0.796548	0.771014	0.832425	0.6953	0.673725	0.811784	0.779844	0.894415	0.877043	0.722547	0.822839	0.813519	0.746925	0.810183	0.813474	0.906003	0.727685	0.700794	0.791477	0.814053	0.863364	0.709691	0.768278	0.775151	0.896261	0.767499	0.833915	0.790743	0.802731	0.725105	0.79657
Check-point	0.6649	0.729328	0.71216	0.692345	0.679364	0.770193	0.667512	0.695535	0.686948	0.689209	0.667099	0.692786	0.675792	0.672332	0.687402	0.681478	0.685432	0.66872	0.684714	0.679579	0.699561	0.632391	0.657767	0.685791	0.679014	0.723168	0.728404	0.643588	0.689361	0.706187	0.665199	0.706844	0.674071	0.740393	0.668479	0.554768	0.687218	0.677579	0.709539	0.642202	0.68652	0.672951	0.728183	0.680199	0.702874	0.683617	0.704388	0.635494	0.703653
Cytolytic_activity	0.878857	0.89374	0.88901	0.887455	0.90711	0.953584	0.868975	0.868924	0.852805	0.851601	0.881771	0.868036	0.89121	0.889067	0.83797	0.847301	0.854663	0.802993	0.849191	0.792985	0.900995	0.816614	0.764916	0.871994	0.893579	0.920872	0.868415	0.811891	0.898037	0.881924	0.84117	0.899691	0.866481	0.927808	0.881066	0.733997	0.879632	0.832961	0.898826	0.804486	0.853663	0.865684	0.90929	0.837718	0.872151	0.804897	0.870489	0.832867	0.863882
DCs	0.484372	0.70873	0.764358	0.643054	0.579189	0.792706	0.616525	0.684624	0.684666	0.717841	0.451065	0.648453	0.655217	0.657304	0.667229	0.710099	0.644884	0.625485	0.64003	0.618505	0.692446	0.541957	0.704299	0.666597	0.678892	0.684806	0.720105	0.63425	0.722575	0.697358	0.58899	0.680528	0.667415	0.727183	0.655219	0.592501	0.664057	0.611042	0.711762	0.605248	0.632959	0.635446	0.677691	0.677334	0.705343	0.685649	0.651169	0.647076	0.680048
HLA	0.893488	0.925852	0.904304	0.903654	0.889221	0.948992	0.857667	0.902649	0.907299	0.893096	0.897041	0.9119	0.899044	0.893232	0.879942	0.873629	0.897098	0.881478	0.896103	0.872501	0.921593	0.854624	0.862075	0.895415	0.882889	0.913667	0.932318	0.866573	0.925313	0.910928	0.909774	0.890242	0.882531	0.940983	0.832527	0.827046	0.871767	0.900364	0.912677	0.821912	0.8695	0.893603	0.925441	0.876796	0.906108	0.87489	0.924771	0.860795	0.874689
iDCs	0.586129	0.678833	0.674646	0.559226	0.499318	0.758701	0.565467	0.643669	0.344829	0.603349	0.431778	0.574524	0.482348	0.577427	0.445193	0.404289	0.558789	0.336001	0.592603	0.277184	0.625046	0.372919	0.354334	0.571286	0.41997	0.588814	0.605494	0.56684	0.595797	0.620214	0.56019	0.424063	0.630972	0.681073	0.555246	0.376016	0.587218	0.536733	0.682898	0.336071	0.591355	0.488	0.59355	0.376377	0.438581	0.505572	0.531593	0.512054	0.439872
Inflammation-promoting	0.721767	0.820097	0.773066	0.774158	0.758823	0.836172	0.719556	0.739796	0.743839	0.753387	0.704962	0.771171	0.736497	0.749201	0.748585	0.73602	0.727077	0.720134	0.744294	0.76838	0.780727	0.721294	0.642231	0.76589	0.748662	0.81014	0.809469	0.724806	0.766105	0.783949	0.73444	0.738867	0.744915	0.811806	0.752057	0.671849	0.755536	0.756028	0.790758	0.681165	0.751697	0.729898	0.796819	0.715117	0.777045	0.709403	0.755835	0.732495	0.792269
Macrophages	0.735018	0.762704	0.75736	0.748221	0.734421	0.832113	0.731395	0.805787	0.740884	0.774095	0.741234	0.737095	0.762838	0.779558	0.764909	0.7357	0.722718	0.762712	0.755081	0.770881	0.782713	0.68242	0.718552	0.766748	0.774142	0.756249	0.779586	0.710119	0.792937	0.796966	0.736361	0.78441	0.730837	0.762652	0.736659	0.664384	0.741829	0.72164	0.804767	0.66855	0.731518	0.772227	0.843907	0.771963	0.745001	0.73717	0.801873	0.739893	0.761996
Mast_cells	0.283993	0.422695	0.654943	0.576552	0.469149	0.672843	0.619567	0.686514	0.522247	0.727036	0.662626	0.564565	0.657541	0.697902	0.590115	0.646376	0.605457	0.673668	0.661353	0.457945	0.72489	0.461606	0.341346	0.640933	0.68936	0.585234	0.688643	0.665357	0.655825	0.638877	0.64213	0.753915	0.731547	0.699964	0.665669	0.331672	0.6464	0.516908	0.642042	0.603789	0.588904	0.499366	0.5607	0.612693	0.651662	0.744724	0.752598	0.481466	0.634074
MHC_class_I	0.959358	0.990941	0.958132	0.967264	0.971542	0.987737	0.954429	0.960025	0.977694	0.964892	0.966821	0.969391	0.960519	0.957679	0.959007	0.974385	0.969903	0.955356	0.965786	0.963902	0.970962	0.953491	0.969947	0.969928	0.965341	0.975861	0.983213	0.959338	0.963444	0.974045	0.961711	0.965199	0.96631	0.98942	0.956992	0.942969	0.955136	0.961261	0.976856	0.946063	0.973218	0.963034	0.9776	0.968687	0.987716	0.965072	0.964027	0.964297	0.975304
Neutrophils	0.799307	0.810605	0.847366	0.800148	0.811642	0.83395	0.820785	0.832506	0.822701	0.824763	0.805201	0.819044	0.818703	0.859094	0.815296	0.824668	0.80482	0.820446	0.801434	0.808049	0.806085	0.781128	0.839291	0.826545	0.810211	0.802116	0.850067	0.803163	0.816177	0.82284	0.821903	0.846325	0.82549	0.839128	0.797688	0.773789	0.828898	0.79827	0.846233	0.79997	0.810835	0.828061	0.831472	0.84296	0.817766	0.798226	0.827973	0.812904	0.823706
NK_cells	0.60921	0.621082	0.679103	0.637406	0.686745	0.693138	0.69258	0.668428	0.671367	0.654168	0.629405	0.675898	0.713695	0.633117	0.680249	0.624497	0.642872	0.602348	0.624837	0.549444	0.583018	0.607501	0.624205	0.663275	0.681726	0.711995	0.613593	0.659073	0.654401	0.662521	0.672888	0.661355	0.654942	0.653361	0.692506	0.430114	0.708438	0.667648	0.604233	0.630963	0.583776	0.660565	0.643298	0.660683	0.653971	0.575242	0.679846	0.592593	0.703293
Parainflammation	0.829068	0.888961	0.861337	0.853096	0.847437	0.881013	0.828349	0.853428	0.863687	0.847596	0.83008	0.852681	0.844911	0.833254	0.833767	0.855847	0.860439	0.839616	0.851518	0.84737	0.868043	0.822954	0.852459	0.854678	0.833469	0.863141	0.889205	0.815579	0.856701	0.881138	0.8508	0.857589	0.842463	0.889032	0.835835	0.821536	0.847316	0.840699	0.871392	0.821543	0.864024	0.855084	0.875084	0.85723	0.87504	0.844859	0.868503	0.8519	0.880483
pDCs	0.680835	0.73036	0.738605	0.695701	0.711346	0.766845	0.670613	0.71146	0.666212	0.683811	0.643793	0.687218	0.673374	0.706421	0.716168	0.665548	0.717114	0.670777	0.695572	0.68727	0.74782	0.679883	0.648618	0.686037	0.661224	0.718935	0.725188	0.658212	0.696647	0.711648	0.67778	0.715721	0.697078	0.746411	0.644132	0.634164	0.645654	0.627061	0.741524	0.625543	0.737033	0.639325	0.740255	0.690188	0.68445	0.666964	0.693605	0.659231	0.740231
T_cell_co-inhibition	0.698711	0.73358	0.721866	0.697826	0.698607	0.800038	0.685159	0.695206	0.735109	0.69572	0.684107	0.723941	0.704182	0.688318	0.704624	0.715813	0.694273	0.652959	0.6678	0.660459	0.719233	0.631275	0.664114	0.711059	0.701144	0.756296	0.74755	0.65445	0.701665	0.735845	0.68771	0.744322	0.693543	0.765002	0.693907	0.540543	0.717604	0.694093	0.722847	0.639468	0.695897	0.694323	0.748036	0.703396	0.706986	0.698453	0.737032	0.639316	0.730857
T_cell_co-stimulation	0.644712	0.74397	0.721811	0.686163	0.695483	0.806533	0.636332	0.678259	0.656127	0.682292	0.645345	0.669557	0.653921	0.669675	0.674121	0.669932	0.673469	0.649907	0.66823	0.67381	0.67535	0.631717	0.631036	0.663011	0.643378	0.717217	0.729227	0.630284	0.709546	0.715843	0.611348	0.70775	0.661856	0.740662	0.641052	0.562095	0.65463	0.663538	0.754617	0.620026	0.671972	0.663395	0.738988	0.653117	0.684884	0.668207	0.676222	0.573542	0.718206
T_helper_cells	0.987055	0.935452	0.980515	0.987677	0.97104	0.986499	0.981005	0.975155	0.972174	0.977957	0.968282	0.959318	0.969928	0.981694	0.984652	0.969706	0.974421	0.96677	0.970351	0.927222	0.980893	0.976267	0.964812	0.972731	0.968949	0.977579	0.971596	0.990791	0.951289	0.984341	0.984408	0.976912	0.953891	0.970217	0.982562	0.935052	0.974354	0.972397	0.970529	0.972575	0.969416	0.961231	0.960831	0.978892	0.964968	0.951422	0.985342	0.958162	0.974287
Tfh	0.654518	0.724485	0.644743	0.60425	0.58757	0.645012	0.590719	0.551878	0.598563	0.652031	0.547645	0.583588	0.59362	0.594693	0.618733	0.536749	0.505686	0.574686	0.662772	0.658858	0.597263	0.560693	0.551394	0.643747	0.583004	0.712482	0.723445	0.627427	0.5588	0.608198	0.665959	0.547348	0.551209	0.670838	0.658481	0.663558	0.643546	0.634479	0.573099	0.61053	0.606698	0.535865	0.594572	0.561698	0.723448	0.542157	0.565357	0.648161	0.764926
Th1_cells	0.571048	0.675935	0.627498	0.631692	0.602261	0.740906	0.570081	0.62778	0.626565	0.647846	0.592016	0.620823	0.608888	0.623176	0.608524	0.621818	0.618407	0.624064	0.603213	0.582465	0.657133	0.581725	0.550755	0.601782	0.591721	0.679269	0.681985	0.60678	0.642842	0.665951	0.578264	0.636407	0.608688	0.670462	0.612043	0.402781	0.60661	0.587754	0.671372	0.50368	0.616337	0.593694	0.645159	0.58348	0.608253	0.605171	0.627127	0.525579	0.628042
Th2_cells	0.59102	0.611391	0.600745	0.607107	0.590725	0.723774	0.537566	0.532061	0.62573	0.614072	0.521275	0.58209	0.58905	0.541656	0.488897	0.563213	0.532118	0.500536	0.523969	0.513109	0.591472	0.586528	0.517593	0.584532	0.541499	0.565001	0.57165	0.528554	0.584949	0.600717	0.504405	0.622929	0.605873	0.596605	0.606988	0.500277	0.609547	0.506583	0.59312	0.507549	0.57872	0.578799	0.552588	0.509304	0.608546	0.538846	0.653119	0.523509	0.554117
TIL	0.753497	0.799902	0.792039	0.777656	0.786385	0.873583	0.745106	0.7739	0.772244	0.75073	0.760244	0.775234	0.762933	0.765405	0.771683	0.747677	0.766163	0.722618	0.758834	0.723015	0.780264	0.70983	0.69519	0.772592	0.749121	0.81625	0.809079	0.731427	0.773419	0.782593	0.758534	0.793467	0.763444	0.826782	0.751706	0.647167	0.760701	0.755846	0.820897	0.695592	0.768093	0.753743	0.804077	0.763388	0.77737	0.731755	0.783059	0.716215	0.808742
Treg	0.760915	0.810433	0.806876	0.781322	0.778958	0.82646	0.775463	0.785824	0.785206	0.789395	0.765385	0.784421	0.785567	0.782411	0.782073	0.789898	0.783758	0.770956	0.781327	0.783933	0.780106	0.750305	0.778825	0.782774	0.767651	0.796712	0.809262	0.765257	0.776776	0.786827	0.775336	0.802716	0.777861	0.813759	0.763639	0.736084	0.770283	0.76812	0.80475	0.751877	0.786659	0.77382	0.807058	0.786056	0.791812	0.789949	0.780076	0.77126	0.804779
Type_I_IFN_Reponse	0.781606	0.901335	0.770915	0.807592	0.807783	0.816924	0.796481	0.794931	0.839017	0.763924	0.783715	0.786211	0.773493	0.784564	0.826096	0.816019	0.827372	0.763594	0.778778	0.775524	0.866751	0.791425	0.802769	0.799739	0.764725	0.830807	0.900995	0.765793	0.813429	0.843439	0.791082	0.790112	0.804441	0.906225	0.792711	0.766062	0.784319	0.783736	0.817559	0.795375	0.83455	0.792767	0.805555	0.802457	0.892801	0.779056	0.826216	0.788985	0.839378
Type_II_IFN_Reponse	0.838013	0.807911	0.855907	0.825202	0.862767	0.783429	0.849785	0.833037	0.819629	0.836819	0.840949	0.822022	0.808095	0.812486	0.843323	0.833757	0.846568	0.847974	0.854257	0.818748	0.814048	0.809693	0.838095	0.830691	0.822245	0.840928	0.830751	0.815724	0.795093	0.813699	0.841305	0.847487	0.825968	0.80989	0.824488	0.805484	0.850767	0.830774	0.845063	0.83408	0.842039	0.843561	0.821965	0.857099	0.836532	0.823702	0.82879	0.835986	0.833458
[truncated: 375 more columns]
