# Supplementary material for: Pyroptosis-Related Risk Signature Exhibits Distinct Prognostic, Immune, and Therapeutic Landscapes in Hepatocellular Carcinoma
Source: Front Genet. 2022 Mar 9;13:823443. doi: 10.3389/fgene.2022.823443 (PMC8965507; doi:10.3389/fgene.2022.823443)
Supplement: Supplementary file 1 [file DataSheet1.ZIP › Data/11.xlsx]

## Sheet: Sheet1
ID	StromalScore	ImmuneScore	ESTIMATEScore	TumorPurity
TCGA-DD-A73G-01A-22R-A32O-07	-703.279	622.597	-80.6812	0.829187
TCGA-DD-AACI-01A-11R-A41C-07	-155.025	1870.71	1715.68	0.654837
TCGA-DD-A4NK-01A-11R-A28V-07	-716.5	-80.7816	-797.281	0.883293
TCGA-2Y-A9H5-01A-11R-A38B-07	-309.108	283.446	-25.6613	0.824646
TCGA-DD-AADJ-01A-11R-A41C-07	-1006.26	471.725	-534.538	0.864559
TCGA-DD-AAE6-01A-11R-A41C-07	-1603.81	-861.772	-2465.59	0.970604
TCGA-DD-AACC-01A-11R-A41C-07	133.815	2617.59	2751.41	0.532824
TCGA-DD-A1EJ-01A-11R-A155-07	-1034.1	304.692	-729.407	0.878578
TCGA-DD-A4ND-01A-11R-A266-07	618.355	1158.68	1777.03	0.648005
TCGA-DD-AAED-01A-12R-A41C-07	-1520.69	182.562	-1338.12	0.917691
TCGA-DD-AAEB-01A-11R-A41C-07	-766.297	400.31	-365.987	0.851863
TCGA-DD-AAVV-01A-11R-A41C-07	67.6163	1464.4	1532.02	0.674972
TCGA-DD-AACA-02B-11R-A41C-07	-1378.12	-617.721	-1995.84	0.951715
TCGA-KR-A7K8-01A-11R-A33J-07	-182.549	1629.43	1446.88	0.68414
TCGA-CC-A5UE-01A-11R-A28V-07	-1508.5	6.05328	-1502.45	0.927007
TCGA-FV-A3R3-01A-11R-A22L-07	428.467	822.88	1251.35	0.704789
TCGA-DD-A4NQ-01A-21R-A28V-07	-953.375	637.523	-315.851	0.847985
TCGA-CC-A8HS-01A-11R-A36F-07	-1160.66	-387.746	-1548.41	0.929516
TCGA-DD-AADO-01A-11R-A41C-07	-779.208	1464.28	685.067	0.761257
TCGA-DD-A4NV-01A-11R-A311-07	-221.97	257.498	35.5277	0.819532
TCGA-G3-A25X-01A-11R-A16W-07	-81.3593	1502.13	1420.77	0.68693
TCGA-MI-A75H-01A-11R-A32O-07	-529.733	1061.12	531.388	0.77569
TCGA-G3-AAV3-01A-11R-A37K-07	-316.236	1377.09	1060.85	0.724348
TCGA-RC-A6M5-01A-11R-A32O-07	342.455	233.06	575.514	0.771586
TCGA-DD-A11C-01A-11R-A131-07	-106.048	473.344	367.296	0.790665
TCGA-BC-A3KG-01A-11R-A213-07	-1278.58	-90.1274	-1368.71	0.919466
TCGA-2Y-A9H2-01A-12R-A38B-07	-983.096	589.49	-393.606	0.853979
TCGA-DD-AACY-01A-11R-A41C-07	-747.463	333.737	-413.726	0.855512
TCGA-DD-A114-01A-11R-A131-07	281.438	1812.56	2094	0.611879
TCGA-G3-AAV7-01A-11R-A38B-07	-665.42	834.847	169.427	0.808112
TCGA-ED-A7PZ-01A-11R-A33R-07	-1482.06	-510.339	-1992.39	0.95156
TCGA-DD-A3A6-01A-11R-A22L-07	679.143	1306.98	1986.12	0.624327
TCGA-WJ-A86L-01A-12R-A39D-07	-1359.92	-136.199	-1496.12	0.926658
TCGA-CC-5263-01A-01R-A131-07	-792.122	645.954	-146.168	0.834522
TCGA-ED-A97K-01A-21R-A38B-07	-351.876	541.354	189.478	0.806375
TCGA-DD-AACL-01A-11R-A41C-07	-490.185	1787.77	1297.59	0.699958
TCGA-BC-A10U-01A-11R-A131-07	-1251.87	69.1779	-1182.69	0.908389
TCGA-RC-A7S9-01A-11R-A33R-07	-1177.5	546.783	-630.716	0.871568
TCGA-G3-AAUZ-01A-11R-A38B-07	-374.777	1046.63	671.853	0.762513
TCGA-DD-A73B-01A-12R-A32O-07	-1148.02	-347.355	-1495.38	0.926617
TCGA-DD-AACT-01A-11R-A41C-07	-356.164	966.982	610.818	0.768279
TCGA-DD-A39Z-01A-11R-A213-07	-1365.24	-192.663	-1557.9	0.930029
TCGA-DD-A3A2-01A-11R-A213-07	-558.85	182.51	-376.34	0.852658
TCGA-CC-A8HT-01A-11R-A36F-07	-1053.38	824.831	-228.547	0.841124
TCGA-FV-A496-01A-11R-A266-07	-1302.62	-557.39	-1860.01	0.945406
TCGA-DD-AAE7-01A-11R-A41C-07	-221.023	888.652	667.629	0.762914
TCGA-G3-A7M8-01A-11R-A33R-07	-283.261	309.82	26.5592	0.820286
TCGA-EP-A3JL-01A-11R-A213-07	1.25076	1360.96	1362.21	0.693152
TCGA-CC-A7IH-01A-11R-A33J-07	-970.249	-439.413	-1409.66	0.921813
TCGA-ED-A66Y-01A-11R-A311-07	-1223.73	-823.557	-2047.29	0.954006
TCGA-UB-A7MB-01A-11R-A33R-07	-1250.65	-458.507	-1709.15	0.937958
TCGA-XR-A8TE-01A-11R-A36F-07	-527.753	17.6627	-510.091	0.862751
TCGA-LG-A9QC-01A-11R-A37K-07	-952.479	-374.507	-1326.99	0.917041
TCGA-DD-A118-01A-11R-A131-07	-370.057	54.1727	-315.884	0.847988
TCGA-ED-A7PX-01A-51R-A352-07	37.1849	399.31	436.495	0.784405
TCGA-G3-A3CJ-01A-11R-A213-07	-804.45	257.904	-546.546	0.865444
TCGA-DD-AADC-01A-11R-A41C-07	-1095.42	-99.859	-1195.28	0.90916
TCGA-DD-AADG-01A-11R-A41C-07	-1047.73	-395.835	-1443.56	0.92373
TCGA-G3-A25S-01A-11R-A16W-07	-1022.57	659.233	-363.339	0.851659
TCGA-DD-AAW1-01A-11R-A41C-07	-927.093	-127.434	-1054.53	0.900362
TCGA-DD-A4NR-01A-11R-A311-07	163.018	2304.8	2467.82	0.567579
TCGA-2Y-A9H3-01A-11R-A38B-07	-156.446	1790.49	1634.04	0.663846
TCGA-DD-AAVY-01A-11R-A41C-07	-1164.22	-280.528	-1444.75	0.923797
TCGA-G3-A25Z-01A-11R-A16W-07	-463.486	453.638	-9.84835	0.823331
TCGA-T1-A6J8-01A-11R-A32O-07	-510.192	209.214	-300.978	0.846826
TCGA-BC-A216-01A-11R-A155-07	-980.912	876.453	-104.459	0.831133
TCGA-KR-A7K0-01A-12R-A33R-07	-529.473	314.655	-214.819	0.840032
TCGA-DD-AADW-01A-11R-A39D-07	-540.44	-353.928	-894.368	0.889885
TCGA-DD-A1EE-01A-11R-A131-07	-1035.92	-223.432	-1259.35	0.913036
TCGA-2Y-A9H7-01A-11R-A39D-07	-1174.76	335.088	-839.675	0.886193
TCGA-ZP-A9D2-01A-11R-A38B-07	-515.622	252.807	-262.815	0.843833
TCGA-DD-AACK-01A-11R-A41C-07	-1057.86	152.477	-905.38	0.890621
TCGA-DD-AACA-01A-11R-A41C-07	-1036.99	-220.528	-1257.52	0.912927
TCGA-DD-A39V-01A-11R-A213-07	-389.295	1390	1000.7	0.730407
TCGA-2Y-A9GU-01A-11R-A38B-07	-1010.13	-174.713	-1184.84	0.908521
TCGA-HP-A5MZ-01A-21R-A27V-07	615.312	1554.39	2169.7	0.603052
TCGA-DD-A11D-01A-11R-A131-07	-653.161	54.2838	-598.877	0.869267
TCGA-DD-AADL-01A-11R-A41C-07	-1221.16	-319.67	-1540.83	0.929105
TCGA-DD-AAD1-01A-11R-A41C-07	266.866	1366.65	1633.51	0.663905
TCGA-G3-AAV1-01A-11R-A38B-07	-769.709	-32.0374	-801.746	0.8836
TCGA-DD-A1EA-01A-11R-A131-07	-901.227	721.643	-179.584	0.837215
TCGA-WX-AA47-01A-11R-A39D-07	-1379.19	-401.421	-1780.61	0.941543
TCGA-DD-A73C-01A-12R-A33J-07	-125.128	253.379	128.252	0.811657
TCGA-ED-A66X-01A-11R-A311-07	326.18	936.477	1262.66	0.70361
TCGA-BC-A69I-01A-11R-A311-07	-262.38	490.428	228.048	0.803013
TCGA-DD-AAC9-01A-11R-A41C-07	163.609	1137.34	1300.95	0.699606
TCGA-K7-A6G5-01A-11R-A311-07	-355.707	861.563	505.856	0.77805
TCGA-DD-AACQ-01A-11R-A41C-07	-1477.56	-532.04	-2009.6	0.952333
TCGA-DD-AADM-01A-11R-A41C-07	-575.126	535.176	-39.9506	0.825831
TCGA-RC-A7SH-01A-11R-A38B-07	-1244.02	-387.769	-1631.79	0.933959
TCGA-DD-A73D-01A-12R-A32O-07	-1521.78	-649.891	-2171.67	0.95932
TCGA-NI-A8LF-01A-11R-A36F-07	-380.63	80.9875	-299.642	0.846722
TCGA-DD-AAD3-01A-11R-A41C-07	21.8984	720.262	742.16	0.755796
TCGA-CC-A1HT-01A-11R-A131-07	162.967	2106.49	2269.46	0.591308
TCGA-DD-AACD-01A-11R-A41C-07	-384.398	1065.9	681.5	0.761596
TCGA-DD-AAVS-01A-11R-A41C-07	-682.421	223.097	-459.324	0.858959
TCGA-DD-AADK-01A-11R-A41C-07	-202.18	808.449	606.269	0.768706
TCGA-FV-A495-01A-11R-A266-07	66.1302	1334.62	1400.75	0.689063
TCGA-BC-A10W-01A-11R-A131-07	-622.098	488.736	-133.362	0.833485
TCGA-BC-A10Y-01A-11R-A131-07	-830.616	454.696	-375.919	0.852626
TCGA-EP-A2KB-01A-11R-A180-07	-1120.22	-10.4399	-1130.66	0.905169
TCGA-DD-A39W-01A-11R-A213-07	-982.302	-41.8145	-1024.12	0.898411
TCGA-DD-AAEI-01A-11R-A41C-07	-641.648	754.184	112.536	0.813002
TCGA-G3-AAV2-01A-11R-A37K-07	-782.932	96.8894	-686.043	0.875521
TCGA-UB-A7ME-01A-11R-A33J-07	-418.69	1198.35	779.662	0.75218
TCGA-2Y-A9HB-01A-11R-A39D-07	-237.399	963.18	725.781	0.757368
TCGA-FV-A3I0-01A-11R-A22L-07	-460.09	366.399	-93.6913	0.830253
TCGA-LG-A6GG-01A-11R-A311-07	-1087.13	-71.4084	-1158.54	0.906901
TCGA-CC-A9FS-01A-11R-A37K-07	-949.396	31.3563	-918.039	0.891464
TCGA-DD-A3A4-01A-11R-A22L-07	-867.242	-440.326	-1307.57	0.9159
TCGA-EP-A26S-01A-11R-A16W-07	-896.75	-289.61	-1186.36	0.908614
TCGA-XR-A8TG-01A-11R-A36F-07	-483.401	299.196	-184.205	0.837585
TCGA-DD-A113-01A-11R-A131-07	-722.694	511.598	-211.095	0.839735
TCGA-EP-A2KA-01A-11R-A180-07	-770.978	1462.07	691.093	0.760683
TCGA-G3-A3CG-01A-11R-A213-07	-420.833	462.05	41.2173	0.819053
TCGA-BC-A10R-01A-11R-A131-07	-100.377	19.323	-81.054	0.829218
TCGA-ZP-A9CY-01A-11R-A38B-07	-83.7052	639.04	555.335	0.773467
TCGA-2Y-A9H6-01A-11R-A39D-07	-22.4783	1079.28	1056.8	0.724758
TCGA-RG-A7D4-01A-12R-A33R-07	-1092.41	1537.18	444.767	0.783652
TCGA-DD-AADD-01A-11R-A41C-07	-1476.24	-89.1235	-1565.36	0.930431
TCGA-EP-A12J-01A-11R-A131-07	-853.535	54.0871	-799.448	0.883442
TCGA-G3-AAV5-01A-11R-A37K-07	-1093.93	98.1572	-995.77	0.896576
TCGA-DD-AAE3-01A-11R-A41C-07	-191.232	423.732	232.5	0.802624
TCGA-G3-A5SI-01A-31R-A27V-07	-1042.96	-481.116	-1524.08	0.928193
TCGA-ZP-A9CV-01A-11R-A38B-07	-150.597	956.506	805.909	0.749635
TCGA-G3-A5SL-01A-11R-A27V-07	-665.528	-41.9445	-707.473	0.877036
TCGA-CC-A5UC-01A-11R-A28V-07	-263.718	412.581	148.864	0.809886
TCGA-2Y-A9H9-01A-21R-A39D-07	-675.659	342.833	-332.826	0.849303
TCGA-KR-A7K2-01A-12R-A33R-07	-379.953	604.128	224.175	0.803352
TCGA-UB-A7MF-01A-11R-A33J-07	-605.438	1820.3	1214.86	0.708579
TCGA-UB-AA0U-01A-11R-A38B-07	41.754	766.074	807.828	0.749449
TCGA-DD-AA3A-01A-11R-A37K-07	-1464.45	-28.2263	-1492.67	0.926468
TCGA-DD-AAVW-01A-11R-A41C-07	226.667	822.524	1049.19	0.725527
TCGA-DD-AACF-01A-11R-A41C-07	-988.157	712.904	-275.253	0.844812
TCGA-BC-A3KF-01A-11R-A213-07	-827.787	-77.8315	-905.619	0.890637
TCGA-UB-A7MA-01A-11R-A33R-07	-819.093	-16.9756	-836.068	0.885948
TCGA-BW-A5NO-01A-11R-A27V-07	-685.723	531.074	-154.649	0.835207
TCGA-2Y-A9GS-01A-12R-A38B-07	-524.653	636.356	111.703	0.813074
TCGA-DD-A1EF-01A-11R-A131-07	-644.071	614.077	-29.9941	0.825005
TCGA-YA-A8S7-01A-11R-A37K-07	136.721	1793.69	1930.42	0.630693
TCGA-DD-A116-01A-11R-A131-07	-632.489	459.229	-173.259	0.836707
TCGA-5C-AAPD-01A-21R-A39D-07	-261.275	1730.57	1469.3	0.681736
TCGA-CC-5261-01A-01R-A131-07	69.8345	1125.86	1195.7	0.710561
TCGA-DD-AAE9-01A-11R-A41C-07	-1369.22	27.5922	-1341.63	0.917896
TCGA-DD-A4NE-01A-11R-A27V-07	-719.127	-220.439	-939.566	0.892892
TCGA-QA-A7B7-01A-11R-A32O-07	-1327.08	-36.6027	-1363.69	0.919176
TCGA-DD-AADS-01A-11R-A41C-07	-698.598	1432.6	733.999	0.75658
TCGA-XR-A8TD-01A-12R-A39D-07	401.297	1913.65	2314.95	0.585909
TCGA-G3-A25V-01A-11R-A16W-07	53.5185	1168.65	1222.17	0.707821
TCGA-DD-A4NI-01A-11R-A27V-07	-126.538	1033.75	907.211	0.739711
TCGA-FV-A23B-01A-11R-A16W-07	-661.588	497.123	-164.464	0.835999
TCGA-BC-A112-01A-11R-A131-07	-283.328	466.339	183.011	0.806936
TCGA-2Y-A9GY-01A-11R-A38B-07	-947.146	1759.1	811.954	0.749048
TCGA-G3-A3CK-01A-11R-A213-07	-700.08	721.77	21.6897	0.820694
TCGA-UB-A7MD-01A-12R-A352-07	-250.289	944.759	694.469	0.760361
TCGA-ZP-A9D1-01A-11R-A38B-07	-203.065	657.447	454.382	0.782774
TCGA-DD-AAW2-01A-11R-A41C-07	-814.426	-234.241	-1048.67	0.899988
TCGA-DD-AACV-01A-11R-A41C-07	-1389.19	-710.032	-2099.22	0.956264
TCGA-MI-A75G-01A-11R-A32O-07	-1088.23	-274.031	-1362.26	0.919093
TCGA-ZS-A9CG-01A-11R-A37K-07	-727.744	109.78	-617.964	0.870648
TCGA-BC-A10X-01A-11R-A131-07	357.014	870.517	1227.53	0.707265
TCGA-5R-AA1C-01A-11R-A41C-07	-803.632	353.574	-450.058	0.858261
TCGA-BW-A5NQ-01A-11R-A27V-07	-802.56	1410.34	607.776	0.768565
TCGA-DD-AACG-01A-11R-A41C-07	-1197.81	783.855	-413.952	0.855529
TCGA-DD-A3A5-01A-11R-A22L-07	-652.856	127.754	-525.101	0.863863
TCGA-DD-A1EG-01A-11R-A213-07	-15.5715	1393.33	1377.76	0.691504
TCGA-ZS-A9CF-02A-11R-A38B-07	-864.214	148.262	-715.952	0.877633
TCGA-MR-A8JO-01A-12R-A36F-07	759.906	1464.55	2224.46	0.596622
TCGA-DD-A115-01A-11R-A131-07	-333.94	467.248	133.308	0.811223
TCGA-CC-5259-01A-31R-A213-07	-1298.13	590.567	-707.564	0.877043
TCGA-GJ-A6C0-01A-12R-A311-07	-542.935	1112.67	569.736	0.772125
TCGA-ED-A8O6-01A-11R-A36F-07	-946.346	17.6527	-928.694	0.892172
TCGA-DD-AAEE-01A-11R-A41C-07	-971.933	-216.736	-1188.67	0.908755
TCGA-G3-A7M6-01A-11R-A33R-07	-650.456	278.014	-372.442	0.852359
TCGA-ES-A2HT-01A-12R-A180-07	-209.201	737.856	528.656	0.775943
TCGA-G3-AAV4-01A-11R-A38B-07	-922.353	-88.2295	-1010.58	0.897537
TCGA-WX-AA44-01A-11R-A39D-07	-911.847	393.606	-518.241	0.863355
TCGA-ZS-A9CE-01A-11R-A37K-07	-1195.64	-498.65	-1694.29	0.937199
TCGA-FV-A2QR-01A-11R-A213-07	-233.547	217.222	-16.3242	0.82387
TCGA-DD-A4NN-01A-11R-A28V-07	-839.888	-400.387	-1240.28	0.911891
TCGA-ED-A4XI-01A-11R-A266-07	192.576	1156.85	1349.43	0.694503
TCGA-WQ-A9G7-01A-11R-A37K-07	-1276.46	-256.357	-1532.82	0.928669
TCGA-DD-AAE0-01A-11R-A41C-07	-656.286	67.739	-588.547	0.868516
TCGA-DD-AADR-01A-11R-A41C-07	-815.315	563.563	-251.752	0.842961
TCGA-DD-A39Y-01A-11R-A213-07	-1194.49	28.2986	-1166.19	0.907373
TCGA-DD-A73A-01A-12R-A32O-07	-894.688	871.561	-23.1269	0.824435
TCGA-DD-A119-01A-11R-A131-07	-349.155	355.285	6.13025	0.821997
TCGA-DD-A1EI-01A-11R-A131-07	1.05347	529.306	530.359	0.775785
TCGA-BC-4072-01B-11R-A155-07	-328.382	1390.23	1061.85	0.724247
TCGA-ED-A7XP-01A-11R-A352-07	-347.168	511.959	164.791	0.808512
TCGA-DD-AACN-01A-11R-A41C-07	-304.391	364.645	60.2545	0.817447
TCGA-DD-A73E-01A-12R-A32O-07	-1162.69	-760.213	-1922.9	0.948374
TCGA-RC-A6M3-01A-11R-A32O-07	-1393.38	261.653	-1131.73	0.905236
TCGA-XR-A8TF-01A-11R-A36F-07	-1093.79	-98.3382	-1192.13	0.908967
TCGA-CC-A7II-01A-11R-A33J-07	-764.256	-328.885	-1093.14	0.902814
TCGA-DD-AACU-01A-11R-A41C-07	-690.904	440.501	-250.403	0.842854
TCGA-5R-AA1D-01A-11R-A38B-07	1180.26	1039.2	2219.46	0.59721
TCGA-DD-A1EC-01A-21R-A131-07	-180.516	2424.08	2243.56	0.594369
TCGA-RC-A6M4-01A-11R-A32O-07	-1265.38	-636.683	-1902.06	0.947399
TCGA-DD-AADA-01A-11R-A41C-07	-290.881	1053.57	762.688	0.753819
TCGA-G3-A6UC-01A-21R-A33J-07	-1162.77	-263.132	-1425.9	0.922734
TCGA-DD-A4NS-01A-11R-A311-07	587.01	1243.04	1830.05	0.642057
TCGA-DD-AADI-01A-11R-A41C-07	-177.249	1587.16	1409.91	0.688088
TCGA-RC-A7SK-01A-11R-A352-07	-1155.01	-346.13	-1501.14	0.926935
TCGA-G3-A7M7-01A-12R-A352-07	-798.427	-46.8864	-845.313	0.886577
TCGA-2Y-A9H4-01A-11R-A38B-07	-779.011	585.878	-193.133	0.838301
TCGA-BC-A10S-01A-22R-A131-07	37.2772	1167.35	1204.62	0.709638
TCGA-ZP-A9CZ-01A-11R-A38B-07	-235.682	1158.53	922.849	0.738165
TCGA-DD-AAEA-01A-11R-A41C-07	-1008.4	716.928	-291.474	0.846083
TCGA-EP-A3RK-01A-11R-A22L-07	-99.5973	1774.39	1674.79	0.659361
TCGA-ZP-A9D4-01A-11R-A37K-07	-963.81	-208.533	-1172.34	0.907753
TCGA-RC-A7SF-01A-11R-A352-07	-966.822	322.657	-644.164	0.872534
TCGA-2Y-A9H8-01A-11R-A39D-07	-919.535	931.999	12.4647	0.821467
TCGA-5C-A9VG-01A-11R-A37K-07	-421.396	-291.003	-712.399	0.877383
TCGA-2Y-A9GV-01A-11R-A38B-07	-120.295	901.79	781.495	0.752002
TCGA-DD-AACZ-01A-11R-A41C-07	-449.581	2057.85	1608.27	0.666671
TCGA-K7-AAU7-01A-11R-A38B-07	-271.021	666.814	395.793	0.788097
TCGA-DD-A39X-01A-11R-A213-07	-436.833	571.272	134.439	0.811126
TCGA-DD-AACA-02A-11R-A41C-07	-944.614	-707.354	-1651.97	0.935014
TCGA-DD-AAD8-01A-11R-A41C-07	-968.521	135.859	-832.661	0.885716
TCGA-DD-A3A8-01A-11R-A22L-07	-1103.95	-157.809	-1261.76	0.91318
TCGA-DD-AADY-01A-11R-A41C-07	-662.031	-388.568	-1050.6	0.900111
TCGA-DD-AACB-01A-11R-A41C-07	-680.741	1433.36	752.621	0.754789
TCGA-ED-A459-01A-11R-A266-07	-854.962	558.74	-296.223	0.846455
TCGA-ED-A7XO-01A-11R-A352-07	-154.07	803.413	649.343	0.764647
TCGA-XR-A8TC-01A-11R-A36F-07	-804.77	-209.435	-1014.2	0.897771
TCGA-G3-A3CH-01A-11R-A22L-07	-425.278	604.9	179.622	0.807229
TCGA-DD-A73F-01A-11R-A32O-07	-158.285	1796.2	1637.92	0.663421
TCGA-2Y-A9GW-01A-11R-A38B-07	32.8598	1487.88	1520.74	0.676193
TCGA-DD-A4NL-01A-11R-A28V-07	-208.16	420.364	212.204	0.804397
TCGA-G3-AAV6-01A-21R-A37K-07	-1079.59	-314.765	-1394.35	0.920939
TCGA-DD-A4NA-01A-11R-A266-07	-407.584	583.075	175.491	0.807587
TCGA-ZS-A9CF-01A-11R-A38B-07	-857.034	399.152	-457.882	0.85885
TCGA-CC-A5UD-01A-11R-A28V-07	-1160.69	-202.896	-1363.58	0.91917
TCGA-DD-AAVQ-01A-11R-A41C-07	-298.721	2022.51	1723.79	0.653938
TCGA-DD-AADQ-01A-11R-A41C-07	-1160.11	549.618	-610.496	0.870109
TCGA-CC-A123-01A-11R-A131-07	-850.928	377.66	-473.269	0.860005
TCGA-DD-AAVR-01A-11R-A41C-07	390.885	1716.21	2107.09	0.610358
TCGA-DD-A3A3-01A-11R-A22L-07	-1358.33	299.454	-1058.88	0.90064
TCGA-DD-AAD2-01A-11R-A41C-07	279.225	1019.56	1298.78	0.699833
TCGA-DD-A1EB-01A-11R-A131-07	-577.367	122.227	-455.141	0.858644
TCGA-DD-AACO-01A-11R-A41C-07	-480.065	935.002	454.937	0.782723
TCGA-CC-A7IE-01A-21R-A38B-07	-656.41	1255.07	598.657	0.76942
TCGA-MI-A75C-01A-11R-A32O-07	-1437.68	632.141	-805.539	0.883861
TCGA-DD-AACJ-01A-11R-A41C-07	-1254.31	-13.5851	-1267.89	0.913547
TCGA-UB-AA0V-01A-11R-A38B-07	129.559	626.691	756.25	0.75444
TCGA-CC-5260-01A-01R-A131-07	56.846	699.384	756.23	0.754442
TCGA-DD-A1ED-01A-11R-A155-07	-91.051	1142.39	1051.34	0.72531
TCGA-ED-A627-01A-12R-A311-07	734.817	1923.45	2658.27	0.544344
TCGA-MR-A520-01A-11R-A266-07	-739.751	217.629	-522.122	0.863642
TCGA-DD-A4NJ-01A-11R-A27V-07	-190.803	856.219	665.416	0.763124
TCGA-DD-AAD6-01A-11R-A41C-07	-1434.83	68.1821	-1366.65	0.919347
TCGA-DD-AAE1-01A-11R-A41C-07	-1133.6	349.532	-784.067	0.882382
TCGA-CC-A3MA-01A-11R-A213-07	-486.846	-78.8242	-565.67	0.866847
TCGA-DD-AACW-01A-11R-A41C-07	-1105.05	178.662	-926.39	0.892019
TCGA-BC-A217-01A-11R-A155-07	-1113.59	705.978	-407.616	0.855048
TCGA-DD-AAW0-01A-11R-A41C-07	-6.9787	1097.72	1090.74	0.721316
TCGA-BC-A69H-01A-11R-A311-07	-811.647	932.217	120.569	0.812315
TCGA-DD-AAC8-01A-11R-A41C-07	-914.615	425.347	-489.268	0.861201
TCGA-DD-AADV-01A-11R-A39D-07	-427.956	182.694	-245.261	0.842448
TCGA-DD-AAE2-01A-11R-A41C-07	-233.675	934.545	700.87	0.759751
TCGA-2Y-A9GZ-01A-11R-A39D-07	-995.163	-382.13	-1377.29	0.919961
TCGA-DD-AAVU-01A-11R-A41C-07	-1181.3	25.9401	-1155.35	0.906704
TCGA-DD-AAEG-01A-11R-A39D-07	-998.087	-219.42	-1217.51	0.910514
TCGA-FV-A3I1-01A-11R-A22L-07	-341.786	894.066	552.281	0.773751
TCGA-DD-AACS-01A-11R-A41C-07	-1224.78	-341.527	-1566.31	0.930482
TCGA-DD-AAVX-01A-11R-A41C-07	-481.201	978.098	496.897	0.778875
TCGA-4R-AA8I-01A-11R-A38B-07	-735.952	190.857	-545.095	0.865337
TCGA-G3-A5SK-01A-11R-A27V-07	-295.818	1011.7	715.879	0.758316
TCGA-DD-A4NO-01A-11R-A28V-07	-358.376	180.629	-177.748	0.837067
TCGA-CC-A7IL-01A-11R-A33R-07	-1544.81	-454.136	-1998.94	0.951855
TCGA-CC-A9FV-01A-11R-A37K-07	1079.44	2257.58	3337.02	0.458204
TCGA-BD-A2L6-01A-11R-A213-07	-680.77	419.832	-260.938	0.843685
TCGA-BW-A5NP-01A-11R-A27V-07	-1349.31	-527.2	-1876.51	0.946192
TCGA-G3-AAV0-01A-11R-A37K-07	-816.413	247.92	-568.493	0.867053
TCGA-DD-AAEK-01A-11R-A41C-07	-171.074	1529.34	1358.27	0.693569
TCGA-ZS-A9CD-01A-11R-A37K-07	-259.447	674.228	414.781	0.786378
TCGA-MI-A75I-01A-11R-A32O-07	-1152.91	216.842	-936.071	0.89266
TCGA-K7-A5RG-01A-11R-A28V-07	-208.962	2481.76	2272.8	0.590912
TCGA-CC-A3MB-01A-11R-A213-07	-962.873	41.4814	-921.392	0.891687
TCGA-DD-AAD0-01A-11R-A41C-07	-1419.04	-235.822	-1654.86	0.935164
TCGA-CC-A9FU-01A-11R-A37K-07	-1574.65	-73.4446	-1648.09	0.934812
TCGA-DD-A3A1-01A-11R-A213-07	-1023.86	914.802	-109.058	0.831508
TCGA-CC-A3MC-01A-11R-A22L-07	-545.462	343.46	-202.002	0.83901
TCGA-KR-A7K7-01A-11R-A33J-07	-1100.33	1209.63	109.3	0.813279
TCGA-BD-A3ER-01A-11R-A213-07	92.4587	619.303	711.761	0.75871
TCGA-CC-A8HV-01A-11R-A36F-07	-1243.76	-407.45	-1651.21	0.934975
TCGA-FV-A3R2-01A-11R-A22L-07	-1079.61	142.695	-936.917	0.892716
TCGA-DD-AAW3-01A-11R-A41C-07	-916.884	-302.301	-1219.18	0.910616
TCGA-DD-AAE4-01A-11R-A41C-07	50.2235	1773.54	1823.76	0.642765
TCGA-DD-AADU-01A-11R-A41C-07	-1270.19	12.5533	-1257.64	0.912934
TCGA-G3-A25U-01A-11R-A16W-07	-1080.74	-210.495	-1291.23	0.914935
TCGA-DD-AAVP-01A-11R-A41C-07	-621.256	112.055	-509.201	0.862685
TCGA-FV-A2QQ-01A-11R-A22L-07	-449.096	876.18	427.084	0.785261
TCGA-G3-A25Y-01A-11R-A16W-07	-181.154	605.805	424.651	0.785482
TCGA-PD-A5DF-01A-11R-A27V-07	161.867	899.553	1061.42	0.724291
TCGA-RC-A6M6-01A-11R-A32O-07	-1395.4	-2.05092	-1397.45	0.921117
TCGA-DD-AACH-01A-11R-A41C-07	-749.611	365.414	-384.197	0.85326
TCGA-DD-AADN-01A-11R-A41C-07	-1103.8	2010.58	906.785	0.739753
TCGA-ED-A8O5-01A-11R-A36F-07	-709.619	-178.753	-888.372	0.889483
TCGA-CC-A3M9-01A-11R-A213-07	889.401	2833.53	3722.93	0.407145
TCGA-DD-A4NG-01A-11R-A27V-07	-839.335	482.682	-356.653	0.851144
TCGA-GJ-A9DB-01A-11R-A37K-07	-213.798	358.643	144.845	0.810232
TCGA-DD-AAEH-01A-11R-A41C-07	-187.803	1486.34	1298.54	0.699858
TCGA-ZP-A9D0-01A-11R-A37K-07	-725.631	-179.06	-904.691	0.890575
TCGA-DD-A11B-01A-11R-A131-07	-865.844	-292.68	-1158.52	0.9069
TCGA-DD-A3A7-01A-11R-A22L-07	-1115.29	322.639	-792.656	0.882975
TCGA-DD-AAD5-01A-11R-A41C-07	-951.955	837.423	-114.531	0.831954
TCGA-DD-AACE-01A-11R-A41C-07	-719.284	-55.8487	-775.132	0.881764
TCGA-DD-A4NB-01A-12R-A266-07	1006.76	893.853	1900.61	0.634082
TCGA-DD-AACX-01A-11R-A41C-07	-1259.62	203.322	-1056.3	0.900475
TCGA-CC-5264-01A-01R-A131-07	-992.398	82.6851	-909.713	0.89091
TCGA-2Y-A9HA-01A-11R-A39D-07	-1002.41	-34.4823	-1036.89	0.899233
TCGA-2Y-A9GX-01A-11R-A38B-07	730.623	1703.76	2434.39	0.571612
TCGA-RC-A7SB-01A-21R-A352-07	-1046.39	47.2405	-999.153	0.896796
TCGA-BC-A10T-01A-11R-A131-07	133.067	214.326	347.393	0.79245
TCGA-BC-A10Z-01A-11R-A131-07	-1472.79	-722.562	-2195.35	0.960296
TCGA-NI-A4U2-01A-11R-A28V-07	-465.599	205.192	-260.407	0.843644
TCGA-DD-A4NP-01A-11R-A28V-07	-715.576	208.511	-507.065	0.862526
TCGA-G3-A7M9-01A-23R-A352-07	-1351.16	-336.592	-1687.75	0.936864
TCGA-ED-A82E-01A-11R-A352-07	-389.482	269.468	-120.014	0.832401
TCGA-2V-A95S-01A-11R-A37K-07	-407.477	2173.29	1765.82	0.649257
TCGA-CC-A7IF-01A-11R-A33J-07	-1095.6	-334.965	-1430.56	0.922998
TCGA-O8-A75V-01A-11R-A32O-07	-224.245	1192.89	968.646	0.733613
TCGA-DD-A1EK-01A-11R-A213-07	-359.011	818.273	459.261	0.782328
TCGA-GJ-A3OU-01A-31R-A38B-07	925.054	2610.54	3535.59	0.432104
TCGA-DD-AADP-01A-11R-A39D-07	-523.599	386.791	-136.808	0.833764
TCGA-DD-A11A-01A-11R-A131-07	-1054.6	-191.146	-1245.75	0.91222
TCGA-UB-A7MC-01A-11R-A33R-07	-1327.81	-468.168	-1795.98	0.942301
TCGA-DD-A4NF-01A-11R-A27V-07	-843.938	-409.499	-1253.44	0.912682
TCGA-CC-A7IJ-01A-11R-A33R-07	838.779	1934.96	2773.74	0.530047
TCGA-DD-A1EH-01A-11R-A131-07	-484.884	-91.026	-575.91	0.867595
TCGA-K7-A5RF-01A-11R-A28V-07	299.798	1357.09	1656.89	0.661335
TCGA-5C-A9VH-01A-11R-A37K-07	-296.797	76.2391	-220.557	0.840489
TCGA-G3-A5SJ-01A-11R-A27V-07	-591.584	1251.42	659.84	0.763653
TCGA-CC-5262-01A-01R-A131-07	232.058	1187.98	1420.04	0.687008
TCGA-LG-A9QD-01A-11R-A38B-07	-769.875	509.034	-260.841	0.843678
TCGA-5R-AAAM-01A-12R-A41C-07	523.268	1113.12	1636.39	0.663589
TCGA-BD-A3EP-01A-11R-A22L-07	163.708	1482	1645.71	0.662565
TCGA-BC-A10Q-01A-11R-A131-07	-683.751	221.606	-462.145	0.859171
TCGA-ED-A7PY-01A-11R-A33R-07	-1312.62	-233.811	-1546.43	0.929409
TCGA-WQ-AB4B-01A-11R-A41C-07	-260.243	638.047	377.804	0.78972
TCGA-2Y-A9H1-01A-11R-A38B-07	-853.011	1138.14	285.126	0.797992
TCGA-BC-A8YO-01A-11R-A37K-07	-898.157	1213.7	315.545	0.795293
TCGA-BC-A110-01A-11R-A131-07	660.976	1589.13	2250.11	0.593595
TCGA-DD-AAVZ-01A-11R-A41C-07	-787.42	107.251	-680.169	0.875104
TCGA-2Y-A9H0-01A-11R-A38B-07	-1069.74	810.509	-259.232	0.843551
TCGA-BC-A5W4-01A-11R-A28V-07	-1450.47	-629.581	-2080.05	0.955437
TCGA-DD-A3A9-01A-11R-A266-07	-61.194	880.128	818.934	0.748369
TCGA-CC-A7IG-01A-11R-A33J-07	-946.161	482.182	-463.979	0.859308
TCGA-G3-A5SM-01A-12R-A28V-07	74.6122	996.855	1071.47	0.723273
TCGA-DD-A1EL-01A-11R-A155-07	-1299.03	227.117	-1071.92	0.90147
TCGA-CC-A9FW-01A-11R-A37K-07	-1331.77	171.073	-1160.7	0.907034
TCGA-DD-A4NH-01A-11R-A27V-07	-617.975	935.292	317.316	0.795135
TCGA-G3-A7M5-01A-11R-A33R-07	-944.066	377.794	-566.272	0.866891
TCGA-ES-A2HS-01A-11R-A180-07	-492.395	10.4345	-481.96	0.860655
TCGA-FV-A4ZQ-01A-11R-A266-07	-966.426	1757.74	791.314	0.751052
TCGA-FV-A4ZP-01A-12R-A266-07	-731.267	1235.37	504.103	0.778211
TCGA-DD-AACP-01A-11R-A41C-07	-1622.33	-286.644	-1908.97	0.947723
TCGA-WX-AA46-01A-11R-A39D-07	-284.135	444.541	160.405	0.808891
TCGA-EP-A2KC-01A-11R-A213-07	-799.158	148.582	-650.576	0.872993
TCGA-MI-A75E-01A-11R-A32O-07	-147.38	946.132	798.753	0.75033
TCGA-BC-4073-01B-02R-A131-07	-17.7901	1927.23	1909.44	0.63308
TCGA-DD-AADB-01A-11R-A41C-07	-877.994	1230.55	352.559	0.791988
TCGA-ED-A5KG-01A-11R-A27V-07	560.732	3157.28	3718.02	0.407804
TCGA-HP-A5N0-01A-11R-A28V-07	172.466	575.36	747.826	0.755251
TCGA-DD-AADF-01A-11R-A41C-07	-1152.74	313.182	-839.561	0.886186
TCGA-CC-A7IK-01A-12R-A33R-07	-1300.14	-553.25	-1853.39	0.945088
TCGA-3K-AAZ8-01A-12R-A39D-07	-1024	444.78	-579.216	0.867837
TCGA-2Y-A9GT-01A-11R-A38B-07	-164.481	1517.79	1353.31	0.694093
TCGA-CC-A8HU-01A-11R-A36F-07	-1191.28	-220	-1411.28	0.921905
TCGA-G3-A25T-01A-11R-A16W-07	-454.822	357.646	-97.1755	0.830538
TCGA-G3-A3CI-01A-11R-A213-07	-336.857	976.399	639.543	0.765573
TCGA-CC-5258-01A-01R-A131-07	-559.62	628.477	68.8573	0.816719
