# Supplementary material for: Pyroptosis-Related Risk Signature Exhibits Distinct Prognostic, Immune, and Therapeutic Landscapes in Hepatocellular Carcinoma
Source: Front Genet. 2022 Mar 9;13:823443. doi: 10.3389/fgene.2022.823443 (PMC8965507; doi:10.3389/fgene.2022.823443)
Supplement: Supplementary file 1 [file DataSheet1.ZIP › Data/12.xlsx]

## Sheet: Sheet1
ID	CD274 (PD-L1)	CTLA4	HAVCR2	TIGIT	BTLA	LAG3	PR Risk score	Level
TCGA-2Y-A9GS	0.37777	0.478627	2.16532	0.23845	0.0699611	0.625001	2.46507	High
TCGA-2Y-A9GT	0.731683	1.89419	1.45389	1.85546	0.44879	4.65813	2.19394	Low
TCGA-2Y-A9GU	0.089038	0.161749	0.618989	0.180152	0.0742024	0.658287	2.15369	Low
TCGA-2Y-A9GV	0.39846	0.183213	1.96189	0.154865	0.0900523	0.390372	2.39665	Low
TCGA-2Y-A9GW	0.930801	0.677671	3.43972	0.410045	0.185333	0.37609	2.27949	Low
TCGA-2Y-A9GX	0.750056	1.3231	4.90467	0.921025	0.362115	0.827465	2.45958	High
TCGA-2Y-A9GY	1.10958	4.35086	6.04214	2.55566	0.395469	14.2963	2.54979	High
TCGA-2Y-A9GZ	0.291944	0.0188571	0.530714	0.0754777	0.0108133	0.654073	2.32583	Low
TCGA-2Y-A9H0	0.565315	0.920531	1.85713	1.10857	0.184754	5.3386	2.58638	High
TCGA-2Y-A9H1	0.16334	0.633019	0.516114	0.43657	0.0672217	1.04905	1.91821	Low
TCGA-2Y-A9H2	0.855445	0.56653	3.14563	0.423579	0.0902417	1.06259	2.54855	High
TCGA-2Y-A9H3	0.46546	1.47731	2.35729	1.01213	0.178347	3.67863	2.07585	Low
TCGA-2Y-A9H4	0.37318	0.160694	0.903025	0.144487	0.0460741	1.33772	2.23708	Low
TCGA-2Y-A9H5	0.130124	0.349126	0.870164	0.253156	0.0611729	0.598759	2.20379	Low
TCGA-2Y-A9H6	0.161549	0.344343	1.58176	0.290546	0.239344	0.694913	2.38736	Low
TCGA-2Y-A9H7	0.0795723	0.115643	0.549961	0.0402499	0.0839976	0.379723	2.33744	Low
TCGA-2Y-A9H8	0.280273	1.28985	1.58362	0.870872	0.127909	5.63786	2.44345	High
TCGA-2Y-A9H9	0.274254	0.261974	0.850972	0.190178	0.0171687	0.441358	2.34304	Low
TCGA-2Y-A9HA	0.329914	0.181615	0.736849	0.14918	0.0124974	0.221742	2.7406	High
TCGA-2Y-A9HB	1.02301	0.935864	1.46986	0.610007	0.336632	1.33977	2.0541	Low
TCGA-3K-AAZ8	0.261131	0.444933	0.447309	0.27632	0.0450249	0.363127	2.05179	Low
TCGA-4R-AA8I	0.747204	0.334127	1.42762	0.20933	0.0638671	0.587201	2.56217	High
TCGA-5C-A9VG	0.191319	0.117071	0.86993	0.0407472	0.0335666	0.230107	2.3015	Low
TCGA-5C-A9VH	0.157148	0.24812	0.553118	0.105986	0.0582061	0.38337	2.40025	Low
TCGA-5R-AA1C	0.242598	0.277781	1.15512	0.111557	0.0612655	0.385403	3.21864	High
TCGA-5R-AA1D	0.332786	0.400589	2.21618	0.306059	0.151275	0.386343	2.30965	Low
TCGA-5R-AAAM	0.555929	0.181318	2.2766	0.126217	0.0428131	0.473538	2.27061	Low
TCGA-BC-4072	1.23292	3.42619	4.44161	2.14435	0.300901	5.4688	2.59632	High
TCGA-BC-4073	2.80896	2.23706	6.57908	2.80947	0.400368	4.56669	2.68363	High
TCGA-BC-A10Q	0.272556	0.182449	4.07256	0.180479	0.00550647	0.279781	2.58645	High
TCGA-BC-A10R	0.121481	0.0570662	0.73943	0.0372415	0.016362	0.138557	2.27518	Low
TCGA-BC-A10S	0.268404	0.15829	2.04578	0.175775	0.0432235	0.596103	2.06162	Low
TCGA-BC-A10T	0.42982	0.0528811	0.983597	0.131139	0.0265335	0.729105	2.11803	Low
TCGA-BC-A10U	0.124519	0.124299	1.05539	0.0941599	0.00838559	0.238395	2.82199	High
TCGA-BC-A10W	0.391807	0.809834	2.1438	0.284383	0.012439	0.446427	2.37142	Low
TCGA-BC-A10X	0.539547	0.0799108	1.65522	0.231778	0.0572799	0.683704	2.17609	Low
TCGA-BC-A10Y	0.549137	0.357228	1.07168	0.370359	0.0610185	1.13362	2.14075	Low
TCGA-BC-A10Z	0.182765	0.0486089	0.599854	0.0265863	0.0119461	0.207143	2.40529	Low
TCGA-BC-A110	1.93952	0.496963	3.48798	0.129728	0.0623388	0.904973	2.0683	Low
TCGA-BC-A112	0.278683	0.0589107	2.73048	0.0751818	0.0394119	0.292883	2.35734	Low
TCGA-BC-A216	0.492629	2.93016	3.02082	2.75043	0.252278	7.18644	2.25747	Low
TCGA-BC-A217	0.768977	0.698206	1.1104	0.646061	0.0830052	1.0396	2.55801	High
TCGA-BC-A3KG	0.433904	0.397041	0.963192	0.176127	0.049107	0.459056	2.70781	High
TCGA-BC-A5W4	0.190533	0	0.552978	0.0080314	0	0.368175	2.08987	Low
TCGA-BC-A69H	0.183588	0.762311	2.49241	0.293627	0.034971	1.27624	2.26227	Low
TCGA-BC-A69I	0.322286	0.0576467	0.58364	0.0601926	0	0.606523	1.98136	Low
TCGA-BC-A8YO	1.49717	2.071	4.34489	1.96885	0.417129	6.30481	2.57603	High
TCGA-BD-A2L6	0.189528	0.165625	0.489613	0.132837	0.0701993	0.394645	2.13542	Low
TCGA-BD-A3EP	0.386931	1.44359	2.53206	1.04774	0.301604	0.737495	2.51903	High
TCGA-BD-A3ER	0.48819	0.386115	1.81831	0.171346	0.0553533	0.361604	2.24568	Low
TCGA-CC-5258	0.324578	0.586545	1.44933	0.501765	0.109414	0.715745	2.04715	Low
TCGA-CC-5259	0.099669	0.311983	0.397418	0.31542	0.0170384	1.10275	1.9877	Low
TCGA-CC-5260	0.56688	0.323906	7.46392	0.36762	0.0484539	0.996491	2.70705	High
TCGA-CC-5261	0.47382	0.41972	1.63739	0.716732	0.54906	0.673324	2.67194	High
TCGA-CC-5262	0.461388	0.391773	2.16659	0.311177	0.0576045	0.794434	2.62392	High
TCGA-CC-5263	1.09861	0.306303	2.97454	0.295843	0.0483026	0.807454	2.65054	High
TCGA-CC-5264	0.185113	0.748863	1.50105	0.473104	0.0252604	0.938591	2.54039	High
TCGA-CC-A123	0.0655952	0.296581	0.70247	0.1106	0	0.499663	2.18675	Low
TCGA-CC-A1HT	1.94992	4.48006	12.1089	3.02854	0.240744	14.1751	3.01432	High
TCGA-CC-A3M9	5.80413	2.41567	18.7405	5.41331	0.813073	32.2043	2.69349	High
TCGA-CC-A3MA	0.128825	0.0624071	1.3117	0.0775753	0.0357866	0.847304	2.26539	Low
TCGA-CC-A3MB	0.0970839	0.438954	0.780494	0.247358	0.0479453	0.406013	2.44016	High
TCGA-CC-A3MC	0.332161	0.235699	1.01044	0.141986	0.0155953	0.36475	2.36501	Low
TCGA-CC-A5UC	0.133881	0.580621	1.87266	0.318181	0.0991766	0.634175	2.15589	Low
TCGA-CC-A5UD	0.176607	0.171109	0.756923	0.145166	0.0551927	0.801233	2.35376	Low
TCGA-CC-A5UE	0.204211	0.276995	1.30113	0.144614	0.0170185	0.247058	2.24771	Low
TCGA-CC-A7IE	0.271504	2.99221	2.02187	1.95702	0.257692	3.84736	2.18316	Low
TCGA-CC-A7IF	0.19011	0.0193886	0.556478	0.0337414	0.00555906	0.430405	2.2419	Low
TCGA-CC-A7IG	0.131846	0.301105	1.45434	0.0857462	0.0104645	0.51904	2.52064	High
TCGA-CC-A7IH	0.178646	0.00824212	0.275604	0.0458993	0.00945269	0.337344	2.15817	Low
TCGA-CC-A7II	6.60121	0.0789051	1.4365	0.0701839	0.00502747	0.912297	2.2379	Low
TCGA-CC-A7IJ	8.73972	1.38438	10.4416	2.35894	0.155849	10.3755	2.4241	Low
TCGA-CC-A7IK	0.242374	0.121763	0.353838	0.145303	0.00997477	0.289608	2.72957	High
TCGA-CC-A7IL	0.10465	0.0209777	0.206541	0.0340731	0.0120294	0.800391	2.16896	Low
TCGA-CC-A8HS	0.0677222	0.302833	0.337543	0.200265	0.0173656	0.65125	2.9031	High
TCGA-CC-A8HT	0.550825	1.19673	2.0429	0.409022	0.086554	1.26398	3.10898	High
TCGA-CC-A8HU	0.114683	0.0634931	0.931811	0.0552477	0.00606823	2.67214	2.87585	High
TCGA-CC-A8HV	0.096427	0.477506	0.271903	0.090325	0.0119052	1.76429	2.66181	High
TCGA-CC-A9FS	0.119216	0.203289	0.720964	0.23478	0.0423903	0.532048	2.24806	Low
TCGA-CC-A9FW	0.209419	0.874027	0.765446	0.494339	0.076075	1.12604	2.71304	High
TCGA-DD-A113	0.296551	0.452949	1.25839	0.510601	0.0852871	0.515881	2.31784	Low
TCGA-DD-A114	3.06291	2.0157	6.82934	1.92654	0.421987	3.5735	2.92868	High
TCGA-DD-A115	0.382851	0.0674422	0.789307	0.12128	0.0515652	1.67649	2.30779	Low
TCGA-DD-A116	0.0808189	0.294787	1.07814	0.112221	0.0211303	0.492075	2.04571	Low
TCGA-DD-A118	0.124878	0.0654003	0.980454	0.0546309	0.0112509	0.276753	2.32107	Low
TCGA-DD-A119	0.0845434	0.068978	1.13884	0.0480162	0.0197773	0.221312	2.20091	Low
TCGA-DD-A11A	0.160299	0	0.367329	0.0316424	0	0.231247	2.33589	Low
TCGA-DD-A11C	0.419803	0.147903	1.0828	0.138055	0.0616823	0.391757	2.3027	Low
TCGA-DD-A11D	0.260325	0.0458584	0.357801	0.0691653	0.00876564	0.148459	2.40297	Low
TCGA-DD-A1EA	0.696186	0.841873	1.221	0.688415	0.157043	1.20322	2.28641	Low
TCGA-DD-A1EB	0.849929	0.191707	0.378796	0.194108	0.0499691	0.670997	2.50063	High
TCGA-DD-A1EC	4.88533	2.41578	6.23853	3.38285	0.491298	12.2865	2.40918	Low
TCGA-DD-A1ED	0.401221	0.214472	1.09442	0.181954	0.0653364	0.455647	1.92467	Low
TCGA-DD-A1EE	0.397628	0.093612	0.822692	0.0651642	0.0165171	11.3895	2.39061	Low
TCGA-DD-A1EF	0.251335	0.767426	1.4558	1.15061	0.313128	0.880469	2.55292	High
TCGA-DD-A1EG	0.690734	0.691538	2.97959	0.742783	0.157769	1.06263	2.55996	High
TCGA-DD-A1EH	0.231643	0.0911753	0.73483	0.151347	0.0522834	0.291922	2.40718	Low
TCGA-DD-A1EI	0.210505	0.267477	1.48694	0.195503	0.0536835	0.338635	2.37664	Low
TCGA-DD-A1EJ	0.188983	0.174381	2.47495	0.119365	0.0233325	0.455657	2.48755	High
TCGA-DD-A1EK	0.707567	0.0668819	3.25524	0.0969939	0.0191763	0.695956	2.63685	High
TCGA-DD-A1EL	0.144877	0.268788	1.15844	0.135132	0.0616533	0.219612	2.85128	High
TCGA-DD-A39V	0.211957	1.3495	2.1974	0.984324	0.0942081	7.86382	2.45344	High
TCGA-DD-A39W	0.204281	0.129079	0.474783	0.164731	0.0444113	0.250724	1.96387	Low
TCGA-DD-A39X	0.12216	0.146925	0.882514	0.0738661	0.0327649	0.339749	2.16395	Low
TCGA-DD-A39Y	0.102067	0.278355	0.943026	0.130027	0.0210026	0.487832	2.34077	Low
TCGA-DD-A39Z	0.12676	0.0223297	0.130668	0.0349738	0.0128047	0.240103	2.21896	Low
TCGA-DD-A3A1	0.242401	0.182132	0.913533	0.180166	0.0384784	0.352445	2.28066	Low
TCGA-DD-A3A2	0.258714	0.0167106	0.470305	0.0785189	0.0143738	0.649177	2.36547	Low
TCGA-DD-A3A3	0.0659965	0.181169	0.552347	0.0482197	0.0122222	0.347468	1.93046	Low
TCGA-DD-A3A4	0.113132	0	0.45151	0.00331742	0.0163969	0.178525	2.11633	Low
TCGA-DD-A3A5	0.330154	0	0.303935	0.0985582	0.00601406	0.669348	2.0488	Low
TCGA-DD-A3A6	0.45644	0.488781	1.23878	0.591378	0.0200204	0.807323	2.30092	Low
TCGA-DD-A3A7	0.0922595	0.192526	0.444514	0.0861554	0.0473151	0.581936	2.39608	Low
TCGA-DD-A3A9	0.121636	0.153717	0.713898	0.228275	0.0763942	1.27963	2.23888	Low
TCGA-DD-A4NA	1.1325	0.7401	4.0527	0.377407	0.0690886	0.27462	2.89914	High
TCGA-DD-A4NB	0.442529	0.46773	2.8022	0.189928	0.122931	0.885538	2.29194	Low
TCGA-DD-A4ND	0.916289	0.855894	3.04974	1.06483	0.250622	2.49501	2.3711	Low
TCGA-DD-A4NE	0.359307	0	0.347177	0.0446397	0.0157599	0.552902	2.27205	Low
TCGA-DD-A4NF	0.356739	0.0265871	0.286466	0.0246767	0.10164	0.0860717	1.94701	Low
TCGA-DD-A4NG	0.354988	0.527683	0.719451	0.383723	0.0972622	0.254937	2.38556	Low
TCGA-DD-A4NH	0.378932	0.565587	1.49861	0.145051	0.0341399	0.550677	2.7249	High
TCGA-DD-A4NI	0.420485	0.821753	1.10611	0.964695	0.187691	1.25124	2.07449	Low
TCGA-DD-A4NJ	0.781188	0.949794	2.96093	0.340911	0.144672	0.391215	2.56198	High
TCGA-DD-A4NK	0.292245	0.0104869	0.496777	0.0292001	0.0240543	0.567446	2.32152	Low
TCGA-DD-A4NL	0.211136	0.0734328	0.637255	0.109537	0.0120312	0.407533	1.84181	Low
TCGA-DD-A4NN	0.0427407	0.0662561	0.535413	0.00576518	0.0142477	0.838825	2.35715	Low
TCGA-DD-A4NO	0.266614	0.148859	0.610001	0.0670495	0.0652762	0.291574	2.23085	Low
TCGA-DD-A4NP	0.130202	0	0.341932	0.0478982	0.0197287	0.278446	1.80728	Low
TCGA-DD-A4NQ	0.686536	0.367423	4.18009	0.18962	0.0290613	0.219731	2.95006	High
TCGA-DD-A4NS	0.710749	0.409451	2.01741	0.893934	0.112061	1.24592	2.26399	Low
TCGA-DD-A4NV	0.568772	0.128716	0.89668	0.182001	0.0184526	0.608304	2.55411	High
TCGA-DD-A73A	0.234628	0.292273	1.46597	0.109262	0.204845	0.690868	2.08191	Low
TCGA-DD-A73B	0.297489	0	0.406041	0.0139332	0	0.69982	2.54149	High
TCGA-DD-A73C	0.277577	0.0420212	0.894596	0.231085	0.0771089	0.478073	2.4854	High
TCGA-DD-A73D	0.15099	0.037752	0.226175	0.0295645	0.00541211	0.085115	2.04246	Low
TCGA-DD-A73E	0.199001	0.0107114	0.161178	0.0111845	0	0.0743071	2.07481	Low
TCGA-DD-A73F	0.64499	0.698912	2.37372	1.30788	0.433789	2.90338	2.21587	Low
TCGA-DD-A73G	0.106065	0.26158	1.35888	0.110553	0.00535713	1.41929	2.22484	Low
TCGA-DD-AA3A	0.131917	0.040361	1.18466	0.0983349	0	0.363989	2.82039	High
TCGA-DD-AAC9	0.186825	0.452521	1.44381	0.279566	0.0778478	0.423794	2.09338	Low
TCGA-DD-AACA	0.131382	0.040268	0.27966	0.0540185	0.0247538	0.381503	2.23759	Low
TCGA-DD-AACB	0.91105	1.05275	2.41902	1.51639	0.204324	7.83115	2.35835	Low
TCGA-DD-AACC	1.31079	3.80995	7.90917	3.89667	1.14541	14.4383	2.29777	Low
TCGA-DD-AACD	0.100331	0.182978	1.45315	0.0995099	0.0590212	0.523607	1.85381	Low
TCGA-DD-AACE	0.201656	0.17647	0.372318	0.118455	0.0578255	0.402238	2.55951	High
TCGA-DD-AACF	0.61696	0.101942	1.57011	0.167731	0.0212573	0.604327	2.20057	Low
TCGA-DD-AACG	0.106073	0.346851	1.87575	0.165435	0.00736657	0.463409	2.47597	High
TCGA-DD-AACH	1.09481	0.326937	2.44964	0.184595	0.00833235	0.372962	2.54032	High
TCGA-DD-AACI	0.585005	2.41584	4.00803	1.20305	0.127877	9.25618	2.39662	Low
TCGA-DD-AACJ	0.157602	0.0381739	0.55314	0.0221443	0.00729679	0.22951	2.13029	Low
TCGA-DD-AACL	0.532219	1.80964	6.3548	0.914303	0.301272	5.39947	2.7978	High
TCGA-DD-AACN	0.762976	0.673024	1.25437	0.341773	0.132864	0.727121	2.1979	Low
TCGA-DD-AACO	0.0353187	0.239534	1.20145	0.0655056	0.0294338	1.32935	2.06168	Low
TCGA-DD-AACP	0.113941	0.859908	0.388568	0.311428	0.0533085	2.09593	2.43854	High
TCGA-DD-AACQ	0.441485	0.0172825	0.366003	0.0240609	0.00991041	1.50464	2.3319	Low
TCGA-DD-AACS	0.130964	0.028197	0.353574	0.0441634	0.00808461	0.352093	2.28662	Low
TCGA-DD-AACT	0.168419	0.206117	1.12956	0.328809	0.0393985	0.738767	2.43515	Low
TCGA-DD-AACU	0.274431	0.153396	1.22534	0.181527	0.0469138	0.638483	2.72784	High
TCGA-DD-AACV	0.288142	0.0129847	0.332879	0.0451939	0	0.801688	2.39464	Low
TCGA-DD-AACW	0.0947994	0.0972509	0.511877	0.19557	0.0123927	2.03893	2.38185	Low
TCGA-DD-AACX	0.35537	0.0872889	0.599977	0.0911439	0.0333698	0.403692	2.37169	Low
TCGA-DD-AACY	0.128179	0.0354825	0.573466	0.0710116	0.0152603	0.3323	1.80691	Low
TCGA-DD-AACZ	0.835915	2.63458	8.09727	2.29924	0.212627	4.88729	2.67543	High
TCGA-DD-AAD0	0.295571	0.0200961	0.559986	0.0244809	0.0403335	1.42198	2.36357	Low
TCGA-DD-AAD1	0.642212	0.674554	1.89912	1.05247	0.533538	0.879423	2.36012	Low
TCGA-DD-AAD2	0.567746	0.506807	2.10114	0.206513	0.106325	0.660286	2.21769	Low
TCGA-DD-AAD3	0.233284	0.257044	1.29915	0.163505	0.0762407	0.356631	2.38505	Low
TCGA-DD-AAD5	0.784475	0.0926894	2.91859	0.0548436	0.00531516	1.05452	2.5549	High
TCGA-DD-AAD6	0.0944225	0.292745	0.723976	0.0318411	0.0209839	0.241161	2.11822	Low
TCGA-DD-AAD8	0.257042	0.207533	1.26455	0.13965	0.0238015	1.36291	2.52455	High
TCGA-DD-AADA	0.139481	0.326196	0.509017	0.421698	0.203086	2.34046	2.06639	Low
TCGA-DD-AADB	0.584485	2.22676	2.31082	2.30506	0.495353	5.47985	2.53715	High
TCGA-DD-AADC	0.294735	0.586555	1.4194	0.290112	0.0265542	0.749559	2.62401	High
TCGA-DD-AADD	0.242364	0.355092	0.995862	0.386722	0.039411	1.25551	2.40381	Low
TCGA-DD-AADF	0.225722	0.852351	0.656281	0.409866	0.0707431	2.61413	2.66634	High
TCGA-DD-AADG	0.19497	0.01889	0.173705	0.0493107	0.0162484	0.340713	2.03355	Low
TCGA-DD-AADI	0.377927	0.476591	1.58717	0.45718	0.139981	1.30635	2.31645	Low
TCGA-DD-AADJ	0.127178	0.219056	0.610408	0.0857738	0.0549565	0.455888	2.13568	Low
TCGA-DD-AADK	0.105392	0.452601	0.812085	0.343876	0.107614	0.428847	2.07905	Low
TCGA-DD-AADL	0.228978	0.025115	0.727833	0.0670173	0.00960126	0.313609	2.70231	High
TCGA-DD-AADN	0.317424	1.81011	4.71093	1.54751	0.191473	20.6032	1.91872	Low
TCGA-DD-AADO	0.298063	2.43973	2.17549	1.2928	0.102786	5.84424	2.05907	Low
TCGA-DD-AADP	0.19727	0.245036	0.895838	0.218332	0.0899284	0.319573	2.24708	Low
TCGA-DD-AADQ	0.356824	0.360323	0.54816	0.355899	0.027922	0.648551	2.1684	Low
TCGA-DD-AADR	0.122458	0.308478	0.780239	0.177569	0.108857	0.625528	2.55147	High
TCGA-DD-AADS	0.247424	1.3154	1.65799	0.607586	0.0845941	4.15321	2.06374	Low
TCGA-DD-AADU	0.184794	0.358082	0.493036	0.0916413	0.0181181	0.496816	2.03508	Low
TCGA-DD-AADV	0.250114	0.0673131	1.04289	0.121829	0.0424599	0.513659	2.34521	Low
TCGA-DD-AADW	0.191435	0.155799	0.884818	0.129111	0.0212717	0.221307	2.47633	High
TCGA-DD-AADY	0.481702	0.122415	0.307002	0.0319552	0.0263239	0.106151	2.17177	Low
TCGA-DD-AAE0	0.110615	0.381052	0.915817	0.223808	0.0682843	0.759984	2.44529	High
TCGA-DD-AAE1	0.16012	0.2698	0.413494	0.169029	0.0696211	0.711226	2.31734	Low
TCGA-DD-AAE2	4.12425	0.559187	1.58417	0.729853	0.182597	1.80489	2.41828	Low
TCGA-DD-AAE3	0.310667	0.093643	1.09595	0.0512174	0.00767121	0.241286	2.18537	Low
TCGA-DD-AAE4	0.555475	0.80071	1.85812	0.548244	0.225815	2.83197	2.04019	Low
TCGA-DD-AAE6	0.0786668	0.0101624	0.141589	0.00353706	0	4.10299	2.12451	Low
TCGA-DD-AAE7	0.309346	0.329686	1.31957	0.208634	0.240615	1.2683	1.89184	Low
TCGA-DD-AAE9	0.0744153	0.126172	0.371675	0.100377	0.031008	0.06252	2.25228	Low
TCGA-DD-AAEA	0.818277	1.30812	1.42492	0.910597	0.0454623	4.46859	2.56764	High
TCGA-DD-AAEB	0.19154	0.185577	0.302316	0.124214	0.00818593	0.980391	2.06794	Low
TCGA-DD-AAED	0.104755	0.434971	2.6423	0.0908362	0.0083143	1.21705	2.52432	High
TCGA-DD-AAEE	0.232558	0.1229	0.579911	0.168252	0.0234919	0.289878	2.43149	Low
TCGA-DD-AAEG	0.149915	0.00764464	0.298229	0.0558758	0.00438372	0.14849	2.38879	Low
TCGA-DD-AAEH	0.540016	0.925245	1.52239	2.29642	0.176857	3.87407	2.07993	Low
TCGA-DD-AAEI	0.114713	0.0926179	2.64794	0.0967082	0.0318664	0.674632	2.57474	High
TCGA-DD-AAEK	0.449158	1.00425	2.37862	1.06608	0.652658	1.74166	2.32781	Low
TCGA-DD-AAVP	3.45721	0.137418	0.46908	0.0717437	0.0394005	0.607726	2.03445	Low
TCGA-DD-AAVQ	0.564252	2.21217	2.92863	1.70511	0.670723	4.08644	2.40307	Low
TCGA-DD-AAVR	0.278323	0.882518	2.57394	0.477812	0.28115	0.979549	2.14749	Low
TCGA-DD-AAVS	0.102982	0.166293	1.40868	0.150486	0.0476794	0.738307	2.4607	High
TCGA-DD-AAVU	0.0805595	0	0.643781	0.0217329	0.00596769	0.0866331	2.23125	Low
TCGA-DD-AAVV	0.500489	1.50268	2.63116	0.908784	0.158894	0.916752	2.26082	Low
TCGA-DD-AAVW	0.214992	0.756455	1.63132	0.289998	0.16974	0.403081	2.41002	Low
TCGA-DD-AAVX	0.875993	0.171302	0.841852	0.227649	0.0714406	0.183654	2.13303	Low
TCGA-DD-AAVY	0.196356	0.0172949	0.356627	0.0842737	0	0.683871	2.20574	Low
TCGA-DD-AAVZ	0.0814543	0.115747	0.527783	0.0622606	0.0663738	0.364981	2.48534	High
TCGA-DD-AAW0	0.478793	0.261218	3.268	0.366808	0.134297	0.531137	2.55289	High
TCGA-DD-AAW1	0.29508	0.0161067	0.314174	0.0252271	0.0138543	0.20671	2.06763	Low
TCGA-DD-AAW2	0.210023	0	0.33601	0.0472158	0.0172868	0.104563	2.04286	Low
TCGA-DD-AAW3	0.331343	0.0136607	0.357823	0.0285281	0	0.265348	2.07756	Low
TCGA-ED-A459	0.150654	0.132694	1.76004	0.0215529	0	0.294567	2.43655	Low
TCGA-ED-A4XI	0.320038	0.165955	1.5723	0.243206	0.0851477	1.84202	2.07695	Low
TCGA-ED-A5KG	3.35958	4.63081	6.65769	11.3058	6.42062	15.4416	2.7425	High
TCGA-ED-A627	0.957958	1.55627	3.74097	1.14859	0.172033	2.19824	2.26707	Low
TCGA-ED-A66X	0.151984	0.328163	4.60033	0.225508	0.0386012	0.315211	2.49856	High
TCGA-ED-A66Y	0.0435358	0.0562406	0.240299	0.0293622	0.0161253	0.377146	2.18598	Low
TCGA-ED-A7PY	0.107069	0.148194	0.280805	0.0361058	0.0254941	0.904683	2.1414	Low
TCGA-ED-A7XO	0.323029	0.259826	1.23741	0.246637	0.0609521	1.81065	2.53146	High
TCGA-ED-A7XP	0.331902	0.279626	1.39734	0.376323	0.0908638	0.549613	2.46255	High
TCGA-ED-A82E	0.190304	0.335981	1.6989	0.145461	0.0234956	0.318347	2.49735	High
TCGA-ED-A8O5	0.240667	0.0666212	0.222771	0.0753604	0.0143262	0.583481	1.95203	Low
TCGA-ED-A8O6	0.105159	0.770781	0.785062	0.336113	0.0304824	0.842005	2.42868	Low
TCGA-EP-A12J	0.579806	0.0190425	0.461647	0.0265114	0.0327592	0.217967	2.1924	Low
TCGA-EP-A26S	0.419154	0.0347099	0.677043	0.0869826	0.0278655	0.394893	2.07497	Low
TCGA-EP-A2KA	0.392296	2.35251	2.26985	1.20035	0.261545	2.75882	1.99809	Low
TCGA-EP-A2KB	0.14715	0.292266	0.65153	0.153828	0.0327018	0.984081	2.22635	Low
TCGA-EP-A3JL	0.378337	0.887457	2.19339	0.621124	0.116162	1.82686	2.47449	High
TCGA-EP-A3RK	0.921572	1.83227	4.38519	1.96498	0.448011	4.1681	2.58463	High
TCGA-ES-A2HS	0.0477063	0.00924423	0.283354	0.0160875	0.010602	0.660527	2.02133	Low
TCGA-ES-A2HT	0.185746	0.104979	0.476402	0.0756865	0.0429991	0.312109	1.82072	Low
TCGA-FV-A23B	0.343987	0.48603	0.924822	0.418079	0.143336	0.351618	2.35404	Low
TCGA-FV-A2QQ	0.139316	0.368941	1.4744	0.250559	0.0722416	1.15485	2.39044	Low
TCGA-FV-A2QR	0.303609	0.0482225	1.52649	0.0537089	0.0165916	0.24755	2.83587	High
TCGA-FV-A3I0	0.678713	0.638242	48.1054	0.121169	0.0221813	0.570221	2.61806	High
TCGA-FV-A3I1	0.574738	1.13151	2.53729	0.759745	0.245235	0.704598	2.4757	High
TCGA-FV-A3R2	0.478105	0.148892	0.650002	0.0719759	0.0332035	0.298391	2.46414	High
TCGA-FV-A3R3	0.196536	0.160797	1.70737	0.159061	0.101913	0.575349	2.3524	Low
TCGA-FV-A4ZP	0.214393	0.888574	2.0966	0.317305	0.0198523	8.59784	2.27757	Low
TCGA-G3-A25S	0.275475	0.582324	1.36304	0.253351	0.0389581	1.60241	2.44786	High
TCGA-G3-A25T	0.404574	0.113149	3.46372	0.123772	0.0185382	0.493385	2.35726	Low
TCGA-G3-A25U	0.400228	0.0170448	0.398965	0.0622913	0	0.839521	2.18749	Low
TCGA-G3-A25V	0.599631	0.542233	1.57811	0.308553	0.153001	0.435864	2.1926	Low
TCGA-G3-A25X	0.485885	2.22302	4.34833	1.16212	0.0299945	4.77764	2.24703	Low
TCGA-G3-A25Y	0.221686	0.614614	2.71445	0.455441	0.0833736	1.06363	2.50914	High
TCGA-G3-A25Z	0.141156	0.246171	0.880321	0.121381	0.00784242	0.142311	2.00919	Low
TCGA-G3-A3CG	0.304872	0.261298	0.51918	0.150259	0.045603	0.354653	2.15101	Low
TCGA-G3-A3CH	0.414898	0.147855	1.02486	0.215496	0.0794866	0.820557	2.17789	Low
TCGA-G3-A3CI	0.2573	0.234626	2.686	0.302832	0.0728776	0.535765	2.03232	Low
TCGA-G3-A3CJ	0.109164	0.00881379	0.432256	0.0858951	0.0151625	0.360743	1.98856	Low
TCGA-G3-A3CK	0.30253	1.13292	1.65923	1.06833	0.132199	1.77291	2.06353	Low
TCGA-G3-A5SI	0.0976627	0	0.266771	0.0116237	0.00638353	0.293454	2.21639	Low
TCGA-G3-A5SJ	0.973427	2.50841	2.80142	1.65676	0.260501	2.30875	2.34216	Low
TCGA-G3-A5SK	0.362987	0.213143	1.46701	0.40802	0.0427785	1.00545	1.94195	Low
TCGA-G3-A5SL	0.147082	0.123246	0.4207	0.0991974	0.0176684	0.128246	2.13813	Low
TCGA-G3-A5SM	0.481329	0.476409	2.61767	0.411038	0.096194	0.381696	2.39808	Low
TCGA-G3-A6UC	0.353487	0.0270381	0.296348	0.0313691	0.00516822	0.350127	1.94719	Low
TCGA-G3-A7M5	0.250522	0.214717	0.468247	0.152715	0.0214133	0.59581	2.38937	Low
TCGA-G3-A7M6	0.326084	0.432784	0.916537	0.677845	0.143941	0.690528	2.6276	High
TCGA-G3-A7M7	0.0519963	0.0503775	0.499749	0.0561092	0.017333	0.0978537	2.22262	Low
TCGA-G3-A7M8	0.554037	0.05413	1.18657	0.0628006	0.0155201	0.613332	1.90295	Low
TCGA-G3-A7M9	0.200359	0.362923	1.7686	0.431828	0.0774378	1.63941	2.73447	High
TCGA-G3-AAUZ	0.262898	0.520041	0.709771	0.321372	0.0852032	1.5314	2.12851	Low
TCGA-G3-AAV0	0.187763	0.0963092	0.304152	0.145257	0.0306819	0.957629	2.12752	Low
TCGA-G3-AAV1	0.176275	0.13663	0.823316	0.092137	0.024484	0.207337	2.39291	Low
TCGA-G3-AAV2	0.132516	0.036683	0.516204	0.0510707	0.562697	0.114514	2.0601	Low
TCGA-G3-AAV3	0.693405	1.40081	2.2199	1.91707	0.344262	4.65391	2.57672	High
TCGA-G3-AAV5	0.183316	0.409273	0.533647	0.155888	0.0398534	0.337489	2.13294	Low
TCGA-G3-AAV6	0.0532641	1.08841	0.643186	0.199211	0.0376635	1.16512	2.49306	High
TCGA-G3-AAV7	0.437748	0.623405	4.56783	0.373488	0.0468832	0.496273	2.79353	High
TCGA-GJ-A3OU	2.80172	2.79096	15.3696	1.45933	0.562713	0.839878	2.77481	High
TCGA-GJ-A6C0	2.99753	0.297021	3.23248	0.218246	0.0189248	0.984456	3.12715	High
TCGA-GJ-A9DB	0.266038	0.303242	2.73215	0.214608	0.017389	1.14999	2.60757	High
TCGA-HP-A5MZ	0.368358	0.983626	2.77972	0.566553	0.129781	0.712551	2.48812	High
TCGA-HP-A5N0	0.265312	0.00970008	0.729801	0.124918	0.0222496	0.551787	2.14289	Low
TCGA-K7-A5RF	0.590554	0.232589	2.50433	0.621724	0.0480151	3.74334	2.0962	Low
TCGA-K7-A5RG	3.27459	7.89879	7.8103	6.53413	1.21706	18.0627	2.953	High
TCGA-K7-A6G5	0.381189	0.342942	0.916416	0.217301	0.0857218	1.01262	1.92701	Low
TCGA-K7-AAU7	0.705631	1.09146	2.4866	0.651237	0.0756565	0.698923	3.01781	High
TCGA-KR-A7K0	0.248676	0.186847	1.31534	0.112952	0.0338353	0.429789	2.37109	Low
TCGA-KR-A7K2	0.179038	0.265978	0.541368	0.0925749	0.0663139	0.930591	2.23693	Low
TCGA-KR-A7K7	0.359898	2.05545	1.96887	0.884682	0.199954	5.20073	2.27519	Low
TCGA-KR-A7K8	0.483007	3.14208	5.00494	1.39223	0.242794	7.66765	2.47355	High
TCGA-LG-A6GG	0.340441	0.0907068	0.468751	0.0602717	0.00945722	0.091527	2.47232	High
TCGA-LG-A9QC	1.40989	0.16392	0.401956	0.0798741	0.012533	0.363884	2.36861	Low
TCGA-LG-A9QD	0.287081	0.104808	0.332489	0.173976	0.0601008	0.447428	1.73401	Low
TCGA-MI-A75C	0.249242	0.640858	0.647021	0.287707	0.0319559	1.46903	2.03325	Low
TCGA-MI-A75E	0.355595	0.123676	1.28497	0.227528	0.101315	0.343184	2.23504	Low
TCGA-MI-A75G	0.21419	0.066407	0.328456	0.0520048	0.00476004	0.380059	2.25206	Low
TCGA-MI-A75H	0.414424	0.531593	0.970727	0.385793	0.0648586	0.855244	2.12633	Low
TCGA-MI-A75I	0.289653	0.202426	0.753799	0.217771	0.0052763	0.312767	2.46297	High
TCGA-MR-A520	0.247403	0.027136	3.11536	0.0755584	0.0311216	0.219621	2.09817	Low
TCGA-MR-A8JO	0.52158	1.38842	1.84909	1.10151	0.0995213	1.89801	2.03083	Low
TCGA-NI-A4U2	0.229598	0.0768463	0.608595	0.0591243	0.00463859	0.580794	2.54754	High
TCGA-NI-A8LF	0.179297	0.0807978	0.47731	0.0646807	0.0231663	0.229808	2.25376	Low
TCGA-O8-A75V	0.18811	0.232664	1.58624	0.305024	0.0800511	1.15134	2.08645	Low
TCGA-PD-A5DF	0.43445	0.939739	3.18599	0.378187	0.0729736	0.26484	2.61471	High
TCGA-QA-A7B7	0.62186	0.40403	0.837471	0.244242	0.0406467	1.56368	3.0922	High
TCGA-RC-A7S9	0.40644	0.472544	0.851507	0.32346	0.0767762	4.55112	2.04976	Low
TCGA-RC-A7SB	0.488451	0.173523	0.668149	0.123536	0.00904588	0.279053	2.50153	High
TCGA-RC-A7SF	0.196042	0.770609	0.46576	0.392877	0.0186717	1.21976	2.16368	Low
TCGA-RC-A7SH	0.0793351	0.28381	0.467919	0.131709	0	0.574245	2.71702	High
TCGA-RC-A7SK	0.0653943	0.117666	0.18664	0.0756075	0.00519031	0.722083	2.30313	Low
TCGA-RG-A7D4	0.60333	3.49559	3.57047	2.58794	0.563139	9.28619	2.59059	High
TCGA-UB-A7MA	0.183916	0.259185	0.752323	0.218009	0.0433494	0.224752	2.31719	Low
TCGA-UB-A7MB	0.179653	0.0178523	0.318376	0.015534	0.0153558	0.253882	2.33802	Low
TCGA-UB-A7MC	0.601364	0.185075	0.450776	0.0262436	0	0.589641	2.34314	Low
TCGA-UB-A7MD	0.52766	0.634307	2.35846	0.309742	0.119436	0.715869	2.88249	High
TCGA-UB-A7ME	0.307414	1.302	1.5698	1.19956	0.33183	2.31414	2.40212	Low
TCGA-UB-A7MF	2.57301	1.73632	2.54546	1.61155	0.143952	13.9801	2.29601	Low
TCGA-UB-AA0U	0.457055	0.33331	2.11231	0.198874	0.147445	0.521903	2.21231	Low
TCGA-UB-AA0V	0.799933	0.169334	1.1252	0.226683	0.0597555	0.813254	2.02104	Low
TCGA-WJ-A86L	0.461769	0.13685	0.950409	0.124574	0.0422556	0.37974	2.80592	High
TCGA-WQ-AB4B	0.220826	0.299531	1.28775	0.104253	0.0163583	0.504633	2.26835	Low
TCGA-WX-AA44	0.29441	0.675578	2.03313	0.141083	0.0860893	0.551978	2.81907	High
TCGA-WX-AA46	0.659494	0.0709959	0.838812	0.126023	0.0488541	0.615638	1.98003	Low
TCGA-WX-AA47	0.215437	0	0.330613	0.0076473	0	0.0457262	2.00716	Low
TCGA-XR-A8TC	0.166701	0.119008	0.364783	0.0207107	0.0389965	0.955314	2.34118	Low
TCGA-XR-A8TD	0.819221	3.08544	6.86569	1.53303	0.23719	7.48372	2.86783	High
TCGA-XR-A8TE	0.771859	0.167162	0.558964	0.0183731	0	0.695778	2.05217	Low
TCGA-XR-A8TF	0.363461	0.600719	0.559899	0.169429	0.0593922	0.632278	2.36746	Low
TCGA-XR-A8TG	0.579386	0.228048	1.33936	0.228961	0.0100593	0.200793	1.97784	Low
TCGA-YA-A8S7	0.461253	0.922932	20.7963	0.3449	0.033426	0.768305	3.6926	High
TCGA-ZP-A9CV	0.764157	0.296147	1.24638	0.191933	0.105407	0.495895	2.18857	Low
TCGA-ZP-A9CY	0.338461	0.018218	1.53819	0.0697495	0.0365641	0.935223	2.2636	Low
TCGA-ZP-A9CZ	0.570368	0.973406	2.27167	0.850525	0.127918	1.79368	2.35877	Low
TCGA-ZP-A9D0	0.0893762	0.112572	0.30886	0.0632926	0.00496561	0.925102	2.25012	Low
TCGA-ZP-A9D2	0.291513	0.352024	2.4546	0.284939	0.14553	0.573598	2.87544	High
TCGA-ZP-A9D4	0.357538	0.0526189	0.562061	0.0366285	0.0452605	0.176429	2.09271	Low
TCGA-ZS-A9CD	0.138259	0.212095	1.03893	0.06605	0.0640122	0.247804	2.27388	Low
TCGA-ZS-A9CE	0.440206	0	0.0958438	0.0215486	0.00394471	0.625147	2.31368	Low
TCGA-ZS-A9CF	0.669028	0.542114	0.726385	0.218463	0.080897	0.399978	2.1829	Low
TCGA-ZS-A9CG	0.433519	0.096557	0.699556	0.0772963	0.0110739	0.174156	2.10873	Low
