# Supplementary material for: Pyroptosis-Related Risk Signature Exhibits Distinct Prognostic, Immune, and Therapeutic Landscapes in Hepatocellular Carcinoma
Source: Front Genet. 2022 Mar 9;13:823443. doi: 10.3389/fgene.2022.823443 (PMC8965507; doi:10.3389/fgene.2022.823443)
Supplement: Supplementary file 1 [file DataSheet1.ZIP › Data/14.xlsx]

## Sheet: Sheet1
ID	PR Risk score	!Sample_characteristics_ch1	!Sample_characteristics_ch1
GSM2935279	8.01243	treatment: Sor	outcome: responder
GSM2935280	8.07607	treatment: Sor	outcome: responder
GSM2935281	7.91326	treatment: Sor	outcome: responder
GSM2935282	8.25977	treatment: Sor	outcome: responder
GSM2935285	8.07252	treatment: Sor	outcome: responder
GSM2935288	8.14888	treatment: Sor	outcome: responder
GSM2935300	8.02836	treatment: Sor	outcome: responder
GSM2935310	8.6518	treatment: Sor	outcome: responder
GSM2935313	8.02712	treatment: Sor	outcome: responder
GSM2935333	8.32734	treatment: Sor	outcome: responder
GSM2935361	8.09102	treatment: Sor	outcome: responder
GSM2935385	8.00679	treatment: Sor	outcome: responder
GSM2935392	7.33348	treatment: Sor	outcome: responder
GSM2935394	7.8637	treatment: Sor	outcome: responder
GSM2935396	7.09209	treatment: Sor	outcome: responder
GSM2935405	8.87497	treatment: Sor	outcome: responder
GSM2935406	7.53862	treatment: Sor	outcome: responder
GSM2935409	7.74836	treatment: Sor	outcome: responder
GSM2935411	8.21471	treatment: Sor	outcome: responder
GSM2935413	7.69038	treatment: Sor	outcome: responder
GSM2935415	8.31473	treatment: Sor	outcome: responder
GSM2935289	8.20063	treatment: Sor	outcome: non-responder
GSM2935292	8.07519	treatment: Sor	outcome: non-responder
GSM2935296	8.40344	treatment: Sor	outcome: non-responder
GSM2935297	8.18779	treatment: Sor	outcome: non-responder
GSM2935301	8.22086	treatment: Sor	outcome: non-responder
GSM2935302	8.32931	treatment: Sor	outcome: non-responder
GSM2935303	8.02751	treatment: Sor	outcome: non-responder
GSM2935304	8.10229	treatment: Sor	outcome: non-responder
GSM2935305	8.05147	treatment: Sor	outcome: non-responder
GSM2935307	8.27888	treatment: Sor	outcome: non-responder
GSM2935311	8.12081	treatment: Sor	outcome: non-responder
GSM2935314	8.68716	treatment: Sor	outcome: non-responder
GSM2935317	8.38552	treatment: Sor	outcome: non-responder
GSM2935320	7.94253	treatment: Sor	outcome: non-responder
GSM2935323	7.99176	treatment: Sor	outcome: non-responder
GSM2935326	8.75295	treatment: Sor	outcome: non-responder
GSM2935327	8.29502	treatment: Sor	outcome: non-responder
GSM2935328	8.25959	treatment: Sor	outcome: non-responder
GSM2935329	8.2278	treatment: Sor	outcome: non-responder
GSM2935330	7.53375	treatment: Sor	outcome: non-responder
GSM2935331	8.13898	treatment: Sor	outcome: non-responder
GSM2935338	7.93686	treatment: Sor	outcome: non-responder
GSM2935340	8.57645	treatment: Sor	outcome: non-responder
GSM2935342	8.04153	treatment: Sor	outcome: non-responder
GSM2935350	8.17543	treatment: Sor	outcome: non-responder
GSM2935351	8.27552	treatment: Sor	outcome: non-responder
GSM2935353	8.02942	treatment: Sor	outcome: non-responder
GSM2935355	7.91192	treatment: Sor	outcome: non-responder
GSM2935356	8.26031	treatment: Sor	outcome: non-responder
GSM2935360	8.08729	treatment: Sor	outcome: non-responder
GSM2935362	8.19817	treatment: Sor	outcome: non-responder
GSM2935365	8.15768	treatment: Sor	outcome: non-responder
GSM2935370	8.10261	treatment: Sor	outcome: non-responder
GSM2935378	8.21535	treatment: Sor	outcome: non-responder
GSM2935380	8.09145	treatment: Sor	outcome: non-responder
GSM2935384	8.04753	treatment: Sor	outcome: non-responder
GSM2935386	8.12905	treatment: Sor	outcome: non-responder
GSM2935389	8.33572	treatment: Sor	outcome: non-responder
GSM2935395	7.86766	treatment: Sor	outcome: non-responder
GSM2935397	8.08247	treatment: Sor	outcome: non-responder
GSM2935401	8.03567	treatment: Sor	outcome: non-responder
GSM2935402	8.03615	treatment: Sor	outcome: non-responder
GSM2935403	8.02393	treatment: Sor	outcome: non-responder
GSM2935407	8.18316	treatment: Sor	outcome: non-responder
GSM2935414	8.10445	treatment: Sor	outcome: non-responder
GSM2935416	7.86477	treatment: Sor	outcome: non-responder
