# Supplementary material for: Pyroptosis-Related Risk Signature Exhibits Distinct Prognostic, Immune, and Therapeutic Landscapes in Hepatocellular Carcinoma
Source: Front Genet. 2022 Mar 9;13:823443. doi: 10.3389/fgene.2022.823443 (PMC8965507; doi:10.3389/fgene.2022.823443)
Supplement: Supplementary file 1 [file DataSheet1.ZIP › Data/15.xlsx]

## Sheet: Sheet1
Patient	No benefits	Responder	TIDE	IFNG	MSI Expr Sig	Merck18	CD274	CD8	CTL.flag	Dysfunction	Exclusion	MDSC	CAF	TAM M2
TCGA-DD-A3A6-01A-11R-A22L-07	FALSE	FALSE	0.13	20.43	0	27.8	0.46	0.96	TRUE	0.13	0.54	-0.01	0.09	0
TCGA-CC-A9FV-01A-11R-A37K-07	FALSE	FALSE	0.11	104.84	0	59.4	1.17	3.16	TRUE	0.11	0.48	-0.03	0.1	0
TCGA-G3-AAV1-01A-11R-A38B-07	FALSE	FALSE	0.1	21.42	0	10.9	0.18	0.04	FALSE	-0.07	0.1	-0.01	0.02	0
TCGA-ED-A5KG-01A-11R-A27V-07	FALSE	FALSE	0.06	345.26	0	132.6	3.36	22.59	TRUE	0.06	0.07	0	0.02	-0.01
TCGA-DD-AAE6-01A-11R-A41C-07	FALSE	FALSE	0.05	2.3	0	4.94	0.08	0.01	FALSE	-0.02	0.05	-0.01	0.01	0
TCGA-DD-AAVX-01A-11R-A41C-07	FALSE	FALSE	0.05	107.2	0	51.51	0.88	0.65	TRUE	0.05	0.02	0	0.04	-0.03
TCGA-CC-A3M9-01A-11R-A213-07	FALSE	FALSE	0.04	454.48	0	137.22	5.8	28.29	TRUE	0.04	0.48	0	0.06	0
TCGA-DD-A3A4-01A-11R-A22L-07	FALSE	FALSE	0.04	6.72	0	8.44	0.11	0.01	FALSE	-0.03	0.04	-0.01	0.03	-0.01
TCGA-G3-AAV0-01A-11R-A37K-07	FALSE	FALSE	0.04	10.6	0	11.93	0.19	0.46	TRUE	0.04	-0.04	-0.01	0.01	-0.01
TCGA-DD-A3A1-11A-11R-A213-07	FALSE	FALSE	0.03	38.05	0	23.44	0.24	1.19	TRUE	0.03	-0.02	0	0.02	-0.02
TCGA-ED-A627-01A-12R-A311-07	FALSE	FALSE	0.03	123.91	0	50.07	0.96	7.74	TRUE	0.03	0.17	-0.01	0.05	-0.03
TCGA-LG-A9QD-01A-11R-A38B-07	FALSE	FALSE	0.03	92.2	0	44.3	0.29	0.44	TRUE	0.03	0.03	0	0.03	-0.02
TCGA-DD-A3A4-11A-11R-A22L-07	FALSE	FALSE	0.03	45.12	0	30.57	0.72	1.72	TRUE	0.03	-0.02	-0.01	0.03	-0.03
TCGA-BD-A2L6-11A-21R-A213-07	FALSE	FALSE	0.02	230.6	0	66.76	1.34	6.14	TRUE	0.02	-0.03	-0.01	0.02	-0.01
TCGA-BC-A110-01A-11R-A131-07	FALSE	FALSE	0.02	81.29	0.01	37.69	1.94	1.2	TRUE	0.02	-0.01	0	0.03	-0.03
TCGA-WX-AA47-01A-11R-A39D-07	FALSE	FALSE	0.02	4.53	0	5.22	0.22	0.05	TRUE	0.02	0.27	0	0.05	-0.01
TCGA-DD-AACT-01A-11R-A41C-07	FALSE	FALSE	0.02	104.47	0	52.22	0.17	1.16	TRUE	0.02	0.06	-0.02	0.03	-0.01
TCGA-DD-A1EC-11A-11R-A131-07	FALSE	FALSE	0.02	32.22	0.22	18.3	0.37	0.51	TRUE	0.02	0.01	-0.01	0.03	-0.02
TCGA-DD-A11A-11A-11R-A131-07	FALSE	FALSE	0.02	28.6	0	19.55	0.78	0.96	TRUE	0.02	0	0	0.03	-0.02
TCGA-DD-AACC-01A-11R-A41C-07	FALSE	FALSE	0.02	225.99	0	118.67	1.31	19.02	TRUE	0.02	-0.03	-0.01	0.01	-0.01
TCGA-ES-A2HT-11A-11R-A180-07	FALSE	FALSE	0.02	162.25	0	47.02	1.4	1.96	TRUE	0.02	-0.03	-0.01	0.02	-0.02
TCGA-DD-A1EE-11A-11R-A131-07	FALSE	FALSE	0.02	40.86	0	23.06	0.48	1.03	TRUE	0.02	-0.03	-0.01	0.02	-0.02
TCGA-DD-A3A3-11A-11R-A22L-07	FALSE	FALSE	0.02	74.57	0.13	28.33	0.78	0.85	TRUE	0.02	0	-0.01	0.02	-0.02
TCGA-DD-A1ED-01A-11R-A155-07	FALSE	FALSE	0.02	98.36	0	36.63	0.4	1.26	TRUE	0.02	0.06	0	0.03	-0.02
TCGA-DD-A4NL-01A-11R-A28V-07	FALSE	FALSE	0.02	26.31	0	15.79	0.21	0.37	TRUE	0.02	0.03	-0.01	0.03	-0.02
TCGA-2Y-A9GT-01A-11R-A38B-07	FALSE	FALSE	0.02	124.73	0	52.37	0.73	5.79	TRUE	0.02	-0.01	-0.01	0.02	-0.02
TCGA-DD-A119-11A-11R-A131-07	FALSE	FALSE	0.02	22.18	0	15.92	0.51	0.42	TRUE	0.02	-0.01	0	0.03	-0.02
TCGA-DD-A4NR-01A-11R-A311-07	FALSE	FALSE	0.02	165.59	0	54.89	1.8	8.44	TRUE	0.02	0.06	-0.01	0.03	-0.01
TCGA-DD-A39V-11A-11R-A213-07	FALSE	FALSE	0.02	17.93	0	13.42	0.19	0.84	TRUE	0.02	-0.05	-0.01	0.02	-0.02
TCGA-FV-A2QR-11A-11R-A213-07	FALSE	FALSE	0.02	101.79	0	35.52	1.62	3.82	TRUE	0.02	0.03	-0.01	0.02	-0.02
TCGA-2Y-A9H1-01A-11R-A38B-07	FALSE	FALSE	0.02	27.26	0	32.36	0.16	0.98	TRUE	0.02	0.03	0	0.02	-0.01
TCGA-G3-A25V-01A-11R-A16W-07	FALSE	FALSE	0.01	52.84	0	30.93	0.6	0.82	TRUE	0.01	-0.01	-0.01	0.03	-0.02
TCGA-DD-A39Z-11A-21R-A213-07	FALSE	FALSE	0.01	8.15	0	7.09	0.12	0.21	TRUE	0.01	-0.03	-0.01	0.02	-0.02
TCGA-BC-A10S-01A-22R-A131-07	FALSE	FALSE	0.01	53.39	0	25.54	0.27	0.71	TRUE	0.01	0.07	0	0.03	-0.02
TCGA-CC-5259-01A-31R-A213-07	FALSE	FALSE	0.01	15.51	0	21	0.1	0.56	TRUE	0.01	-0.03	-0.01	0.01	-0.01
TCGA-G3-A3CJ-01A-11R-A213-07	FALSE	FALSE	0.01	14.53	0	12.27	0.11	0.14	TRUE	0.01	0.04	-0.01	0.03	-0.02
TCGA-UB-A7MF-01A-11R-A33J-07	FALSE	FALSE	0.01	821.72	0	198.73	2.57	5.89	TRUE	0.01	-0.02	0	0.01	-0.01
TCGA-2Y-A9GV-01A-11R-A38B-07	FALSE	FALSE	0.01	37.93	0	32.58	0.4	0.44	TRUE	0.01	0.07	-0.01	0.04	-0.02
TCGA-DD-A39V-01A-11R-A213-07	FALSE	FALSE	0.01	47.61	0	43.62	0.21	3.44	TRUE	0.01	0.1	-0.01	0.02	0
TCGA-MI-A75E-01A-11R-A32O-07	FALSE	FALSE	0.01	41.7	0	20.06	0.36	1.06	TRUE	0.01	0.08	-0.01	0.03	-0.01
TCGA-K7-A5RG-01A-11R-A28V-07	FALSE	FALSE	0.01	245.03	0	102.5	3.27	20.67	TRUE	0.01	0.03	-0.01	0.02	-0.01
TCGA-G3-A5SM-01A-12R-A28V-07	FALSE	FALSE	0.01	77.8	0	41.93	0.48	0.42	TRUE	0.01	0.06	-0.01	0.03	-0.01
TCGA-DD-A1EC-01A-21R-A131-07	FALSE	FALSE	0.01	185.54	0	71.54	4.89	9.59	TRUE	0.01	0.07	0	0.03	-0.02
TCGA-2Y-A9GW-01A-11R-A38B-07	FALSE	FALSE	0.01	110.59	0	40.71	0.93	0.22	TRUE	0.01	0.06	-0.01	0.03	-0.01
TCGA-GJ-A3OU-01A-31R-A38B-07	FALSE	FALSE	0.01	355.72	0	89.95	2.8	0.81	TRUE	0.01	0.06	-0.01	0.03	-0.01
TCGA-BD-A3EP-01A-11R-A22L-07	FALSE	FALSE	0.01	79.54	0	25.73	0.39	1.55	TRUE	0.01	0.05	-0.01	0.03	-0.02
TCGA-WQ-AB4B-01A-11R-A41C-07	FALSE	FALSE	0.01	16.95	0	17.7	0.22	0.17	TRUE	0.01	0.04	0	0.03	-0.02
TCGA-BC-A69I-01A-11R-A311-07	FALSE	FALSE	0.01	21.39	0	19.2	0.32	0.56	TRUE	0.01	0.07	-0.01	0.03	-0.02
TCGA-K7-A5RF-01A-11R-A28V-07	FALSE	FALSE	0.01	55.76	0	34.56	0.59	1.53	TRUE	0.01	-0.03	-0.01	0.02	-0.02
TCGA-DD-AACG-01A-11R-A41C-07	FALSE	FALSE	0.01	26.43	0	16.45	0.11	0.47	TRUE	0.01	0.07	0	0.02	-0.01
TCGA-2Y-A9H3-01A-11R-A38B-07	FALSE	FALSE	0.01	53.88	0	44.07	0.47	2.32	TRUE	0.01	0.02	-0.01	0.01	0
TCGA-DD-AAEA-01A-11R-A41C-07	FALSE	FALSE	0.01	33.69	0	23.86	0.82	2.34	TRUE	0.01	0.04	-0.01	0.02	0
TCGA-BC-A110-11A-11R-A131-07	FALSE	FALSE	0.01	29.33	1	20.73	3.32	0.46	TRUE	0.01	-0.07	-0.01	0.02	-0.03
TCGA-DD-A114-11A-12R-A131-07	FALSE	FALSE	0.01	119.83	0	50.85	1.15	3.62	TRUE	0.01	-0.04	-0.01	0.02	-0.02
TCGA-DD-AADQ-01A-11R-A41C-07	FALSE	FALSE	0.01	112.32	0	62.7	0.36	0.75	TRUE	0.01	0.01	0	0.03	-0.02
TCGA-UB-A7MD-01A-12R-A352-07	FALSE	FALSE	0.01	68.88	0	40.72	0.53	0.51	TRUE	0.01	0.1	-0.01	0.04	-0.02
TCGA-BC-A216-11A-11R-A155-07	FALSE	FALSE	0.01	23.93	0	12.05	0.34	0.63	TRUE	0.01	-0.03	0	0.02	-0.02
TCGA-2V-A95S-01A-11R-A37K-07	FALSE	FALSE	0.01	456.53	0	115.91	2.76	12.07	TRUE	0.01	-0.01	0	0.01	-0.01
TCGA-DD-A3A8-11A-11R-A22L-07	FALSE	FALSE	0.01	23.21	0	11.4	0.28	0.48	TRUE	0.01	0	-0.01	0.02	-0.01
TCGA-DD-AAE7-01A-11R-A41C-07	FALSE	FALSE	0.01	36.16	0	15.15	0.31	1.2	TRUE	0.01	-0.08	-0.01	0.01	-0.02
TCGA-ES-A2HT-01A-12R-A180-07	FALSE	FALSE	0.01	21.21	0	22.05	0.19	0.18	TRUE	0.01	0.01	-0.01	0.02	-0.01
TCGA-DD-A3A5-11A-11R-A22L-07	FALSE	FALSE	0.01	6.16	1	6.71	0.14	0.17	TRUE	0.01	-0.05	-0.01	0.02	-0.02
TCGA-DD-AADM-01A-11R-A41C-07	FALSE	FALSE	0.01	19.17	0	20.11	0.25	0.26	TRUE	0.01	0.07	-0.01	0.03	-0.01
TCGA-DD-A39X-11A-11R-A213-07	FALSE	FALSE	0.01	15.96	0.95	12.45	0.24	0.52	TRUE	0.01	-0.04	-0.01	0.01	-0.01
TCGA-DD-AAE3-01A-11R-A41C-07	FALSE	FALSE	0	17.51	0	19.95	0.31	0.17	TRUE	0	0.05	-0.01	0.02	-0.01
TCGA-ZP-A9CY-01A-11R-A38B-07	FALSE	FALSE	0	32.24	0	19.57	0.34	0.38	TRUE	0	0.03	-0.01	0.02	-0.01
TCGA-DD-A113-11A-12R-A131-07	FALSE	FALSE	0	13.05	0	9.57	0.17	0.25	TRUE	0	0	-0.01	0.03	-0.02
TCGA-GJ-A6C0-01A-12R-A311-07	FALSE	FALSE	0	65.48	0	41.19	3	0.45	TRUE	0	0.03	-0.01	0.03	-0.02
TCGA-FV-A3I0-11A-11R-A22L-07	FALSE	FALSE	0	11.33	0.99	10.27	0.75	0.1	TRUE	0	-0.05	-0.01	0.01	-0.02
TCGA-DD-A11C-11A-11R-A131-07	FALSE	FALSE	0	25.45	0.9	12.69	0.47	0.55	TRUE	0	-0.02	-0.01	0.02	-0.01
TCGA-FV-A495-01A-11R-A266-07	FALSE	FALSE	0	69.26	0	63.9	0.23	1.36	TRUE	0	0.08	0	0.02	-0.01
TCGA-2Y-A9GX-01A-11R-A38B-07	FALSE	FALSE	0	110.79	0	33.65	0.75	2.87	TRUE	0	0.09	-0.01	0.04	-0.01
TCGA-BC-A10Y-11A-11R-A131-07	FALSE	FALSE	0	42.51	0.9	22.71	0.53	0.72	TRUE	0	0.01	-0.01	0.01	-0.01
TCGA-DD-AAVQ-01A-11R-A41C-07	FALSE	FALSE	0	142.21	0	57.41	0.56	4.74	TRUE	0	0.01	0	0.01	-0.01
TCGA-BD-A3ER-01A-11R-A213-07	FALSE	FALSE	0	30.37	0	16.49	0.49	0.23	TRUE	0	0.03	-0.01	0.03	-0.02
TCGA-DD-A11B-11A-11R-A131-07	FALSE	FALSE	0	21.51	0	11.67	0.3	0.73	TRUE	0	-0.01	-0.01	0.01	-0.01
TCGA-G3-A5SK-01A-11R-A27V-07	FALSE	FALSE	0	42.9	0	25.34	0.36	1.09	TRUE	0	-0.02	-0.01	0.02	-0.01
TCGA-FV-A23B-11A-11R-A16W-07	FALSE	FALSE	0	71.7	0.02	33.5	0.61	2.64	TRUE	0	0.01	-0.01	0.01	-0.01
TCGA-FV-A3R2-11A-11R-A22L-07	FALSE	FALSE	0	47.02	0.7	27.33	0.51	1.59	TRUE	0	-0.02	-0.01	0.01	-0.01
TCGA-DD-A1EG-01A-11R-A213-07	FALSE	FALSE	0	100.57	0	46.92	0.69	1.23	TRUE	0	0.08	-0.01	0.03	-0.01
TCGA-DD-A1EG-11A-11R-A213-07	FALSE	FALSE	0	49.65	0.72	22.62	0.98	0.9	TRUE	0	-0.04	-0.01	0.01	-0.01
TCGA-ED-A4XI-01A-11R-A266-07	FALSE	FALSE	0	59.57	0	26.21	0.32	1.56	TRUE	0	0.05	-0.01	0.02	-0.01
TCGA-DD-A73F-01A-11R-A32O-07	FALSE	TRUE	0	123.35	0	50.67	0.64	6.21	TRUE	0	-0.03	0	0.01	-0.01
TCGA-G3-AAUZ-01A-11R-A38B-07	FALSE	TRUE	0	30.3	0	20.16	0.26	1.23	TRUE	0	-0.01	-0.01	0.01	-0.01
TCGA-DD-AAD3-01A-11R-A41C-07	FALSE	TRUE	0	56.21	0	21.86	0.23	0.83	TRUE	0	0.03	-0.01	0.02	-0.01
TCGA-FV-A3I1-11A-11R-A22L-07	FALSE	TRUE	0	23.98	0.99	13.38	0.32	0.29	TRUE	0	-0.02	-0.01	0.01	-0.01
TCGA-BD-A3EP-11A-12R-A22L-07	FALSE	TRUE	0	38.19	0	14.22	0.85	0.83	TRUE	0	-0.02	-0.01	0.01	-0.01
TCGA-O8-A75V-01A-11R-A32O-07	FALSE	TRUE	0	57.95	0	47.16	0.19	1.84	TRUE	0	0.05	-0.01	0.02	-0.01
TCGA-DD-AAEI-01A-11R-A41C-07	FALSE	TRUE	0	45.23	0	13.36	0.11	0.48	TRUE	0	0.06	-0.01	0.02	-0.01
TCGA-DD-A1EJ-11A-11R-A155-07	FALSE	TRUE	0	39.83	1	13.97	0.47	0.63	TRUE	0	-0.05	-0.01	0.02	-0.02
TCGA-BC-A10T-11A-11R-A131-07	FALSE	TRUE	0	17.81	0.21	14.13	0.63	0.36	TRUE	0	-0.03	-0.01	0.01	-0.01
TCGA-FV-A496-01A-11R-A266-07	FALSE	TRUE	0	7.19	0	12.31	0.1	0.06	TRUE	0	0	-0.01	0.02	-0.01
TCGA-ED-A7XO-01A-11R-A352-07	FALSE	TRUE	0	32.77	0	23.68	0.32	1.08	TRUE	0	0.04	-0.01	0.02	-0.01
TCGA-BC-A10Q-11A-11R-A131-07	FALSE	TRUE	0	15.71	1	10.19	0.6	0.24	TRUE	0	-0.01	-0.01	0.02	-0.01
TCGA-DD-A4ND-01A-11R-A266-07	FALSE	TRUE	0	74.46	0	25.34	0.92	2.88	TRUE	0	0.11	-0.01	0.03	-0.01
TCGA-DD-A11D-11A-12R-A131-07	FALSE	TRUE	0	86.06	0.08	31.09	1.15	2.68	TRUE	0	-0.03	-0.01	0.02	-0.02
TCGA-T1-A6J8-01A-11R-A32O-07	FALSE	TRUE	0	23.48	0	15.31	0.1	0.25	TRUE	0	0.05	-0.01	0.02	-0.01
TCGA-DD-A3A6-11A-11R-A22L-07	FALSE	TRUE	0	3.06	0	4.51	0.08	0.09	TRUE	0	-0.03	-0.01	0.01	-0.01
TCGA-DD-A1EB-11A-11R-A131-07	FALSE	TRUE	0	35.78	0.99	16.34	0.54	1.2	TRUE	0	-0.02	-0.01	0.01	-0.01
TCGA-EP-A26S-11A-12R-A16W-07	FALSE	TRUE	0	27.89	0	11.88	0.29	0.45	TRUE	0	-0.02	-0.01	0.01	-0.01
TCGA-BC-A10R-11A-11R-A131-07	FALSE	TRUE	0	51.36	1	21.5	1.86	0.72	TRUE	0	-0.02	-0.01	0.02	-0.01
TCGA-DD-A4NQ-01A-21R-A28V-07	FALSE	TRUE	0	23.45	0	15.94	0.69	0.22	TRUE	0	0.12	-0.01	0.03	0
TCGA-DD-A4NO-01A-11R-A28V-07	FALSE	TRUE	0	22.36	0	18.74	0.27	0.27	TRUE	0	0.12	-0.01	0.04	-0.01
TCGA-BC-A10X-01A-11R-A131-07	FALSE	TRUE	0	35.17	1	20.81	0.54	0.92	TRUE	0	0.04	-0.01	0.02	-0.01
TCGA-BC-A10Z-11A-11R-A131-07	FALSE	TRUE	0	17.37	1	16.12	0.99	0.79	TRUE	0	-0.01	0	0.02	-0.02
TCGA-KR-A7K2-01A-12R-A33R-07	FALSE	TRUE	0	26.18	0	18.89	0.18	0.14	TRUE	0	0.04	-0.01	0.02	-0.01
TCGA-DD-A3A1-01A-11R-A213-07	FALSE	TRUE	0	36.41	0	18.3	0.24	0.59	TRUE	0	0	-0.01	0.02	-0.02
TCGA-FV-A3I1-01A-11R-A22L-07	FALSE	TRUE	0	60.98	0	26.89	0.57	0.44	TRUE	0	0.1	-0.01	0.03	-0.01
TCGA-DD-AACQ-01A-11R-A41C-07	FALSE	TRUE	0	14.94	0	9.1	0.44	0.24	TRUE	0	0.08	-0.01	0.02	0
TCGA-EP-A12J-11A-11R-A131-07	FALSE	TRUE	0	76.94	0.71	32.46	0.83	1.51	TRUE	0	-0.03	-0.01	0.01	-0.01
TCGA-DD-A3A3-01A-11R-A22L-07	FALSE	TRUE	0	15.09	0	10.16	0.07	0.18	TRUE	0	0.03	-0.01	0.02	-0.01
TCGA-DD-AAEK-01A-11R-A41C-07	FALSE	TRUE	0	84.26	0	35.79	0.45	3.23	TRUE	0	0.1	-0.01	0.03	-0.01
TCGA-DD-A115-01A-11R-A131-07	FALSE	TRUE	-0.01	27.6	0.01	20.67	0.38	0.7	TRUE	-0.01	0.04	-0.01	0.02	-0.01
TCGA-ES-A2HS-01A-11R-A180-07	FALSE	TRUE	-0.01	8.5	0	8.78	0.05	0.07	TRUE	-0.01	0.08	-0.01	0.02	0
TCGA-DD-AAD2-01A-11R-A41C-07	FALSE	TRUE	-0.01	44.25	0	20.91	0.57	0.73	TRUE	-0.01	0.07	-0.01	0.03	-0.01
TCGA-G3-A3CH-11A-11R-A22L-07	FALSE	TRUE	-0.01	47.99	0.01	19.68	0.45	2.88	TRUE	-0.01	-0.03	-0.01	0.01	-0.01
TCGA-DD-A4NI-01A-11R-A27V-07	FALSE	TRUE	-0.01	53.29	0	19.35	0.42	2.2	TRUE	-0.01	0.02	-0.01	0.02	-0.01
TCGA-RC-A7SK-01A-11R-A352-07	FALSE	TRUE	-0.01	13.1	0	14.4	0.07	0.42	TRUE	-0.01	0.09	-0.01	0.03	-0.01
TCGA-DD-A39W-11A-11R-A213-07	FALSE	TRUE	-0.01	13.4	1	11.75	0.2	0.27	TRUE	-0.01	-0.03	-0.01	0.01	-0.01
TCGA-DD-A3A9-01A-11R-A266-07	FALSE	TRUE	-0.01	28.47	0	28.04	0.12	1.03	TRUE	-0.01	0.18	0	0.03	-0.01
TCGA-DD-A73A-01A-12R-A32O-07	FALSE	TRUE	-0.01	32.69	0	12.52	0.23	1.41	TRUE	-0.01	0.01	-0.01	0.01	-0.01
TCGA-DD-A4NP-01A-11R-A28V-07	FALSE	TRUE	-0.01	19.65	0	17.65	0.13	0.17	TRUE	-0.01	0.1	-0.01	0.03	-0.01
TCGA-G3-A25Z-01A-11R-A16W-07	FALSE	TRUE	-0.01	31.19	0	16.98	0.14	0.13	TRUE	-0.01	0.02	-0.01	0.03	-0.02
TCGA-DD-AAVR-01A-11R-A41C-07	FALSE	TRUE	-0.01	124.63	0	54.11	0.28	1.47	TRUE	-0.01	0.05	-0.01	0.02	-0.01
TCGA-BC-A10U-11A-11R-A131-07	FALSE	TRUE	-0.01	20.37	1	11.7	1.87	0.6	TRUE	-0.01	-0.02	-0.01	0.02	-0.02
TCGA-DD-A1EL-11A-11R-A155-07	FALSE	TRUE	-0.01	36.8	0.04	18.11	0.69	0.68	TRUE	-0.01	0	-0.01	0.01	-0.01
TCGA-DD-A3A2-11A-11R-A213-07	FALSE	TRUE	-0.01	17.83	1	14.31	0.35	0.37	TRUE	-0.01	-0.04	-0.01	0.01	-0.01
TCGA-DD-AAC9-01A-11R-A41C-07	FALSE	TRUE	-0.01	30.66	0	16.49	0.19	0.49	TRUE	-0.01	-0.07	-0.01	0.03	-0.04
TCGA-GJ-A9DB-01A-11R-A37K-07	FALSE	TRUE	-0.01	42.3	0	20.6	0.27	0.37	TRUE	-0.01	0.08	-0.01	0.03	-0.01
TCGA-KR-A7K7-01A-11R-A33J-07	FALSE	TRUE	-0.01	54.59	0	36.27	0.36	4.03	TRUE	-0.01	0.09	0	0.02	-0.01
TCGA-G3-AAV3-01A-11R-A37K-07	FALSE	TRUE	-0.01	94.06	0	51.6	0.69	6.9	TRUE	-0.01	0.09	-0.01	0.03	0
TCGA-DD-A116-11A-12R-A26B-07	FALSE	TRUE	-0.01	29.68	0.09	12.32	0.3	1.05	TRUE	-0.01	-0.02	-0.01	0.01	-0.01
TCGA-EP-A2KC-01A-11R-A213-07	FALSE	TRUE	-0.01	23.17	0	18.56	0.29	0.41	TRUE	-0.01	0.09	-0.01	0.03	-0.01
TCGA-DD-A73G-01A-22R-A32O-07	FALSE	TRUE	-0.01	14.51	0	17.63	0.11	0.26	TRUE	-0.01	0.08	0	0.02	0
TCGA-EP-A3RK-11A-11R-A22L-07	FALSE	TRUE	-0.01	12.82	1	9.15	0.2	0.26	TRUE	-0.01	-0.02	-0.01	0.01	-0.01
TCGA-UB-A7ME-01A-11R-A33J-07	FALSE	TRUE	-0.01	71.8	0	35.74	0.31	3.03	TRUE	-0.01	0.06	0	0.02	-0.01
TCGA-UB-AA0V-01A-11R-A38B-07	FALSE	TRUE	-0.01	37.36	1	14.57	0.8	0.82	TRUE	-0.01	0.01	-0.01	0.01	-0.01
TCGA-HP-A5MZ-01A-21R-A27V-07	FALSE	TRUE	-0.01	107.04	0	31.69	0.37	0.99	TRUE	-0.01	0.06	-0.01	0.03	-0.01
TCGA-DD-AAD8-01A-11R-A41C-07	FALSE	TRUE	-0.01	9.67	0	12.03	0.26	0.51	TRUE	-0.01	0.05	-0.01	0.03	-0.01
TCGA-YA-A8S7-01A-11R-A37K-07	FALSE	TRUE	-0.01	163.96	0	48.46	0.46	1.1	TRUE	-0.01	0.21	-0.01	0.05	-0.01
TCGA-DD-A1EH-11A-11R-A131-07	FALSE	TRUE	-0.01	25.61	1	12.54	0.3	0.88	TRUE	-0.01	-0.02	-0.01	0.01	-0.01
TCGA-G3-A7M8-01A-11R-A33R-07	FALSE	TRUE	-0.01	19.47	1	13.4	0.55	0.1	TRUE	-0.01	0.02	-0.01	0.01	-0.01
TCGA-DD-A118-11A-11R-A131-07	FALSE	TRUE	-0.01	34.34	1	14.96	0.56	0.65	TRUE	-0.01	-0.03	-0.01	0.01	-0.01
TCGA-EP-A2KA-01A-11R-A180-07	FALSE	TRUE	-0.01	145.45	0	71.69	0.39	3.65	TRUE	-0.01	0.05	0	0.01	-0.01
TCGA-MI-A75I-01A-11R-A32O-07	FALSE	TRUE	-0.01	18.87	0	19.12	0.29	0.58	TRUE	-0.01	0.01	-0.01	0.02	-0.01
TCGA-DD-A1EI-11A-11R-A131-07	FALSE	TRUE	-0.01	28.04	1	14.83	0.28	0.54	TRUE	-0.01	-0.01	-0.01	0.01	-0.01
TCGA-DD-AACY-01A-11R-A41C-07	FALSE	TRUE	-0.01	22.75	0	12.88	0.13	0.57	TRUE	-0.01	0.02	-0.01	0.02	-0.01
TCGA-FV-A2QQ-01A-11R-A22L-07	FALSE	TRUE	-0.01	85.84	0	46.52	0.14	1.38	TRUE	-0.01	0.08	-0.01	0.02	-0.01
TCGA-DD-AADS-01A-11R-A41C-07	FALSE	TRUE	-0.01	37.55	0	42.14	0.25	1.82	TRUE	-0.01	-0.02	0	0.01	-0.01
TCGA-3K-AAZ8-01A-12R-A39D-07	FALSE	TRUE	-0.01	60.65	0	47.93	0.26	0.8	TRUE	-0.01	0.08	-0.01	0.03	-0.02
TCGA-CC-A3MC-01A-11R-A22L-07	FALSE	TRUE	-0.01	52.62	0	15.89	0.33	0.13	TRUE	-0.01	0.04	-0.01	0.03	-0.01
TCGA-RC-A6M5-01A-11R-A32O-07	FALSE	TRUE	-0.01	16.67	0	14.8	0.16	0.29	TRUE	-0.01	0.2	-0.01	0.05	-0.01
TCGA-RC-A7SF-01A-11R-A352-07	FALSE	TRUE	-0.01	12.33	0	8.25	0.2	0.52	TRUE	-0.01	0.03	-0.01	0.01	-0.01
TCGA-2Y-A9H7-01A-11R-A39D-07	FALSE	TRUE	-0.01	33.35	0	12.38	0.08	0.24	TRUE	-0.01	0	-0.01	0.01	-0.01
TCGA-BC-A10W-11A-11R-A131-07	FALSE	TRUE	-0.01	30.53	0	16.5	0.62	1.51	TRUE	-0.01	-0.03	-0.01	0.02	-0.02
TCGA-WX-AA46-01A-11R-A39D-07	FALSE	TRUE	-0.01	24.51	1	11.76	0.66	0.28	TRUE	-0.01	0.01	-0.01	0.01	-0.01
TCGA-LG-A6GG-01A-11R-A311-07	FALSE	TRUE	-0.01	14.25	0.03	18.09	0.34	0.06	TRUE	-0.01	0.08	-0.01	0.04	-0.02
TCGA-EP-A3JL-01A-11R-A213-07	FALSE	TRUE	-0.01	83.48	0	42.47	0.38	1.41	TRUE	-0.01	0.09	-0.01	0.02	-0.01
TCGA-DD-AAE1-01A-11R-A41C-07	FALSE	TRUE	-0.01	33.49	0	15.62	0.16	0.17	TRUE	-0.01	0.06	-0.01	0.02	0
TCGA-BC-A10X-11A-11R-A131-07	FALSE	TRUE	-0.01	18.96	1	13.33	0.36	0.4	TRUE	-0.01	-0.03	-0.01	0.02	-0.01
TCGA-G3-A3CI-01A-11R-A213-07	FALSE	TRUE	-0.01	24.5	0	16.39	0.26	0.63	TRUE	-0.01	-0.01	-0.01	0.01	-0.01
TCGA-DD-A4NS-01A-11R-A311-07	FALSE	TRUE	-0.01	77.96	0	33	0.71	4.34	TRUE	-0.01	0.27	-0.01	0.06	-0.01
TCGA-DD-AACD-01A-11R-A41C-07	FALSE	TRUE	-0.01	173.46	0	113.8	0.1	0.36	TRUE	-0.01	0.09	0.01	0.02	-0.01
TCGA-2Y-A9H4-01A-11R-A38B-07	FALSE	TRUE	-0.01	58.25	0.21	32.58	0.37	0.53	TRUE	-0.01	-0.02	-0.01	0.01	-0.01
TCGA-ZS-A9CD-01A-11R-A37K-07	FALSE	TRUE	-0.01	35.51	0	29.72	0.14	0.4	TRUE	-0.01	0.08	-0.01	0.03	-0.02
TCGA-2Y-A9H5-01A-11R-A38B-07	FALSE	TRUE	-0.01	24.31	0	13.33	0.13	0.59	TRUE	-0.01	0.01	0	0.01	-0.01
TCGA-DD-AAE4-01A-11R-A41C-07	FALSE	TRUE	-0.01	73.88	1	59.29	0.56	3.63	TRUE	-0.01	0	0	0.01	-0.01
TCGA-5R-AAAM-01A-12R-A41C-07	FALSE	TRUE	-0.01	65.6	0	26.69	0.56	0.91	TRUE	-0.01	0.09	-0.01	0.03	-0.01
TCGA-CC-5262-01A-01R-A131-07	FALSE	TRUE	-0.02	46.99	0	28.68	0.46	1.87	TRUE	-0.02	0.1	-0.01	0.03	-0.01
TCGA-CC-A123-01A-11R-A131-07	FALSE	TRUE	-0.02	11.33	0	12.08	0.07	0.16	TRUE	-0.02	0.11	0	0.02	0
TCGA-DD-A119-01A-11R-A131-07	FALSE	TRUE	-0.02	38.56	0	25.21	0.08	0.28	TRUE	-0.02	0.06	-0.01	0.02	-0.01
TCGA-2Y-A9HB-01A-11R-A39D-07	FALSE	TRUE	-0.02	65.17	0	41.73	1.02	2.56	TRUE	-0.02	0.03	-0.01	0.02	-0.01
TCGA-DD-A1EK-01A-11R-A213-07	FALSE	TRUE	-0.02	38.49	0	18.7	0.71	0.29	TRUE	-0.02	0.06	-0.01	0.03	-0.01
TCGA-ED-A66Y-01A-11R-A311-07	FALSE	TRUE	-0.02	7.09	0	5.35	0.04	0.1	TRUE	-0.02	0.04	0	0.01	-0.01
TCGA-ZP-A9D1-01A-11R-A38B-07	FALSE	TRUE	-0.02	27.11	0	17.23	0.27	0.72	TRUE	-0.02	0.01	-0.01	0.04	-0.03
TCGA-DD-AADA-01A-11R-A41C-07	FALSE	TRUE	-0.02	20.89	0	15.15	0.14	1.24	TRUE	-0.02	0.02	-0.01	0.01	0
TCGA-ZP-A9CV-01A-11R-A38B-07	FALSE	TRUE	-0.02	70.88	0	45.45	0.76	1.03	TRUE	-0.02	0.06	-0.01	0.03	-0.02
TCGA-2Y-A9H8-01A-11R-A39D-07	FALSE	TRUE	-0.02	40.87	0	36.8	0.28	2.94	TRUE	-0.02	0.04	-0.01	0.02	-0.01
TCGA-RC-A7S9-01A-11R-A33R-07	FALSE	TRUE	-0.02	37.52	1	17.11	0.41	0.54	TRUE	-0.02	0.01	0	0.01	-0.01
TCGA-G3-A3CG-01A-11R-A213-07	FALSE	TRUE	-0.02	48.47	0	40.65	0.3	0.59	TRUE	-0.02	0	-0.01	0.02	-0.02
TCGA-FV-A3R3-01A-11R-A22L-07	FALSE	TRUE	-0.02	57.43	0	29.88	0.2	0.92	TRUE	-0.02	0.19	-0.01	0.04	0
TCGA-DD-AADN-01A-11R-A41C-07	FALSE	TRUE	-0.02	45.36	0	58.08	0.32	7.83	TRUE	-0.02	0.09	0	0.01	0
TCGA-DD-AAVV-01A-11R-A41C-07	FALSE	TRUE	-0.02	112.79	0	51.03	0.5	0.85	TRUE	-0.02	0.1	-0.01	0.04	-0.01
TCGA-DD-AADV-01A-11R-A39D-07	FALSE	TRUE	-0.02	43.59	0	20.46	0.25	0.47	TRUE	-0.02	0.14	-0.01	0.03	-0.01
TCGA-DD-AAD1-01A-11R-A41C-07	FALSE	TRUE	-0.02	80.17	0	39.28	0.64	3.48	TRUE	-0.02	0.15	0	0.04	-0.01
TCGA-2Y-A9H6-01A-11R-A39D-07	FALSE	TRUE	-0.02	43.67	0	22.46	0.16	0.73	TRUE	-0.02	0.1	-0.01	0.03	-0.01
TCGA-DD-A11D-01A-11R-A131-07	FALSE	TRUE	-0.02	16.67	0	14.53	0.26	0.18	TRUE	-0.02	0	-0.01	0.02	-0.02
TCGA-DD-A1EA-01A-11R-A131-07	FALSE	TRUE	-0.02	113.59	0	43.7	0.7	2.46	TRUE	-0.02	0.14	-0.02	0.05	-0.01
TCGA-2Y-A9H0-01A-11R-A38B-07	FALSE	TRUE	-0.02	46.68	0	60.27	0.57	4.86	TRUE	-0.02	0	-0.01	0.01	-0.01
TCGA-ED-A66X-01A-11R-A311-07	FALSE	TRUE	-0.02	71	0	29.61	0.15	0.7	TRUE	-0.02	0.13	-0.01	0.03	-0.01
TCGA-FV-A23B-01A-11R-A16W-07	FALSE	TRUE	-0.02	53.72	0	20.72	0.34	0.87	TRUE	-0.02	0.03	0	0.02	-0.01
TCGA-DD-AACO-01A-11R-A41C-07	FALSE	TRUE	-0.02	33.06	0	17.31	0.04	0.66	TRUE	-0.02	0.05	0	0.01	0
TCGA-ZP-A9CZ-01A-11R-A38B-07	FALSE	TRUE	-0.02	80.76	0	33.68	0.57	1.83	TRUE	-0.02	0.01	-0.01	0.01	0
TCGA-DD-A39Z-01A-11R-A213-07	FALSE	TRUE	-0.02	5.91	0.96	9.22	0.13	0.25	TRUE	-0.02	0.06	0	0.02	-0.01
TCGA-K7-A6G5-01A-11R-A311-07	FALSE	TRUE	-0.02	45.63	0	37.34	0.38	0.76	TRUE	-0.02	0.05	-0.01	0.03	-0.01
TCGA-ZS-A9CE-01A-11R-A37K-07	FALSE	TRUE	-0.02	7.93	0.79	14.18	0.44	0.05	TRUE	-0.02	0.04	-0.01	0.02	-0.01
TCGA-DD-A39Y-01A-11R-A213-07	FALSE	TRUE	-0.02	12.74	0	12.91	0.1	0.22	TRUE	-0.02	0.1	0	0.02	0
TCGA-UB-AA0U-01A-11R-A38B-07	FALSE	TRUE	-0.02	62.33	0	25.6	0.46	1	TRUE	-0.02	0.08	0	0.02	-0.01
TCGA-G3-A3CK-01A-11R-A213-07	FALSE	TRUE	-0.02	44.23	0	22.29	0.3	2.86	TRUE	-0.02	0.11	-0.02	0.04	-0.01
TCGA-DD-AACB-01A-11R-A41C-07	FALSE	TRUE	-0.02	248.17	0	173.86	0.91	7.61	TRUE	-0.02	0.1	0	0.02	0
TCGA-MI-A75G-01A-11R-A32O-07	FALSE	TRUE	-0.02	7.74	0	12.52	0.21	0.11	TRUE	-0.02	0.05	-0.01	0.02	-0.01
TCGA-XR-A8TD-01A-12R-A39D-07	FALSE	TRUE	-0.02	287.29	0	101.05	0.82	8.5	TRUE	-0.02	0.04	-0.01	0.02	-0.01
TCGA-DD-AADU-01A-11R-A41C-07	FALSE	TRUE	-0.02	8.82	0	12.64	0.18	0.06	TRUE	-0.02	0.04	-0.01	0.02	0
TCGA-DD-A39W-01A-11R-A213-07	FALSE	TRUE	-0.02	34.1	0	15.95	0.2	0.17	TRUE	-0.02	0.09	-0.02	0.03	0
TCGA-5C-A9VH-01A-11R-A37K-07	FALSE	TRUE	-0.02	14.39	0	22.05	0.16	0.41	TRUE	-0.02	0.1	-0.01	0.03	-0.01
TCGA-G3-A7M5-01A-11R-A33R-07	FALSE	TRUE	-0.02	17.9	0	20.18	0.25	0.4	TRUE	-0.02	0.03	-0.01	0.01	0
TCGA-DD-AACU-01A-11R-A41C-07	FALSE	TRUE	-0.02	35.04	0	26.69	0.27	0.91	TRUE	-0.02	0.15	-0.01	0.03	-0.01
TCGA-DD-AACL-01A-11R-A41C-07	FALSE	TRUE	-0.02	121.09	0	46.9	0.53	2.81	TRUE	-0.02	0.08	-0.01	0.02	-0.01
TCGA-DD-AADB-01A-11R-A41C-07	FALSE	TRUE	-0.02	91.88	0	36.88	0.58	5.57	TRUE	-0.02	0.12	-0.01	0.03	-0.01
TCGA-5C-AAPD-01A-21R-A39D-07	FALSE	TRUE	-0.02	181.39	0	67.89	1.3	3.46	TRUE	-0.02	0.08	0	0.02	-0.01
TCGA-KR-A7K8-01A-11R-A33J-07	FALSE	TRUE	-0.02	82.17	0	52.91	0.48	7.65	TRUE	-0.02	0.14	-0.01	0.03	-0.01
TCGA-BC-4073-01B-02R-A131-07	FALSE	TRUE	-0.02	153.42	0	44.98	2.81	5.16	TRUE	-0.02	0	0	0.02	-0.01
TCGA-G3-AAV2-01A-11R-A37K-07	FALSE	TRUE	-0.02	19.56	0.9	18.22	0.13	0.05	TRUE	-0.02	0.11	-0.01	0.03	-0.01
TCGA-DD-AAE2-01A-11R-A41C-07	FALSE	TRUE	-0.02	85.78	1	31.74	4.12	2.63	TRUE	-0.02	0.03	-0.01	0.02	-0.01
TCGA-MR-A520-01A-11R-A266-07	FALSE	TRUE	-0.02	11.95	0	9.15	0.25	0.42	TRUE	-0.02	-0.01	-0.01	0.01	0
TCGA-DD-A113-01A-11R-A131-07	FALSE	TRUE	-0.02	40.29	0	15.56	0.3	1.27	TRUE	-0.02	0.04	-0.01	0.02	0
TCGA-BC-A69H-01A-11R-A311-07	FALSE	TRUE	-0.02	44.67	0	24.73	0.18	0.42	TRUE	-0.02	0.12	0	0.02	0
TCGA-EP-A3RK-01A-11R-A22L-07	FALSE	TRUE	-0.03	159.66	0	73.68	0.92	4.73	TRUE	-0.03	0.11	-0.01	0.04	-0.01
TCGA-PD-A5DF-01A-11R-A27V-07	FALSE	TRUE	-0.03	44.2	0	19.29	0.43	0.28	TRUE	-0.03	0.11	-0.01	0.05	-0.02
TCGA-BC-A10R-01A-11R-A131-07	FALSE	TRUE	-0.03	23.6	0	11.33	0.12	0.13	TRUE	-0.03	0.12	-0.01	0.03	-0.01
TCGA-2Y-A9H9-01A-21R-A39D-07	FALSE	TRUE	-0.03	28.31	0.75	18.76	0.27	0.54	TRUE	-0.03	0.06	-0.01	0.02	-0.01
TCGA-G3-A3CH-01A-11R-A22L-07	FALSE	TRUE	-0.03	45.08	0.02	19.05	0.41	0.92	TRUE	-0.03	0.02	-0.01	0.02	-0.01
TCGA-DD-A3A7-01A-11R-A22L-07	FALSE	TRUE	-0.03	5.27	0	15.95	0.09	0.26	TRUE	-0.03	0.09	0	0.02	0
TCGA-DD-AADK-01A-11R-A41C-07	FALSE	TRUE	-0.03	32.94	0	15.29	0.11	0.53	TRUE	-0.03	0.02	0	0.01	0
TCGA-CC-A7IG-01A-11R-A33J-07	FALSE	TRUE	-0.03	19.39	0	15.34	0.13	0.08	TRUE	-0.03	0.18	0	0.04	-0.01
TCGA-DD-AADO-01A-11R-A41C-07	FALSE	TRUE	-0.03	35.5	0	40.21	0.3	3.2	TRUE	-0.03	0.06	0	0.01	0
TCGA-MI-A75C-01A-11R-A32O-07	FALSE	TRUE	-0.03	38.27	0	25.5	0.25	0.53	TRUE	-0.03	0.07	0	0.02	-0.01
TCGA-DD-AAEB-01A-11R-A41C-07	FALSE	TRUE	-0.03	8.1	0.63	9.59	0.19	0.4	TRUE	-0.03	0.03	-0.01	0.01	0
TCGA-DD-AACX-01A-11R-A41C-07	FALSE	TRUE	-0.03	49.48	0	26.29	0.36	0.44	TRUE	-0.03	0.1	-0.02	0.04	-0.01
TCGA-KR-A7K0-01A-12R-A33R-07	FALSE	TRUE	-0.03	29.11	0	17.59	0.25	0.37	TRUE	-0.03	0.07	-0.01	0.03	-0.01
TCGA-DD-AAVU-01A-11R-A41C-07	FALSE	TRUE	-0.03	14.85	0	17.44	0.08	0.05	TRUE	-0.03	0.17	0	0.03	0
TCGA-DD-AACA-02B-11R-A41C-07	FALSE	TRUE	-0.03	5.7	0	7.35	0.08	0.09	TRUE	-0.03	0.11	0	0.02	0
TCGA-DD-A114-01A-11R-A131-07	FALSE	TRUE	-0.03	201.5	0	77.59	3.06	7.22	TRUE	-0.03	0.24	0	0.05	-0.02
TCGA-DD-AAW0-01A-11R-A41C-07	FALSE	TRUE	-0.03	62.42	0	19.62	0.48	1.12	TRUE	-0.03	0.07	-0.01	0.02	-0.01
TCGA-DD-AADF-01A-11R-A41C-07	FALSE	TRUE	-0.03	28.36	0	21.93	0.23	2.03	TRUE	-0.03	0.02	-0.01	0.01	-0.01
TCGA-HP-A5N0-01A-11R-A28V-07	FALSE	TRUE	-0.03	45.15	0	25.34	0.27	0.23	TRUE	-0.03	0.11	-0.01	0.03	-0.01
TCGA-DD-A1EB-01A-11R-A131-07	FALSE	TRUE	-0.03	35.59	1	24.38	0.85	0.85	TRUE	-0.03	0.06	-0.01	0.02	-0.01
TCGA-DD-AADJ-01A-11R-A41C-07	FALSE	TRUE	-0.03	29.03	0	12.57	0.13	0.23	TRUE	-0.03	0.03	-0.01	0.02	-0.01
TCGA-DD-A39X-01A-11R-A213-07	FALSE	TRUE	-0.03	63.79	0	52.53	0.12	0.36	TRUE	-0.03	0.09	-0.01	0.02	0
TCGA-DD-AAEH-01A-11R-A41C-07	FALSE	TRUE	-0.03	78.09	0	41.71	0.54	7.08	TRUE	-0.03	0.03	-0.01	0.01	-0.01
TCGA-RC-A6M4-01A-11R-A32O-07	FALSE	TRUE	-0.03	11.37	0	13.2	0.11	0.03	TRUE	-0.03	0.06	-0.01	0.02	0
TCGA-FV-A4ZP-01A-12R-A266-07	FALSE	TRUE	-0.03	16.67	0	31.01	0.21	1.42	TRUE	-0.03	0.17	0.01	0.02	0
TCGA-DD-A116-01A-11R-A131-07	FALSE	TRUE	-0.03	36.55	0	20.07	0.08	0.41	TRUE	-0.03	0.06	0	0.01	0
TCGA-EP-A2KB-01A-11R-A180-07	FALSE	TRUE	-0.03	18.87	0	14.23	0.15	0.61	TRUE	-0.03	0.11	0	0.02	0
TCGA-DD-AAW1-01A-11R-A41C-07	FALSE	TRUE	-0.03	28.55	0	18.68	0.3	0.12	TRUE	-0.03	0.03	-0.01	0.02	-0.01
TCGA-ED-A459-01A-11R-A266-07	FALSE	TRUE	-0.03	190.22	0	65.33	0.15	0.14	TRUE	-0.03	0.11	0	0.03	-0.01
TCGA-DD-A4NE-01A-11R-A27V-07	FALSE	TRUE	-0.03	19.59	0.54	10.99	0.36	0.04	TRUE	-0.03	0.03	0	0.01	-0.01
TCGA-CC-5258-01A-01R-A131-07	FALSE	TRUE	-0.03	41.77	0	14.48	0.32	0.54	TRUE	-0.03	0.04	0	0.01	0
TCGA-CC-A7IK-01A-12R-A33R-07	FALSE	TRUE	-0.03	22.27	0	12.39	0.24	0.14	TRUE	-0.03	0.13	-0.01	0.03	0
TCGA-BD-A2L6-01A-11R-A213-07	FALSE	TRUE	-0.03	17.76	0.01	19.87	0.19	0.72	TRUE	-0.03	0.01	-0.01	0.01	-0.01
TCGA-BC-A10U-01A-11R-A131-07	FALSE	TRUE	-0.03	18.59	0	22.13	0.12	0.22	TRUE	-0.03	0.06	-0.01	0.02	-0.01
TCGA-2Y-A9GS-01A-12R-A38B-07	FALSE	TRUE	-0.03	56.95	0	24.48	0.38	0.35	TRUE	-0.03	0.15	-0.01	0.04	-0.01
TCGA-XR-A8TE-01A-11R-A36F-07	FALSE	TRUE	-0.04	23.29	0	18.6	0.77	0.19	TRUE	-0.04	0.07	-0.01	0.02	-0.01
TCGA-DD-A11C-01A-11R-A131-07	FALSE	TRUE	-0.04	66.03	0	27.58	0.42	0.22	TRUE	-0.04	0.13	0	0.03	-0.01
TCGA-DD-A3A8-01A-11R-A22L-07	FALSE	TRUE	-0.04	10.23	1	11.28	0.17	0.12	TRUE	-0.04	0.06	-0.01	0.02	0
TCGA-CC-A7IF-01A-11R-A33J-07	FALSE	TRUE	-0.04	15.58	0	9.34	0.19	0.08	TRUE	-0.04	0.03	-0.01	0.01	0
TCGA-EP-A12J-01A-11R-A131-07	FALSE	TRUE	-0.04	61.88	1	34.61	0.58	0.36	TRUE	-0.04	0.05	-0.01	0.02	-0.01
TCGA-DD-A73C-01A-12R-A33J-07	FALSE	TRUE	-0.04	25.24	1	14.76	0.28	1.08	TRUE	-0.04	0.06	-0.01	0.02	-0.01
TCGA-DD-A4NB-01A-12R-A266-07	FALSE	TRUE	-0.04	39.86	0	17.76	0.44	2.05	TRUE	-0.04	0.39	-0.01	0.08	-0.01
TCGA-DD-AACW-01A-11R-A41C-07	FALSE	TRUE	-0.04	30.05	0	12.89	0.09	0.33	TRUE	-0.04	0.1	0	0.02	0
TCGA-DD-AAEE-01A-11R-A41C-07	FALSE	TRUE	-0.04	21.45	0	13.55	0.23	0.19	TRUE	-0.04	0.09	-0.01	0.02	0
TCGA-DD-A3A5-01A-11R-A22L-07	FALSE	TRUE	-0.04	15.6	1	18.1	0.33	0.81	TRUE	-0.04	0.13	-0.01	0.03	-0.01
TCGA-DD-AACZ-01A-11R-A41C-07	FALSE	TRUE	-0.04	245.95	0	48.93	0.84	3.3	TRUE	-0.04	0.1	-0.01	0.02	0
TCGA-DD-A3A2-01A-11R-A213-07	FALSE	TRUE	-0.04	12.54	1	8.66	0.26	0.2	TRUE	-0.04	-0.01	-0.01	0.01	0
TCGA-MI-A75H-01A-11R-A32O-07	FALSE	TRUE	-0.04	134.59	0	54.27	0.41	1.38	TRUE	-0.04	0.09	-0.01	0.02	0
TCGA-DD-AACJ-01A-11R-A41C-07	FALSE	TRUE	-0.04	9.72	0	10.43	0.16	0.08	TRUE	-0.04	0.08	-0.01	0.02	0
TCGA-XR-A8TG-01A-11R-A36F-07	FALSE	TRUE	-0.04	26.9	0	17.53	0.58	0.15	TRUE	-0.04	0.11	0	0.03	-0.01
TCGA-DD-AACI-01A-11R-A41C-07	FALSE	TRUE	-0.04	75.94	0	50.21	0.59	5.74	TRUE	-0.04	0.08	0	0.02	-0.01
TCGA-2Y-A9GY-01A-11R-A38B-07	FALSE	TRUE	-0.04	119.2	0	62.96	1.11	7.92	TRUE	-0.04	0.13	0	0.02	0
TCGA-WX-AA44-01A-11R-A39D-07	FALSE	TRUE	-0.04	33.59	0	20.24	0.29	0.39	TRUE	-0.04	0.13	-0.01	0.03	-0.01
TCGA-DD-A1EI-01A-11R-A131-07	FALSE	TRUE	-0.04	38.18	0	18.25	0.21	0.43	TRUE	-0.04	0.09	-0.01	0.02	-0.01
TCGA-DD-A4NK-01A-11R-A28V-07	FALSE	TRUE	-0.04	14.41	1	12.39	0.29	0.19	TRUE	-0.04	0.08	-0.01	0.03	-0.01
TCGA-RC-A6M6-01A-11R-A32O-07	FALSE	TRUE	-0.04	28.44	0	17.87	0.05	0.44	TRUE	-0.04	0.09	0.01	0.02	-0.01
TCGA-DD-AAW3-01A-11R-A41C-07	FALSE	TRUE	-0.04	14.57	0	13.1	0.33	0.24	TRUE	-0.04	0.07	-0.01	0.02	0
TCGA-NI-A8LF-01A-11R-A36F-07	FALSE	TRUE	-0.04	19.84	0.09	11.4	0.18	0.28	TRUE	-0.04	0.05	-0.01	0.02	0
TCGA-DD-AACP-01A-11R-A41C-07	FALSE	TRUE	-0.04	13.68	0	11.17	0.11	3.32	TRUE	-0.04	0.19	0	0.02	0
TCGA-FV-A4ZQ-01A-11R-A266-07	FALSE	TRUE	-0.04	291.19	0	98.66	1.35	13.9	TRUE	-0.04	0.09	0	0.02	-0.01
TCGA-G3-A7M7-01A-12R-A352-07	FALSE	TRUE	-0.04	12.09	0	10.97	0.05	0.12	TRUE	-0.04	0.08	-0.01	0.02	-0.01
TCGA-5R-AA1D-01A-11R-A38B-07	FALSE	TRUE	-0.04	40.47	0	18.77	0.33	0.79	TRUE	-0.04	0.22	-0.01	0.06	-0.02
TCGA-CC-A9FW-01A-11R-A37K-07	FALSE	TRUE	-0.04	17.32	0	11.34	0.21	1.06	TRUE	-0.04	0.15	0	0.03	-0.01
TCGA-DD-AACF-01A-11R-A41C-07	FALSE	TRUE	-0.04	43.98	0	19.99	0.62	0.35	TRUE	-0.04	0.1	0	0.02	-0.01
TCGA-2Y-A9GU-01A-11R-A38B-07	FALSE	TRUE	-0.04	14.15	0.32	9.75	0.09	0.45	TRUE	-0.04	0.08	-0.01	0.02	0
TCGA-DD-AAC8-01A-11R-A41C-07	FALSE	TRUE	-0.04	50.08	0	28.68	0.13	0.18	TRUE	-0.04	0.16	-0.01	0.03	0
TCGA-DD-AACS-01A-11R-A41C-07	FALSE	TRUE	-0.04	27.76	0	13.19	0.13	0.11	TRUE	-0.04	0.09	0	0.02	0
TCGA-DD-AACK-01A-11R-A41C-07	FALSE	TRUE	-0.04	24.5	0	13.34	0.35	0.26	TRUE	-0.04	0.04	-0.01	0.02	-0.01
TCGA-DD-AAVZ-01A-11R-A41C-07	FALSE	TRUE	-0.04	27.03	0	16.21	0.08	0.22	TRUE	-0.04	0.06	-0.01	0.02	-0.01
TCGA-NI-A4U2-01A-11R-A28V-07	FALSE	TRUE	-0.04	13.91	1	13.93	0.23	0.04	TRUE	-0.04	-0.01	-0.01	0.01	-0.01
TCGA-DD-AACA-02A-11R-A41C-07	FALSE	TRUE	-0.04	8.97	0	8.1	0.1	0.11	TRUE	-0.04	0.1	-0.01	0.02	0
TCGA-RC-A7SB-01A-21R-A352-07	FALSE	TRUE	-0.04	25.35	0	13.92	0.49	0.3	TRUE	-0.04	0.07	-0.01	0.02	0
TCGA-DD-AAD0-01A-11R-A41C-07	FALSE	TRUE	-0.04	46.95	0	10.39	0.3	0.15	TRUE	-0.04	0.09	-0.01	0.03	-0.01
TCGA-RG-A7D4-01A-12R-A33R-07	FALSE	TRUE	-0.04	291.29	0	91.44	0.6	8.78	TRUE	-0.04	0.06	0	0.01	0
TCGA-CC-A7IJ-01A-11R-A33R-07	FALSE	TRUE	-0.04	326.57	0	124.79	8.74	12.02	TRUE	-0.04	0.8	0.02	0.11	-0.01
TCGA-BC-A216-01A-11R-A155-07	FALSE	TRUE	-0.05	52.03	0.9	28.58	0.49	8.72	TRUE	-0.05	0.01	0	0.02	-0.01
TCGA-DD-AADG-01A-11R-A41C-07	FALSE	TRUE	-0.05	10.16	1	11.19	0.19	0.27	TRUE	-0.05	0.12	-0.02	0.03	0
TCGA-BC-A10Y-01A-11R-A131-07	FALSE	TRUE	-0.05	58.31	1	38.38	0.55	1.13	TRUE	-0.05	0.08	0	0.02	-0.01
TCGA-G3-A5SI-01A-31R-A27V-07	FALSE	TRUE	-0.05	9.21	0.2	6.2	0.1	0.07	TRUE	-0.05	0.06	-0.01	0.02	-0.01
TCGA-CC-5261-01A-01R-A131-07	FALSE	TRUE	-0.05	69.21	0	32.63	0.47	1.77	TRUE	-0.05	0.14	0	0.02	-0.01
TCGA-G3-A5SJ-01A-11R-A27V-07	FALSE	TRUE	-0.05	84.19	0	28.21	0.97	2.64	TRUE	-0.05	0.06	0	0.02	-0.01
TCGA-2Y-A9HA-01A-11R-A39D-07	FALSE	TRUE	-0.05	32.39	0	15.14	0.33	0.06	TRUE	-0.05	0.05	-0.01	0.02	-0.01
TCGA-DD-A1EF-01A-11R-A131-07	FALSE	TRUE	-0.05	37.23	0	12.34	0.25	1.49	TRUE	-0.05	0.13	0	0.02	0
TCGA-2Y-A9GZ-01A-11R-A39D-07	FALSE	TRUE	-0.05	10.09	1	10.2	0.29	0.14	TRUE	-0.05	0.08	-0.01	0.02	-0.01
TCGA-G3-AAV5-01A-11R-A37K-07	FALSE	TRUE	-0.05	17.13	0	10.25	0.18	0.39	TRUE	-0.05	0.09	0	0.02	0
TCGA-FV-A2QR-01A-11R-A213-07	FALSE	TRUE	-0.05	31.74	0	15.49	0.3	0.37	TRUE	-0.05	0.06	-0.01	0.02	-0.01
TCGA-DD-A73B-01A-12R-A32O-07	FALSE	TRUE	-0.05	8.76	1	12.66	0.3	0.12	TRUE	-0.05	-0.01	-0.01	0.01	-0.01
TCGA-DD-AAVW-01A-11R-A41C-07	FALSE	TRUE	-0.05	58.03	0	26.63	0.21	0.65	TRUE	-0.05	0.07	-0.01	0.02	0
TCGA-DD-AADR-01A-11R-A41C-07	FALSE	TRUE	-0.05	45.36	0	16.92	0.12	0.67	TRUE	-0.05	0.07	-0.01	0.02	0
TCGA-BC-A3KF-01A-11R-A213-07	FALSE	TRUE	-0.05	33.06	0	28.28	0.31	0.26	TRUE	-0.05	0.07	-0.01	0.02	0
TCGA-ED-A97K-01A-21R-A38B-07	FALSE	TRUE	-0.05	49.84	0	30.4	0.68	1.12	TRUE	-0.05	0.35	0.01	0.07	-0.03
TCGA-BC-4072-01B-11R-A155-07	FALSE	TRUE	-0.05	200.3	0	57.6	1.23	3.69	TRUE	-0.05	0.06	0	0.02	-0.01
TCGA-DD-A4NV-01A-11R-A311-07	FALSE	TRUE	-0.05	23.4	1	14.24	0.57	0.54	TRUE	-0.05	0.06	-0.01	0.03	-0.01
TCGA-ZP-A9D4-01A-11R-A37K-07	FALSE	TRUE	-0.05	27.05	0	9.69	0.36	0.17	TRUE	-0.05	0.15	-0.01	0.04	0
TCGA-CC-A5UC-01A-11R-A28V-07	FALSE	TRUE	-0.05	22.03	0	13.71	0.13	0.47	TRUE	-0.05	0.1	0	0.01	0
TCGA-ZP-A9D0-01A-11R-A37K-07	FALSE	TRUE	-0.05	14.95	1	9.62	0.09	0.12	TRUE	-0.05	0.13	-0.01	0.03	0
TCGA-RC-A7SH-01A-11R-A38B-07	FALSE	TRUE	-0.05	5.66	0	13.72	0.08	0.24	TRUE	-0.05	0.1	0	0.02	-0.01
TCGA-FV-A3R2-01A-11R-A22L-07	FALSE	TRUE	-0.05	27.6	0	16.28	0.48	0.46	TRUE	-0.05	0.15	-0.01	0.04	-0.01
TCGA-DD-AACE-01A-11R-A41C-07	FALSE	TRUE	-0.05	20.04	0	18.32	0.2	0.42	TRUE	-0.05	0.05	-0.01	0.02	0
TCGA-DD-A11A-01A-11R-A131-07	FALSE	TRUE	-0.05	12.3	0	16.47	0.16	0.11	TRUE	-0.05	0.05	-0.01	0.02	-0.01
TCGA-ED-A8O6-01A-11R-A36F-07	FALSE	TRUE	-0.05	18.34	0	15.76	0.11	0.66	TRUE	-0.05	0.1	0	0.01	0
TCGA-BC-A5W4-01A-11R-A28V-07	FALSE	TRUE	-0.05	14.09	0.05	13.15	0.19	0.04	TRUE	-0.05	0.09	0	0.02	0
TCGA-CC-A9FS-01A-11R-A37K-07	FALSE	TRUE	-0.05	31.86	0	13.66	0.12	0.42	TRUE	-0.05	0.09	-0.01	0.02	-0.01
TCGA-DD-AACH-01A-11R-A41C-07	FALSE	TRUE	-0.05	35.87	0	16.48	1.09	0.19	TRUE	-0.05	0.1	0	0.03	-0.01
TCGA-DD-AAE9-01A-11R-A41C-07	FALSE	TRUE	-0.05	79.29	0	39.26	0.07	0.17	TRUE	-0.05	0.11	-0.01	0.02	0
TCGA-WJ-A86L-01A-12R-A39D-07	FALSE	TRUE	-0.06	17.15	0	12.02	0.46	0.07	TRUE	-0.06	0.11	-0.01	0.03	-0.01
TCGA-CC-A7IL-01A-11R-A33R-07	FALSE	TRUE	-0.06	6.69	0.01	24.86	0.1	0.13	TRUE	-0.06	0.07	-0.01	0.02	0
TCGA-CC-A5UE-01A-11R-A28V-07	FALSE	TRUE	-0.06	31.04	0	19.81	0.2	0.66	TRUE	-0.06	0.22	0	0.03	0
TCGA-DD-AAVY-01A-11R-A41C-07	FALSE	TRUE	-0.06	12.25	0	17.2	0.2	0.22	TRUE	-0.06	0.14	-0.01	0.04	0
TCGA-WQ-A9G7-01A-11R-A37K-07	FALSE	TRUE	-0.06	9.77	0	12.14	0.06	0.24	TRUE	-0.06	0.15	0	0.02	0
TCGA-ED-A7PZ-01A-11R-A33R-07	FALSE	TRUE	-0.06	6.65	0	8.1	0.13	0.17	TRUE	-0.06	0.18	0	0.02	0
TCGA-BW-A5NO-01A-11R-A27V-07	FALSE	TRUE	-0.06	26.65	0	22.18	0.36	0.58	TRUE	-0.06	0.11	-0.01	0.02	-0.01
TCGA-ED-A7PY-01A-11R-A33R-07	FALSE	TRUE	-0.06	23.66	0	9.04	0.11	0.35	TRUE	-0.06	0.06	-0.01	0.01	0
TCGA-ED-A7XP-01A-11R-A352-07	FALSE	TRUE	-0.06	37.27	0	24.1	0.33	0.65	TRUE	-0.06	-0.03	-0.01	0.03	-0.03
TCGA-DD-AADL-01A-11R-A41C-07	FALSE	TRUE	-0.06	16.98	0	11.31	0.23	0.25	TRUE	-0.06	0.09	-0.01	0.02	0
TCGA-CC-A9FU-01A-11R-A37K-07	FALSE	TRUE	-0.06	22.55	0	15.48	0.19	0.68	TRUE	-0.06	0.2	0	0.03	0
TCGA-G3-A6UC-01A-21R-A33J-07	FALSE	TRUE	-0.06	14.33	1	21.41	0.35	0.07	TRUE	-0.06	0.13	-0.01	0.04	-0.01
TCGA-DD-AAW2-01A-11R-A41C-07	FALSE	TRUE	-0.06	14.59	0	19.55	0.21	0.22	TRUE	-0.06	0.1	-0.01	0.02	0
TCGA-4R-AA8I-01A-11R-A38B-07	FALSE	TRUE	-0.06	87.97	0	43.37	0.75	0.28	TRUE	-0.06	0.14	-0.01	0.04	-0.01
TCGA-ZS-A9CG-01A-11R-A37K-07	FALSE	TRUE	-0.06	25.09	1	15.43	0.43	0.29	TRUE	-0.06	0.08	-0.01	0.03	-0.01
TCGA-BW-A5NQ-01A-11R-A27V-07	FALSE	TRUE	-0.06	176.49	0	48.99	0.96	8.3	TRUE	-0.06	0.1	0	0.02	0
TCGA-G3-AAV4-01A-11R-A38B-07	FALSE	TRUE	-0.06	35.64	0	40.77	0.52	0.05	TRUE	-0.06	0.14	0	0.03	0
TCGA-DD-A4NN-01A-11R-A28V-07	FALSE	TRUE	-0.06	18.87	0	10.5	0.04	0.13	TRUE	-0.06	0.18	0	0.03	0
TCGA-G3-A25S-01A-11R-A16W-07	FALSE	TRUE	-0.06	22.9	0	25.43	0.28	0.4	TRUE	-0.06	0.13	0	0.02	0
TCGA-DD-AAD6-01A-11R-A41C-07	FALSE	TRUE	-0.06	5.35	0	6.08	0.09	0.09	TRUE	-0.06	0.09	-0.01	0.02	0
TCGA-DD-AAED-01A-12R-A41C-07	FALSE	TRUE	-0.06	9.04	0.01	8.54	0.1	0.16	TRUE	-0.06	-0.02	0	0.01	-0.02
TCGA-BC-A10T-01A-11R-A131-07	FALSE	TRUE	-0.06	27.14	1	15.37	0.43	0.68	TRUE	-0.06	0.1	0	0.02	0
TCGA-DD-A73E-01A-12R-A32O-07	FALSE	TRUE	-0.06	7.25	0	11.79	0.2	0.1	TRUE	-0.06	0.21	-0.01	0.04	0
TCGA-DD-AAVP-01A-11R-A41C-07	FALSE	TRUE	-0.06	70.36	1	29.79	3.46	0.53	TRUE	-0.06	0.14	0	0.02	0
TCGA-DD-AADC-01A-11R-A41C-07	FALSE	TRUE	-0.06	26.46	0	11	0.29	0.47	TRUE	-0.06	0.16	0	0.03	0
TCGA-DD-A11B-01A-11R-A131-07	FALSE	TRUE	-0.06	22.46	0.99	8.49	0.2	0.16	TRUE	-0.06	0.11	-0.01	0.02	0
TCGA-BC-A8YO-01A-11R-A37K-07	FALSE	TRUE	-0.07	214.23	0	57.8	1.5	7.16	TRUE	-0.07	0.11	-0.01	0.04	-0.01
TCGA-DD-A4NH-01A-11R-A27V-07	FALSE	TRUE	-0.07	19.63	0	18.63	0.38	0.39	TRUE	-0.07	0.04	0	0.03	-0.02
TCGA-G3-A5SL-01A-11R-A27V-07	FALSE	TRUE	-0.07	19.8	0	17.18	0.15	0.15	TRUE	-0.07	0.07	-0.01	0.02	0
TCGA-DD-AAEG-01A-11R-A39D-07	FALSE	TRUE	-0.07	70.03	0	23.88	0.15	0.12	TRUE	-0.07	0.16	-0.01	0.04	-0.01
TCGA-DD-A4NJ-01A-11R-A27V-07	FALSE	TRUE	-0.07	57.76	0	27.04	0.78	0.52	TRUE	-0.07	0.12	-0.01	0.03	-0.01
TCGA-G3-AAV6-01A-21R-A37K-07	FALSE	TRUE	-0.07	11.55	0	7.49	0.05	4.97	TRUE	-0.07	0.17	0.01	0.01	0
TCGA-G3-A25X-01A-11R-A16W-07	FALSE	TRUE	-0.07	94.02	0	61.22	0.49	3.08	TRUE	-0.07	0.23	0.01	0.03	-0.01
TCGA-DD-A1EL-01A-11R-A155-07	FALSE	TRUE	-0.07	41.92	0	20.71	0.14	0.34	TRUE	-0.07	0.13	-0.01	0.03	0
TCGA-CC-A8HV-01A-11R-A36F-07	FALSE	TRUE	-0.07	6.21	0	7.82	0.1	0.18	TRUE	-0.07	0.17	0	0.03	-0.01
TCGA-DD-A73D-01A-12R-A32O-07	FALSE	TRUE	-0.07	8.84	0	10.45	0.15	0.04	TRUE	-0.07	0.09	-0.01	0.02	0
TCGA-DD-AADP-01A-11R-A39D-07	FALSE	TRUE	-0.07	29.02	1	14.04	0.2	0.3	TRUE	-0.07	0.14	0	0.03	0
TCGA-BC-A112-01A-11R-A131-07	FALSE	TRUE	-0.07	67.85	0	23.25	0.28	0.19	TRUE	-0.07	0.22	0.01	0.03	-0.01
TCGA-LG-A9QC-01A-11R-A37K-07	FALSE	TRUE	-0.07	10.48	1	19.7	1.41	0.08	TRUE	-0.07	0.12	-0.01	0.03	-0.01
TCGA-DD-A1EH-01A-11R-A131-07	FALSE	TRUE	-0.07	40.59	0	14.21	0.23	0.5	TRUE	-0.07	0.16	0	0.03	0
TCGA-DD-AAD5-01A-11R-A41C-07	FALSE	TRUE	-0.07	31.1	0	23.92	0.78	0.28	TRUE	-0.07	0.33	0.01	0.05	-0.02
TCGA-CC-A7IE-01A-21R-A38B-07	FALSE	TRUE	-0.07	57.53	0	25.41	0.27	2.86	TRUE	-0.07	0.11	0	0.01	0
TCGA-CC-A8HS-01A-11R-A36F-07	FALSE	TRUE	-0.07	22.69	0	9.96	0.07	0.32	TRUE	-0.07	0.16	0	0.02	0
TCGA-CC-5264-01A-01R-A131-07	FALSE	TRUE	-0.08	24.23	0	17.21	0.19	0.6	TRUE	-0.08	0.16	0	0.03	-0.01
TCGA-DD-A4NF-01A-11R-A27V-07	FALSE	TRUE	-0.08	17.64	1	9.87	0.36	0.2	TRUE	-0.08	0.07	-0.01	0.03	-0.01
TCGA-ED-A8O5-01A-11R-A36F-07	FALSE	TRUE	-0.08	16.11	0.08	13.73	0.24	0.5	TRUE	-0.08	0.15	0	0.02	0
TCGA-CC-A8HT-01A-11R-A36F-07	FALSE	TRUE	-0.08	59.87	0	22.84	0.55	0.64	TRUE	-0.08	0.12	0	0.02	-0.01
TCGA-CC-A8HU-01A-11R-A36F-07	FALSE	TRUE	-0.08	7.49	0	12.72	0.11	0.12	TRUE	-0.08	0.11	0	0.02	0
TCGA-BC-A217-01A-11R-A155-07	FALSE	TRUE	-0.08	72.62	0	45.63	0.77	0.86	TRUE	-0.08	0.15	0	0.03	-0.01
TCGA-DD-AADI-01A-11R-A41C-07	FALSE	TRUE	-0.08	127.07	0.11	51.76	0.38	3.03	TRUE	-0.08	0.18	0	0.03	-0.01
TCGA-MR-A8JO-01A-12R-A36F-07	FALSE	TRUE	-0.08	40.31	0	25.91	0.52	1.64	TRUE	-0.08	0.39	0	0.06	-0.01
TCGA-DD-AACV-01A-11R-A41C-07	FALSE	TRUE	-0.08	12.11	1	10.73	0.29	0.11	TRUE	-0.08	0.15	0	0.02	0
TCGA-DD-AAVS-01A-11R-A41C-07	FALSE	TRUE	-0.08	41.94	0	19.45	0.1	1.13	TRUE	-0.08	0.16	-0.01	0.03	0
TCGA-XR-A8TC-01A-11R-A36F-07	FALSE	TRUE	-0.08	13.72	0	10.38	0.17	0.15	TRUE	-0.08	0.12	-0.01	0.03	0
TCGA-CC-A3MB-01A-11R-A213-07	FALSE	TRUE	-0.08	20.43	0	14.94	0.1	0.59	TRUE	-0.08	0.12	0	0.02	-0.01
TCGA-UB-A7MA-01A-11R-A33R-07	FALSE	TRUE	-0.08	27.85	0	20.65	0.18	0.71	TRUE	-0.08	0.27	0	0.04	0
TCGA-DD-AACA-01A-11R-A41C-07	FALSE	TRUE	-0.08	22.42	0	16.14	0.22	0.67	TRUE	-0.08	0.19	0	0.03	0
TCGA-QA-A7B7-01A-11R-A32O-07	FALSE	TRUE	-0.09	19.36	1	14.2	0.62	0.33	TRUE	-0.09	0.03	0	0.02	-0.01
TCGA-ZS-A9CF-01A-11R-A38B-07	FALSE	TRUE	-0.09	66.54	1	22.52	0.65	0.46	TRUE	-0.09	0.09	0	0.03	-0.01
TCGA-G3-A25U-01A-11R-A16W-07	FALSE	TRUE	-0.09	11.45	1	7.16	0.4	0.16	TRUE	-0.09	0	-0.01	0.02	-0.01
TCGA-UB-A7MC-01A-11R-A33R-07	FALSE	TRUE	-0.09	17.01	0	11.38	0.6	0.09	TRUE	-0.09	-0.09	-0.01	0.03	-0.04
TCGA-DD-AADY-01A-11R-A41C-07	FALSE	TRUE	-0.09	26.57	1	17.42	0.48	0.16	TRUE	-0.09	0.19	-0.01	0.03	0
TCGA-DD-A1EJ-01A-11R-A155-07	FALSE	TRUE	-0.09	50.75	0	13.22	0.19	0.44	TRUE	-0.09	0.15	0	0.02	0
TCGA-CC-A7IH-01A-11R-A33J-07	FALSE	TRUE	-0.09	13.24	0	20.05	0.18	0.21	TRUE	-0.09	0.16	-0.01	0.03	0
TCGA-EP-A26S-01A-11R-A16W-07	FALSE	TRUE	-0.09	17.33	1	11.13	0.42	0.18	TRUE	-0.09	0.17	-0.01	0.03	0
TCGA-CC-5263-01A-01R-A131-07	FALSE	TRUE	-0.09	51	0.15	16.91	1.1	0.51	TRUE	-0.09	0.16	0.01	0.02	-0.01
TCGA-CC-A1HT-01A-11R-A131-07	FALSE	TRUE	-0.1	378.46	0	138.21	1.95	6.3	TRUE	-0.1	0.35	0.02	0.05	-0.02
TCGA-G3-AAV7-01A-11R-A38B-07	FALSE	TRUE	-0.1	47.96	0	21.39	0.44	0.3	TRUE	-0.1	0.19	0	0.04	-0.01
TCGA-DD-A1EE-01A-11R-A131-07	FALSE	TRUE	-0.1	23.24	0	21.38	0.4	0.05	TRUE	-0.1	0.17	-0.01	0.04	-0.01
TCGA-G3-A25Y-01A-11R-A16W-07	FALSE	TRUE	-0.1	75.07	0	34.51	0.22	0.82	TRUE	-0.1	0.19	0	0.04	-0.02
TCGA-K7-AAU7-01A-11R-A38B-07	FALSE	TRUE	-0.1	38.8	0	21.69	0.71	0.46	TRUE	-0.1	0.35	0.01	0.05	-0.02
TCGA-DD-A118-01A-11R-A131-07	FALSE	TRUE	-0.1	36.13	0.96	17.36	0.12	0.32	TRUE	-0.1	0.18	-0.01	0.03	0
TCGA-DD-AADD-01A-11R-A41C-07	FALSE	TRUE	-0.1	28.84	0	18.19	0.24	1.44	TRUE	-0.1	0.15	0	0.02	0
TCGA-DD-AACN-01A-11R-A41C-07	FALSE	TRUE	-0.1	47.44	0	21.23	0.76	1.25	TRUE	-0.1	0.29	0	0.05	-0.01
TCGA-RC-A6M3-01A-11R-A32O-07	FALSE	TRUE	-0.1	17.91	0	11.34	9.14	0.86	TRUE	-0.1	0.3	0.02	0.03	-0.01
TCGA-5R-AA1C-01A-11R-A41C-07	FALSE	TRUE	-0.11	98.36	0	41.73	0.24	1.07	TRUE	-0.11	0.1	-0.02	0.04	-0.01
TCGA-ZS-A9CF-02A-11R-A38B-07	FALSE	TRUE	-0.11	33.21	1	15.07	0.69	0.43	TRUE	-0.11	0.1	0	0.02	0
TCGA-DD-A4NA-01A-11R-A266-07	FALSE	TRUE	-0.11	108.89	0	37.48	1.13	0.24	TRUE	-0.11	0.32	0.01	0.05	-0.02
TCGA-ED-A7PX-01A-51R-A352-07	FALSE	TRUE	-0.11	30.89	0	30.68	0.24	0.69	TRUE	-0.11	0.38	0.01	0.06	-0.02
TCGA-BW-A5NP-01A-11R-A27V-07	FALSE	TRUE	-0.11	19.43	0	10.6	0.08	0.44	TRUE	-0.11	0.2	0.01	0.02	0
TCGA-DD-A4NG-01A-11R-A27V-07	FALSE	TRUE	-0.11	21.1	0	14.8	0.35	0.53	TRUE	-0.11	0.13	0	0.04	-0.02
TCGA-G3-A7M6-01A-11R-A33R-07	FALSE	TRUE	-0.11	41.21	0	21.04	0.33	0.9	TRUE	-0.11	0.38	0.01	0.04	-0.01
TCGA-DD-AADW-01A-11R-A39D-07	FALSE	TRUE	-0.12	26.09	0	10.71	0.19	0.38	TRUE	-0.12	0.24	0	0.04	-0.01
TCGA-XR-A8TF-01A-11R-A36F-07	FALSE	TRUE	-0.12	16.48	1	13.99	0.36	0.87	TRUE	-0.12	0.17	0	0.02	0
TCGA-BC-A3KG-01A-11R-A213-07	FALSE	TRUE	-0.12	15.16	0.07	10.15	0.43	0.44	TRUE	-0.12	0.11	0	0.02	-0.01
TCGA-ZP-A9D2-01A-11R-A38B-07	FALSE	TRUE	-0.12	74.63	0	34.02	0.29	0.58	TRUE	-0.12	0.38	0	0.06	-0.01
TCGA-UB-A7MB-01A-11R-A33R-07	FALSE	TRUE	-0.12	10.06	1	10.15	0.18	0.12	TRUE	-0.12	0.1	0	0.02	0
TCGA-BC-A10Z-01A-11R-A131-07	FALSE	TRUE	-0.13	4.67	1	7.18	0.18	0.04	TRUE	-0.13	0.11	-0.01	0.03	0
TCGA-DD-AAE0-01A-11R-A41C-07	FALSE	TRUE	-0.13	45.83	0	24.16	0.11	0.63	TRUE	-0.13	0.38	0.02	0.03	0
TCGA-5C-A9VG-01A-11R-A37K-07	FALSE	TRUE	-0.14	13.83	0	8.74	0.19	0.19	TRUE	-0.14	0.28	0	0.03	0
TCGA-BC-A10W-01A-11R-A131-07	FALSE	TRUE	-0.16	71.88	0	15.9	0.39	0.87	TRUE	-0.16	0.06	-0.01	0.03	-0.02
TCGA-FV-A3I0-01A-11R-A22L-07	FALSE	TRUE	-0.19	51.38	1	33.9	0.68	0.35	TRUE	-0.19	0.22	0.01	0.04	-0.02
TCGA-ED-A82E-01A-11R-A352-07	FALSE	TRUE	-0.19	157.03	0.96	55.06	0.19	0.24	TRUE	-0.19	0.42	0.02	0.04	-0.01
TCGA-2Y-A9H2-01A-12R-A38B-07	FALSE	TRUE	-0.2	106.31	0	41.84	0.86	1.07	TRUE	-0.2	0.3	0.02	0.04	-0.03
TCGA-CC-5260-01A-01R-A131-07	FALSE	TRUE	-0.21	78.65	0	33.4	0.57	1.88	TRUE	-0.21	0.56	0.02	0.08	-0.02
TCGA-G3-A25T-01A-11R-A16W-07	FALSE	TRUE	-0.21	45.61	1	29.33	0.4	0.46	TRUE	-0.21	0.45	0.04	0.03	-0.01
TCGA-CC-A5UD-01A-11R-A28V-07	FALSE	TRUE	-0.22	38.24	0	25.38	0.18	0.43	TRUE	-0.22	0.53	0.02	0.06	0
TCGA-CC-A7II-01A-11R-A33J-07	FALSE	TRUE	-0.25	13.5	1	9.55	6.6	0.32	TRUE	-0.25	0.6	0.05	0.02	0.02
TCGA-BC-A10Q-01A-11R-A131-07	FALSE	TRUE	-0.28	56.14	1	28.59	0.27	0.58	TRUE	-0.28	0.46	0.02	0.05	-0.01
TCGA-CC-A3MA-01A-11R-A213-07	FALSE	TRUE	-0.29	84.5	0	41.33	0.13	0.7	TRUE	-0.29	0.51	0.02	0.06	-0.01
TCGA-G3-A7M9-01A-23R-A352-07	FALSE	TRUE	-0.3	22.49	0.15	14.07	0.2	3.62	TRUE	-0.3	0.63	0.04	0.04	0
TCGA-DD-AA3A-01A-11R-A37K-07	FALSE	TRUE	-0.33	35.41	0	14.51	0.13	0.34	TRUE	-0.33	0.72	0.04	0.06	0
