# Supplementary material for: Pyroptosis-Related Risk Signature Exhibits Distinct Prognostic, Immune, and Therapeutic Landscapes in Hepatocellular Carcinoma
Source: Front Genet. 2022 Mar 9;13:823443. doi: 10.3389/fgene.2022.823443 (PMC8965507; doi:10.3389/fgene.2022.823443)
Supplement: Supplementary file 1 [file DataSheet1.ZIP › Data/16.xlsx]

## Sheet: CASP6
Gene	DRUG ID	DRUG NAME	Cor	corMean	corSd	zVal	pValue
CASP6	1242	(5Z)-7-Oxozeaenol	0.208	0.0127698	0.061415	3.17887	0.00147852
CASP6	1026	17-AAG	0.015	0.0127698	0.061415	0.0363134	0.971032
CASP6	179	5-Fluorouracil	0.018	0.0127698	0.061415	0.0851614	0.932133
CASP6	1046	681640	0.089	0.0127698	0.061415	1.24123	0.214521
CASP6	86	A-443654	-0.082	0.0127698	0.061415	-1.5431	0.122805
CASP6	55	A-770041	-0.059	0.0127698	0.061415	-1.1686	0.242564
CASP6	254	AC220	0.015	0.0127698	0.061415	0.0363134	0.971032
CASP6	1032	Afatinib	-0.146	0.0127698	0.061415	-2.58519	0.00973241
CASP6	1377	Afatinib	-0.146	0.0127698	0.061415	-2.58519	0.00973241
CASP6	1175	AG-014699	0.076	0.0127698	0.061415	1.02956	0.303219
CASP6	1001	AICAR	0.016	0.0127698	0.061415	0.0525961	0.958054
CASP6	171	AKT inhibitor VIII	-0.08	0.0127698	0.061415	-1.51054	0.130906
CASP6	1029	AMG-706	0.082	0.0127698	0.061415	1.12725	0.259636
CASP6	155	AP-24534	-0.004	0.0127698	0.061415	-0.273057	0.784809
CASP6	272	AR-42	0.028	0.0127698	0.061415	0.247988	0.804144
CASP6	207	AS601245	0.015	0.0127698	0.061415	0.0363134	0.971032
CASP6	224	AS605240	0.015	0.0127698	0.061415	0.0363134	0.971032
CASP6	219	AT-7519	-0.047	0.0127698	0.061415	-0.973211	0.330448
CASP6	1009	ATRA	0.055	0.0127698	0.061415	0.68762	0.491692
CASP6	194	AUY922	0.063	0.0127698	0.061415	0.817881	0.413425
CASP6	1021	Axitinib	0.041	0.0127698	0.061415	0.459662	0.645758
CASP6	29	AZ628	0.088	0.0127698	0.061415	1.22495	0.220595
CASP6	156	AZD6482	0.017	0.0127698	0.061415	0.0688787	0.945086
CASP6	1066	AZD6482	0.022	0.0127698	0.061415	0.150292	0.880534
CASP6	1022	AZD7762	0.034	0.0127698	0.061415	0.345684	0.72958
CASP6	1059	AZD8055	0.012	0.0127698	0.061415	-0.0125346	0.989999
CASP6	178	BAY 61-3606	0.058	0.0127698	0.061415	0.736468	0.461446
CASP6	274	Belinostat	0.035	0.0127698	0.061415	0.361967	0.717377
CASP6	186	Bexarotene	-0.004	0.0127698	0.061415	-0.273057	0.784809
CASP6	1057	BEZ235	0.002	0.0127698	0.061415	-0.175361	0.860796
CASP6	295	BHG712	0.037	0.0127698	0.061415	0.394532	0.693188
CASP6	60	BI-2536	-0.123	0.0127698	0.061415	-2.21069	0.0270571
CASP6	150	Bicalutamide	0.078	0.0127698	0.061415	1.06212	0.288181
CASP6	1502	Bicalutamide	0.084	0.0127698	0.061415	1.15982	0.246123
CASP6	1042	BIRB 0796	0.082	0.0127698	0.061415	1.12725	0.259636
CASP6	279	BIX02189	-0.014	0.0127698	0.061415	-0.435884	0.662921
CASP6	190	Bleomycin	-0.014	0.0127698	0.061415	-0.435884	0.662921
CASP6	1378	Bleomycin (50 uM)	0.046	0.0127698	0.061415	0.541076	0.588455
CASP6	203	BMS345541	-0.056	0.0127698	0.061415	-1.11976	0.262818
CASP6	63	BMS-509744	-0.045	0.0127698	0.061415	-0.940646	0.346886
CASP6	62	BMS-536924	-0.062	0.0127698	0.061415	-1.21745	0.223433
CASP6	1091	BMS-536924	0.016	0.0127698	0.061415	0.0525961	0.958054
CASP6	205	BMS-708163	-0.074	0.0127698	0.061415	-1.41284	0.157702
CASP6	1072	BMS-708163	0.037	0.0127698	0.061415	0.394532	0.693188
CASP6	184	BMS-754807	0.018	0.0127698	0.061415	0.0851614	0.932133
CASP6	104	Bortezomib	-0.073	0.0127698	0.061415	-1.39656	0.162546
CASP6	1019	Bosutinib	-0.025	0.0127698	0.061415	-0.614993	0.538559
CASP6	197	Bryostatin 1	0.063	0.0127698	0.061415	0.817881	0.413425
CASP6	1037	BX-795	0.048	0.0127698	0.061415	0.573641	0.566211
CASP6	222	BX-912	0.001	0.0127698	0.061415	-0.191644	0.848021
CASP6	238	CAL-101	-0.049	0.0127698	0.061415	-1.00578	0.314523
CASP6	1003	Camptothecin	0.053	0.0127698	0.061415	0.655054	0.512433
CASP6	276	CAY10603	0.051	0.0127698	0.061415	0.622489	0.53362
CASP6	1067	CCT007093	0.038	0.0127698	0.061415	0.410815	0.681209
CASP6	1170	CCT018159	0.07	0.0127698	0.061415	0.93186	0.351409
CASP6	1024	CEP-701	0.076	0.0127698	0.061415	1.02956	0.303219
CASP6	1114	Cetuximab	-0.045	0.0127698	0.061415	-0.940646	0.346886
CASP6	54	CGP-082996	-0.032	0.0127698	0.061415	-0.728972	0.466019
CASP6	53	CGP-60474	-0.048	0.0127698	0.061415	-0.989494	0.322421
CASP6	281	CH5424802	-0.024	0.0127698	0.061415	-0.59871	0.549366
CASP6	154	CHIR-99021	0.101	0.0127698	0.061415	1.43662	0.150825
CASP6	1241	CHIR-99021	0.03	0.0127698	0.061415	0.280553	0.779053
CASP6	1015	CI-1040	0.064	0.0127698	0.061415	0.834164	0.404189
CASP6	1005	Cisplatin	0.087	0.0127698	0.061415	1.20866	0.226792
CASP6	64	CMK	0.105	0.0127698	0.061415	1.50175	0.133161
CASP6	152	CP466722	-0.067	0.0127698	0.061415	-1.29886	0.19399
CASP6	255	CP724714	-0.059	0.0127698	0.061415	-1.1686	0.242564
CASP6	37	Crizotinib	-0.078	0.0127698	0.061415	-1.47797	0.139415
CASP6	273	CUDC-101	0.029	0.0127698	0.061415	0.264271	0.791571
CASP6	300	CX-5461	0.05	0.0127698	0.061415	0.606206	0.544378
CASP6	17	Cyclopamine	-0.037	0.0127698	0.061415	-0.810385	0.417719
CASP6	1006	Cytarabine	-0.007	0.0127698	0.061415	-0.321905	0.747525
CASP6	1373	Dabrafenib	0.13	0.0127698	0.061415	1.90882	0.0562854
CASP6	51	Dasatinib	-0.071	0.0127698	0.061415	-1.364	0.172569
CASP6	165	DMOG	0.01	0.0127698	0.061415	-0.0450999	0.964028
CASP6	1007	Docetaxel	0.103	0.0127698	0.061415	1.46919	0.141782
CASP6	133	Doxorubicin	0.003	0.0127698	0.061415	-0.159078	0.873607
CASP6	1069	EHT 1864	-0.046	0.0127698	0.061415	-0.956929	0.338603
CASP6	282	EKB-569	-0.12	0.0127698	0.061415	-2.16185	0.0306301
CASP6	1031	Elesclomol	0.068	0.0127698	0.061415	0.899294	0.368496
CASP6	172	Embelin	0.087	0.0127698	0.061415	1.20866	0.226792
CASP6	201	Epothilone B	0.004	0.0127698	0.061415	-0.142796	0.886451
CASP6	1	Erlotinib	-0.049	0.0127698	0.061415	-1.00578	0.314523
CASP6	134	Etoposide	-0.01	0.0127698	0.061415	-0.370753	0.710821
CASP6	341	EX-527	0.074	0.0127698	0.061415	0.99699	0.318769
CASP6	173	FH535	0.054	0.0127698	0.061415	0.671337	0.502006
CASP6	1248	FK866	0.063	0.0127698	0.061415	0.817881	0.413425
CASP6	231	FMK	0.01	0.0127698	0.061415	-0.0450999	0.964028
CASP6	308	Foretinib	0.039	0.0127698	0.061415	0.427097	0.669309
CASP6	263	FR-180204	-0.016	0.0127698	0.061415	-0.468449	0.639464
CASP6	166	FTI-277	0.059	0.0127698	0.061415	0.75275	0.4516
CASP6	1033	GDC0449	0.081	0.0127698	0.061415	1.11097	0.266582
CASP6	1058	GDC0941	-0.02	0.0127698	0.061415	-0.53358	0.593632
CASP6	1527	GDC0941	-0.036	0.0127698	0.061415	-0.794102	0.427136
CASP6	1010	Gefitinib	-0.057	0.0127698	0.061415	-1.13604	0.255941
CASP6	135	Gemcitabine	0.004	0.0127698	0.061415	-0.142796	0.886451
CASP6	225	Genentech Cpd 10	-0.039	0.0127698	0.061415	-0.84295	0.399256
CASP6	52	GNF-2	-0.042	0.0127698	0.061415	-0.891798	0.372501
CASP6	226	GSK1070916	-0.052	0.0127698	0.061415	-1.05462	0.291597
CASP6	202	GSK1904529A	0.058	0.0127698	0.061415	0.736468	0.461446
CASP6	283	GSK2126458	-0.015	0.0127698	0.061415	-0.452166	0.651149
CASP6	127	GSK269962A	-0.047	0.0127698	0.061415	-0.973211	0.330448
CASP6	1192	GSK269962A	0.046	0.0127698	0.061415	0.541076	0.588455
CASP6	230	GSK429286A	0.021	0.0127698	0.061415	0.134009	0.893395
CASP6	177	GSK-650394	0.025	0.0127698	0.061415	0.19914	0.842153
CASP6	326	GSK690693	-0.063	0.0127698	0.061415	-1.23373	0.217302
CASP6	1023	GW 441756	0.035	0.0127698	0.061415	0.361967	0.717377
CASP6	193	GW-2580	0.023	0.0127698	0.061415	0.166575	0.867705
CASP6	87	GW843682X	-0.102	0.0127698	0.061415	-1.86876	0.0616566
CASP6	1142	HG-5-113-01	0.09	0.0127698	0.061415	1.25751	0.208568
CASP6	1143	HG-5-88-01	0.038	0.0127698	0.061415	0.410815	0.681209
CASP6	159	HG-6-64-1	0.011	0.0127698	0.061415	-0.0288172	0.97701
CASP6	275	I-BET-762	0.017	0.0127698	0.061415	0.0688787	0.945086
CASP6	34	Imatinib	-0.002	0.0127698	0.061415	-0.240492	0.809949
CASP6	1230	IOX2	0.063	0.0127698	0.061415	0.817881	0.413425
CASP6	176	IPA-3	0.094	0.0127698	0.061415	1.32264	0.185954
CASP6	208	Ispinesib Mesylate	-0.03	0.0127698	0.061415	-0.696406	0.486174
CASP6	1133	JNJ-26854165	0.057	0.0127698	0.061415	0.720185	0.471411
CASP6	1043	JNK Inhibitor VIII	0.106	0.0127698	0.061415	1.51804	0.129006
CASP6	157	JNK-9L	0.027	0.0127698	0.061415	0.231705	0.816767
CASP6	163	JQ1	0.031	0.0127698	0.061415	0.296836	0.766592
CASP6	1218	JQ1	-0.012	0.0127698	0.061415	-0.403318	0.686714
CASP6	164	JQ12	0.012	0.0127698	0.061415	-0.0125346	0.989999
CASP6	256	JW-7-24-1	0.001	0.0127698	0.061415	-0.191644	0.848021
CASP6	83	JW-7-52-1	-0.118	0.0127698	0.061415	-2.12928	0.0332311
CASP6	288	KIN001-055	-0.061	0.0127698	0.061415	-1.20117	0.229686
CASP6	228	KIN001-102	-0.113	0.0127698	0.061415	-2.04787	0.0405731
CASP6	91	KIN001-135	0.056	0.0127698	0.061415	0.703902	0.481494
CASP6	286	KIN001-236	0.026	0.0127698	0.061415	0.215423	0.829438
CASP6	287	KIN001-244	0.033	0.0127698	0.061415	0.329401	0.741852
CASP6	290	KIN001-260	0.035	0.0127698	0.061415	0.361967	0.717377
CASP6	291	KIN001-266	0.013	0.0127698	0.061415	0.00374808	0.997009
CASP6	345	KIN001-270	0.056	0.0127698	0.061415	0.703902	0.481494
CASP6	1030	KU-55933	0.046	0.0127698	0.061415	0.541076	0.588455
CASP6	119	Lapatinib	-0.18	0.0127698	0.061415	-3.1388	0.00169638
CASP6	200	LAQ824	0.003	0.0127698	0.061415	-0.159078	0.873607
CASP6	1020	Lenalidomide	0.073	0.0127698	0.061415	0.980708	0.326737
CASP6	192	LFM-A13	-0.008	0.0127698	0.061415	-0.338188	0.735222
CASP6	277	Linifanib	0.028	0.0127698	0.061415	0.247988	0.804144
CASP6	185	Lisitinib	0.035	0.0127698	0.061415	0.361967	0.717377
CASP6	229	LY317615	-0.118	0.0127698	0.061415	-2.12928	0.0332311
CASP6	292	Masitinib	0.021	0.0127698	0.061415	0.134009	0.893395
CASP6	1008	Methotrexate	0.009	0.0127698	0.061415	-0.0613825	0.951055
CASP6	9	MG-132	-0.035	0.0127698	0.061415	-0.777819	0.436675
CASP6	153	Midostaurin	-0.02	0.0127698	0.061415	-0.53358	0.593632
CASP6	136	Mitomycin C	-0.037	0.0127698	0.061415	-0.810385	0.417719
CASP6	1053	MK-2206	-0.067	0.0127698	0.061415	-1.29886	0.19399
CASP6	1529	MLN4924	0.005	0.0127698	0.061415	-0.126513	0.899326
CASP6	293	MP470	0.01	0.0127698	0.061415	-0.0450999	0.964028
CASP6	294	MPS-1-IN-1	0.059	0.0127698	0.061415	0.75275	0.4516
CASP6	88	MS-275	-0.04	0.0127698	0.061415	-0.859233	0.390212
CASP6	1011	Navitoclax	0.014	0.0127698	0.061415	0.0200307	0.984019
CASP6	260	NG-25	0.022	0.0127698	0.061415	0.150292	0.880534
CASP6	1013	Nilotinib	0.012	0.0127698	0.061415	-0.0125346	0.989999
CASP6	257	NPK76-II-72-1	-0.02	0.0127698	0.061415	-0.53358	0.593632
CASP6	269	NSC-207895	0.04	0.0127698	0.061415	0.44338	0.657491
CASP6	147	NSC-87877	0.063	0.0127698	0.061415	0.817881	0.413425
CASP6	1038	NU-7441	0.085	0.0127698	0.061415	1.1761	0.239555
CASP6	1047	Nutlin-3a (-)	0.064	0.0127698	0.061415	0.834164	0.404189
CASP6	182	Obatoclax Mesylate	0.121	0.0127698	0.061415	1.76228	0.0780228
CASP6	1017	Olaparib	0.047	0.0127698	0.061415	0.557358	0.577283
CASP6	1495	Olaparib	0.014	0.0127698	0.061415	0.0200307	0.984019
CASP6	299	OSI-027	-0.028	0.0127698	0.061415	-0.663841	0.506792
CASP6	298	OSI-930	-0.011	0.0127698	0.061415	-0.387036	0.69873
CASP6	167	OSU-03012	0.056	0.0127698	0.061415	0.703902	0.481494
CASP6	175	PAC-1	-0.079	0.0127698	0.061415	-1.49426	0.135109
CASP6	11	Paclitaxel	-0.112	0.0127698	0.061415	-2.03158	0.0421958
CASP6	89	Parthenolide	0.031	0.0127698	0.061415	0.296836	0.766592
CASP6	199	Pazopanib	0.029	0.0127698	0.061415	0.264271	0.791571
CASP6	1060	PD-0325901	0.067	0.0127698	0.061415	0.883012	0.37723
CASP6	1054	PD-0332991	0.084	0.0127698	0.061415	1.15982	0.246123
CASP6	1049	PD-173074	-0.019	0.0127698	0.061415	-0.517297	0.604949
CASP6	1129	PF-4708671	-0.007	0.0127698	0.061415	-0.321905	0.747525
CASP6	158	PF-562271	0.021	0.0127698	0.061415	0.134009	0.893395
CASP6	1219	PFI-1	0.082	0.0127698	0.061415	1.12725	0.259636
CASP6	6	PHA-665752	-0.007	0.0127698	0.061415	-0.321905	0.747525
CASP6	301	PHA-793887	-0.016	0.0127698	0.061415	-0.468449	0.639464
CASP6	196	Phenformin	-0.029	0.0127698	0.061415	-0.680124	0.496426
CASP6	302	PI-103	0.044	0.0127698	0.061415	0.50851	0.611095
CASP6	303	PIK-93	-0.018	0.0127698	0.061415	-0.501014	0.616361
CASP6	1243	piperlongumine	0.104	0.0127698	0.061415	1.48547	0.137419
CASP6	1036	PLX4720	0.139	0.0127698	0.061415	2.05536	0.039844
CASP6	1371	PLX4720	0.167	0.0127698	0.061415	2.51128	0.0120295
CASP6	71	Pyrimethamine	-0.062	0.0127698	0.061415	-1.21745	0.223433
CASP6	1166	QL-VIII-58	0.008	0.0127698	0.061415	-0.0776652	0.938094
CASP6	331	QL-X-138	-0.006	0.0127698	0.061415	-0.305622	0.759892
CASP6	329	QL-XI-92	0.032	0.0127698	0.061415	0.313119	0.754191
CASP6	235	QL-XII-47	0	0.0127698	0.061415	-0.207926	0.835286
CASP6	1203	QL-XII-61	0.019	0.0127698	0.061415	0.101444	0.919198
CASP6	151	QS11	0.06	0.0127698	0.061415	0.769033	0.441874
CASP6	3	Rapamycin	-0.163	0.0127698	0.061415	-2.862	0.00420977
CASP6	1014	RDEA119	0.061	0.0127698	0.061415	0.785316	0.432269
CASP6	1526	RDEA119	0.087	0.0127698	0.061415	1.20866	0.226792
CASP6	1052	RO-3306	0.09	0.0127698	0.061415	1.25751	0.208568
CASP6	110	Roscovitine	-0.056	0.0127698	0.061415	-1.11976	0.262818
CASP6	1261	rTRAIL	-0.07	0.0127698	0.061415	-1.34771	0.177751
CASP6	206	Ruxolitinib	-0.009	0.0127698	0.061415	-0.35447	0.722986
CASP6	111	Salubrinal	-0.07	0.0127698	0.061415	-1.34771	0.177751
CASP6	38	Saracatinib	-0.053	0.0127698	0.061415	-1.07091	0.284211
CASP6	1025	SB 216763	0.065	0.0127698	0.061415	0.850446	0.395077
CASP6	1194	SB 505124	0.081	0.0127698	0.061415	1.11097	0.266582
CASP6	304	SB52334	0.086	0.0127698	0.061415	1.19238	0.233111
CASP6	1061	SB590885	0.141	0.0127698	0.061415	2.08793	0.0368043
CASP6	1062	selumetinib	0.062	0.0127698	0.061415	0.801598	0.422785
CASP6	1498	selumetinib	0.091	0.0127698	0.061415	1.2738	0.202736
CASP6	1264	SGC0946	0.031	0.0127698	0.061415	0.296836	0.766592
CASP6	170	Shikonin	0.09	0.0127698	0.061415	1.25751	0.208568
CASP6	1039	SL 0101-1	0.082	0.0127698	0.061415	1.12725	0.259636
CASP6	1494	SN-38	0.044	0.0127698	0.061415	0.50851	0.611095
CASP6	328	SNX-2112	0.021	0.0127698	0.061415	0.134009	0.893395
CASP6	30	Sorafenib	0.01	0.0127698	0.061415	-0.0450999	0.964028
CASP6	258	STF-62247	-0.019	0.0127698	0.061415	-0.517297	0.604949
CASP6	41	S-Trityl-L-cysteine	-0.074	0.0127698	0.061415	-1.41284	0.157702
CASP6	5	Sunitinib	-0.064	0.0127698	0.061415	-1.25002	0.211294
CASP6	333	T0901317	0.032	0.0127698	0.061415	0.313119	0.754191
CASP6	35	TAE684	-0.079	0.0127698	0.061415	-1.49426	0.135109
CASP6	221	TAK-715	-0.077	0.0127698	0.061415	-1.46169	0.143826
CASP6	1259	Talazoparib	-0.007	0.0127698	0.061415	-0.321905	0.747525
CASP6	1199	Tamoxifen	0.011	0.0127698	0.061415	-0.0288172	0.97701
CASP6	1375	Temozolomide	0.049	0.0127698	0.061415	0.589924	0.555242
CASP6	1016	Temsirolimus	-0.001	0.0127698	0.061415	-0.224209	0.822595
CASP6	306	TG101348	-0.029	0.0127698	0.061415	-0.680124	0.496426
CASP6	94	TGX221	-0.058	0.0127698	0.061415	-1.15232	0.249189
CASP6	180	Thapsigargin	0.094	0.0127698	0.061415	1.32264	0.185954
CASP6	346	THZ-2-102-1	0.062	0.0127698	0.061415	0.801598	0.422785
CASP6	344	THZ-2-49	-0.074	0.0127698	0.061415	-1.41284	0.157702
CASP6	204	Tipifarnib	0.006	0.0127698	0.061415	-0.110231	0.912227
CASP6	312	Tivozanib	0.05	0.0127698	0.061415	0.606206	0.544378
CASP6	261	TL-1-85	0.033	0.0127698	0.061415	0.329401	0.741852
CASP6	211	TL-2-105	0.003	0.0127698	0.061415	-0.159078	0.873607
CASP6	305	TPCA-1	-0.01	0.0127698	0.061415	-0.370753	0.710821
CASP6	1372	Trametinib	0.095	0.0127698	0.061415	1.33893	0.180595
CASP6	265	Tubastatin A	0.024	0.0127698	0.061415	0.182857	0.85491
CASP6	1149	TW 37	0.145	0.0127698	0.061415	2.15306	0.0313141
CASP6	245	UNC0638	0.039	0.0127698	0.061415	0.427097	0.669309
CASP6	1236	UNC0638	0.057	0.0127698	0.061415	0.720185	0.471411
CASP6	1262	UNC1215	0.03	0.0127698	0.061415	0.280553	0.779053
CASP6	1018	Veliparib	0.064	0.0127698	0.061415	0.834164	0.404189
CASP6	1004	Vinblastine	0.06	0.0127698	0.061415	0.769033	0.441874
CASP6	140	Vinorelbine	-0.02	0.0127698	0.061415	-0.53358	0.593632
CASP6	271	VNLG/124	0.035	0.0127698	0.061415	0.361967	0.717377
CASP6	1012	Vorinostat	0.044	0.0127698	0.061415	0.50851	0.611095
CASP6	262	VX-11e	0.035	0.0127698	0.061415	0.361967	0.717377
CASP6	32	VX-680	-0.085	0.0127698	0.061415	-1.59195	0.111395
CASP6	1028	VX-702	0.038	0.0127698	0.061415	0.410815	0.681209
CASP6	56	WH-4-023	-0.066	0.0127698	0.061415	-1.28258	0.199639
CASP6	59	WZ-1-84	-0.081	0.0127698	0.061415	-1.52682	0.126805
CASP6	252	WZ3105	0.009	0.0127698	0.061415	-0.0613825	0.951055
CASP6	1268	XAV939	-0.064	0.0127698	0.061415	-1.25002	0.211294
CASP6	249	XL-184	0.01	0.0127698	0.061415	-0.0450999	0.964028
CASP6	1158	XMD11-85h	0.09	0.0127698	0.061415	1.25751	0.208568
CASP6	330	XMD13-2	0.014	0.0127698	0.061415	0.0200307	0.984019
CASP6	253	XMD14-99	0.011	0.0127698	0.061415	-0.0288172	0.97701
CASP6	332	XMD15-27	-0.003	0.0127698	0.061415	-0.256774	0.797353
CASP6	106	XMD8-85	-0.07	0.0127698	0.061415	-1.34771	0.177751
CASP6	1164	XMD8-92	0.124	0.0127698	0.061415	1.81112	0.0701218
CASP6	309	Y-39983	0.01	0.0127698	0.061415	-0.0450999	0.964028
CASP6	1239	YK 4-279	0.082	0.0127698	0.061415	1.12725	0.259636
CASP6	268	YM155	0.077	0.0127698	0.061415	1.04584	0.295636
CASP6	310	YM201636	-0.017	0.0127698	0.061415	-0.484732	0.627867
CASP6	1161	ZG-10	0.113	0.0127698	0.061415	1.63201	0.102677
CASP6	266	Zibotentan	0.038	0.0127698	0.061415	0.410815	0.681209
CASP6	45	Z-LLNle-CHO	-0.067	0.0127698	0.061415	-1.29886	0.19399
CASP6	1050	ZM-447439	0.008	0.0127698	0.061415	-0.0776652	0.938094
CASP6	223	ZSTK474	-0.069	0.0127698	0.061415	-1.33143	0.183048

## Sheet: GPX4
Gene	drug	DRUG NAME	Cor	corMean	corSd	zVal	pValue
GPX4	1	Erlotinib	-0.011	0.0527849	0.0622832	-1.02411	0.305783
GPX4	3	Rapamycin	0.002	0.0527849	0.0622832	-0.815387	0.414851
GPX4	5	Sunitinib	0.049	0.0527849	0.0622832	-0.0607693	0.951543
GPX4	6	PHA-665752	0.026	0.0527849	0.0622832	-0.43005	0.667159
GPX4	9	MG-132	-0.032	0.0527849	0.0622832	-1.36128	0.173425
GPX4	11	Paclitaxel	-0.085	0.0527849	0.0622832	-2.21223	0.0269507
GPX4	17	Cyclopamine	0.06	0.0527849	0.0622832	0.115843	0.907777
GPX4	29	AZ628	0.054	0.0527849	0.0622832	0.0195092	0.984435
GPX4	30	Sorafenib	0.039	0.0527849	0.0622832	-0.221326	0.824838
GPX4	32	VX-680	-0.008	0.0527849	0.0622832	-0.975943	0.329092
GPX4	34	Imatinib	0.004	0.0527849	0.0622832	-0.783275	0.433466
GPX4	35	TAE684	0.067	0.0527849	0.0622832	0.228233	0.819465
GPX4	37	Crizotinib	0.115	0.0527849	0.0622832	0.998906	0.31784
GPX4	38	Saracatinib	-0.083	0.0527849	0.0622832	-2.18012	0.0292486
GPX4	41	S-Trityl-L-cysteine	0.02	0.0527849	0.0622832	-0.526384	0.598621
GPX4	45	Z-LLNle-CHO	-0.031	0.0527849	0.0622832	-1.34522	0.178553
GPX4	51	Dasatinib	-0.143	0.0527849	0.0622832	-3.14346	0.00166962
GPX4	52	GNF-2	-0.052	0.0527849	0.0622832	-1.68239	0.0924925
GPX4	53	CGP-60474	-0.029	0.0527849	0.0622832	-1.31311	0.189145
GPX4	54	CGP-082996	0.015	0.0527849	0.0622832	-0.606663	0.544075
GPX4	55	A-770041	-0.119	0.0527849	0.0622832	-2.75812	0.0058134
GPX4	56	WH-4-023	-0.105	0.0527849	0.0622832	-2.53335	0.011298
GPX4	59	WZ-1-84	-0.09	0.0527849	0.0622832	-2.29251	0.0218762
GPX4	60	BI-2536	-0.008	0.0527849	0.0622832	-0.975943	0.329092
GPX4	62	BMS-536924	-0.073	0.0527849	0.0622832	-2.01956	0.0434287
GPX4	63	BMS-509744	-0.005	0.0527849	0.0622832	-0.927776	0.353524
GPX4	64	CMK	0.004	0.0527849	0.0622832	-0.783275	0.433466
GPX4	71	Pyrimethamine	0.018	0.0527849	0.0622832	-0.558496	0.576506
GPX4	83	JW-7-52-1	-0.077	0.0527849	0.0622832	-2.08379	0.0371796
GPX4	86	A-443654	-0.076	0.0527849	0.0622832	-2.06773	0.0386654
GPX4	87	GW843682X	0.015	0.0527849	0.0622832	-0.606663	0.544075
GPX4	88	MS-275	0.079	0.0527849	0.0622832	0.420901	0.673827
GPX4	89	Parthenolide	0.124	0.0527849	0.0622832	1.14341	0.25287
GPX4	91	KIN001-135	0.041	0.0527849	0.0622832	-0.189215	0.849924
GPX4	94	TGX221	-0.059	0.0527849	0.0622832	-1.79478	0.0726882
GPX4	104	Bortezomib	-0.03	0.0527849	0.0622832	-1.32917	0.183792
GPX4	106	XMD8-85	0.057	0.0527849	0.0622832	0.0676762	0.946043
GPX4	110	Roscovitine	0.08	0.0527849	0.0622832	0.436957	0.662142
GPX4	111	Salubrinal	0.017	0.0527849	0.0622832	-0.574551	0.565595
GPX4	119	Lapatinib	-0.082	0.0527849	0.0622832	-2.16406	0.0304594
GPX4	127	GSK269962A	0.044	0.0527849	0.0622832	-0.141048	0.887832
GPX4	133	Doxorubicin	-0.024	0.0527849	0.0622832	-1.23283	0.217638
GPX4	134	Etoposide	0.063	0.0527849	0.0622832	0.16401	0.869723
GPX4	135	Gemcitabine	0.036	0.0527849	0.0622832	-0.269493	0.78755
GPX4	136	Mitomycin C	0.028	0.0527849	0.0622832	-0.397939	0.690675
GPX4	140	Vinorelbine	0.02	0.0527849	0.0622832	-0.526384	0.598621
GPX4	147	NSC-87877	0.019	0.0527849	0.0622832	-0.54244	0.587515
GPX4	150	Bicalutamide	0.132	0.0527849	0.0622832	1.27185	0.203425
GPX4	151	QS11	0.079	0.0527849	0.0622832	0.420901	0.673827
GPX4	152	CP466722	0.059	0.0527849	0.0622832	0.0997876	0.920513
GPX4	153	Midostaurin	0.006	0.0527849	0.0622832	-0.751164	0.452554
GPX4	154	CHIR-99021	0.049	0.0527849	0.0622832	-0.0607693	0.951543
GPX4	155	AP-24534	0.041	0.0527849	0.0622832	-0.189215	0.849924
GPX4	156	AZD6482	0.025	0.0527849	0.0622832	-0.446106	0.655521
GPX4	157	JNK-9L	0.098	0.0527849	0.0622832	0.725959	0.467864
GPX4	158	PF-562271	0.016	0.0527849	0.0622832	-0.590607	0.554784
GPX4	159	HG-6-64-1	-0.02	0.0527849	0.0622832	-1.16861	0.24256
GPX4	163	JQ1	0.059	0.0527849	0.0622832	0.0997876	0.920513
GPX4	164	JQ12	0.026	0.0527849	0.0622832	-0.43005	0.667159
GPX4	165	DMOG	0.131	0.0527849	0.0622832	1.2558	0.20919
GPX4	166	FTI-277	0.024	0.0527849	0.0622832	-0.462161	0.643966
GPX4	167	OSU-03012	0.015	0.0527849	0.0622832	-0.606663	0.544075
GPX4	170	Shikonin	0.004	0.0527849	0.0622832	-0.783275	0.433466
GPX4	171	AKT inhibitor VIII	-0.021	0.0527849	0.0622832	-1.18467	0.236149
GPX4	172	Embelin	0.052	0.0527849	0.0622832	-0.0126022	0.989945
GPX4	173	FH535	-0.001	0.0527849	0.0622832	-0.863554	0.387833
GPX4	175	PAC-1	0.056	0.0527849	0.0622832	0.0516206	0.958831
GPX4	176	IPA-3	0.076	0.0527849	0.0622832	0.372734	0.709346
GPX4	177	GSK-650394	0.008	0.0527849	0.0622832	-0.719052	0.472109
GPX4	178	BAY 61-3606	0.114	0.0527849	0.0622832	0.98285	0.325681
GPX4	179	5-Fluorouracil	0.132	0.0527849	0.0622832	1.27185	0.203425
GPX4	180	Thapsigargin	0.035	0.0527849	0.0622832	-0.285549	0.775224
GPX4	182	Obatoclax Mesylate	0.055	0.0527849	0.0622832	0.0355649	0.971629
GPX4	184	BMS-754807	0.028	0.0527849	0.0622832	-0.397939	0.690675
GPX4	185	Lisitinib	0.055	0.0527849	0.0622832	0.0355649	0.971629
GPX4	186	Bexarotene	-0.023	0.0527849	0.0622832	-1.21678	0.223688
GPX4	190	Bleomycin	-0.074	0.0527849	0.0622832	-2.03562	0.0417886
GPX4	192	LFM-A13	0.05	0.0527849	0.0622832	-0.0447136	0.964336
GPX4	193	GW-2580	0.085	0.0527849	0.0622832	0.517236	0.604992
GPX4	194	AUY922	-0.03	0.0527849	0.0622832	-1.32917	0.183792
GPX4	196	Phenformin	0.068	0.0527849	0.0622832	0.244289	0.807007
GPX4	197	Bryostatin 1	0.061	0.0527849	0.0622832	0.131899	0.895064
GPX4	199	Pazopanib	0.004	0.0527849	0.0622832	-0.783275	0.433466
GPX4	200	LAQ824	0.026	0.0527849	0.0622832	-0.43005	0.667159
GPX4	201	Epothilone B	-0.034	0.0527849	0.0622832	-1.39339	0.163501
GPX4	202	GSK1904529A	0.037	0.0527849	0.0622832	-0.253438	0.79993
GPX4	203	BMS345541	0.112	0.0527849	0.0622832	0.950739	0.341737
GPX4	204	Tipifarnib	0.015	0.0527849	0.0622832	-0.606663	0.544075
GPX4	205	BMS-708163	0.108	0.0527849	0.0622832	0.886516	0.375339
GPX4	206	Ruxolitinib	0.164	0.0527849	0.0622832	1.78563	0.0741584
GPX4	207	AS601245	-0.006	0.0527849	0.0622832	-0.943832	0.345255
GPX4	208	Ispinesib Mesylate	0.094	0.0527849	0.0622832	0.661737	0.50814
GPX4	211	TL-2-105	0.095	0.0527849	0.0622832	0.677792	0.497903
GPX4	219	AT-7519	0.086	0.0527849	0.0622832	0.533291	0.593832
GPX4	221	TAK-715	0.095	0.0527849	0.0622832	0.677792	0.497903
GPX4	222	BX-912	0.162	0.0527849	0.0622832	1.75352	0.0795122
GPX4	223	ZSTK474	0.03	0.0527849	0.0622832	-0.365827	0.714494
GPX4	224	AS605240	0.038	0.0527849	0.0622832	-0.237382	0.812361
GPX4	225	Genentech Cpd 10	0.073	0.0527849	0.0622832	0.324567	0.745509
GPX4	226	GSK1070916	0.147	0.0527849	0.0622832	1.51269	0.130359
GPX4	228	KIN001-102	0.044	0.0527849	0.0622832	-0.141048	0.887832
GPX4	229	LY317615	0.019	0.0527849	0.0622832	-0.54244	0.587515
GPX4	230	GSK429286A	0.127	0.0527849	0.0622832	1.19157	0.233428
GPX4	231	FMK	0.113	0.0527849	0.0622832	0.966795	0.333647
GPX4	235	QL-XII-47	0.04	0.0527849	0.0622832	-0.20527	0.837361
GPX4	238	CAL-101	0.076	0.0527849	0.0622832	0.372734	0.709346
GPX4	245	UNC0638	0.113	0.0527849	0.0622832	0.966795	0.333647
GPX4	249	XL-184	0.053	0.0527849	0.0622832	0.00345349	0.997245
GPX4	252	WZ3105	0.05	0.0527849	0.0622832	-0.0447136	0.964336
GPX4	253	XMD14-99	0.167	0.0527849	0.0622832	1.8338	0.0666834
GPX4	254	AC220	0.087	0.0527849	0.0622832	0.549347	0.582767
GPX4	255	CP724714	0.051	0.0527849	0.0622832	-0.0286579	0.977137
GPX4	256	JW-7-24-1	0.109	0.0527849	0.0622832	0.902572	0.366753
GPX4	257	NPK76-II-72-1	0.155	0.0527849	0.0622832	1.64113	0.10077
GPX4	258	STF-62247	0.12	0.0527849	0.0622832	1.07918	0.280505
GPX4	260	NG-25	0.089	0.0527849	0.0622832	0.581458	0.560932
GPX4	261	TL-1-85	0.108	0.0527849	0.0622832	0.886516	0.375339
GPX4	262	VX-11e	0.075	0.0527849	0.0622832	0.356679	0.721332
GPX4	263	FR-180204	0.072	0.0527849	0.0622832	0.308512	0.757693
GPX4	265	Tubastatin A	0.122	0.0527849	0.0622832	1.1113	0.266441
GPX4	266	Zibotentan	0.134	0.0527849	0.0622832	1.30396	0.192246
GPX4	268	YM155	0.014	0.0527849	0.0622832	-0.622718	0.53347
GPX4	269	NSC-207895	0.092	0.0527849	0.0622832	0.629625	0.52894
GPX4	271	VNLG/124	0.111	0.0527849	0.0622832	0.934683	0.349951
GPX4	272	AR-42	0.113	0.0527849	0.0622832	0.966795	0.333647
GPX4	273	CUDC-101	0.108	0.0527849	0.0622832	0.886516	0.375339
GPX4	274	Belinostat	0.09	0.0527849	0.0622832	0.597514	0.550164
GPX4	275	I-BET-762	0.154	0.0527849	0.0622832	1.62508	0.104146
GPX4	276	CAY10603	0.101	0.0527849	0.0622832	0.774127	0.438856
GPX4	277	Linifanib	0.052	0.0527849	0.0622832	-0.0126022	0.989945
GPX4	279	BIX02189	0.139	0.0527849	0.0622832	1.38424	0.166284
GPX4	281	CH5424802	0.138	0.0527849	0.0622832	1.36819	0.171254
GPX4	282	EKB-569	0.05	0.0527849	0.0622832	-0.0447136	0.964336
GPX4	283	GSK2126458	0.053	0.0527849	0.0622832	0.00345349	0.997245
GPX4	286	KIN001-236	0.128	0.0527849	0.0622832	1.20763	0.22719
GPX4	287	KIN001-244	0.13	0.0527849	0.0622832	1.23974	0.215071
GPX4	288	KIN001-055	0.011	0.0527849	0.0622832	-0.670885	0.502294
GPX4	290	KIN001-260	0.156	0.0527849	0.0622832	1.65719	0.0974812
GPX4	291	KIN001-266	0.096	0.0527849	0.0622832	0.693848	0.487777
GPX4	292	Masitinib	0.1	0.0527849	0.0622832	0.758071	0.448409
GPX4	293	MP470	0.15	0.0527849	0.0622832	1.56086	0.118558
GPX4	294	MPS-1-IN-1	0.177	0.0527849	0.0622832	1.99436	0.0461129
GPX4	295	BHG712	0.132	0.0527849	0.0622832	1.27185	0.203425
GPX4	298	OSI-930	0.059	0.0527849	0.0622832	0.0997876	0.920513
GPX4	299	OSI-027	0.104	0.0527849	0.0622832	0.822294	0.41091
GPX4	300	CX-5461	0.136	0.0527849	0.0622832	1.33608	0.181525
GPX4	301	PHA-793887	0.147	0.0527849	0.0622832	1.51269	0.130359
GPX4	302	PI-103	0.083	0.0527849	0.0622832	0.485124	0.627588
GPX4	303	PIK-93	0.1	0.0527849	0.0622832	0.758071	0.448409
GPX4	304	SB52334	0.115	0.0527849	0.0622832	0.998906	0.31784
GPX4	305	TPCA-1	0.143	0.0527849	0.0622832	1.44847	0.147487
GPX4	306	TG101348	0.131	0.0527849	0.0622832	1.2558	0.20919
GPX4	308	Foretinib	0.118	0.0527849	0.0622832	1.04707	0.295066
GPX4	309	Y-39983	0.152	0.0527849	0.0622832	1.59297	0.111168
GPX4	310	YM201636	0.112	0.0527849	0.0622832	0.950739	0.341737
GPX4	312	Tivozanib	0.113	0.0527849	0.0622832	0.966795	0.333647
GPX4	326	GSK690693	0.074	0.0527849	0.0622832	0.340623	0.733387
GPX4	328	SNX-2112	0.121	0.0527849	0.0622832	1.09524	0.273411
GPX4	329	QL-XI-92	0.15	0.0527849	0.0622832	1.56086	0.118558
GPX4	330	XMD13-2	0.183	0.0527849	0.0622832	2.09069	0.0365556
GPX4	331	QL-X-138	0.113	0.0527849	0.0622832	0.966795	0.333647
GPX4	332	XMD15-27	0.148	0.0527849	0.0622832	1.52874	0.126328
GPX4	333	T0901317	0.137	0.0527849	0.0622832	1.35213	0.176333
GPX4	341	EX-527	0.101	0.0527849	0.0622832	0.774127	0.438856
GPX4	344	THZ-2-49	0.033	0.0527849	0.0622832	-0.31766	0.750743
GPX4	345	KIN001-270	0.158	0.0527849	0.0622832	1.6893	0.0911618
GPX4	346	THZ-2-102-1	0.125	0.0527849	0.0622832	1.15946	0.246267
GPX4	1001	AICAR	0.093	0.0527849	0.0622832	0.645681	0.518486
GPX4	1003	Camptothecin	0.102	0.0527849	0.0622832	0.790182	0.429421
GPX4	1004	Vinblastine	0.04	0.0527849	0.0622832	-0.20527	0.837361
GPX4	1005	Cisplatin	0.045	0.0527849	0.0622832	-0.124992	0.90053
GPX4	1006	Cytarabine	0.014	0.0527849	0.0622832	-0.622718	0.53347
GPX4	1007	Docetaxel	-0.032	0.0527849	0.0622832	-1.36128	0.173425
GPX4	1008	Methotrexate	0.119	0.0527849	0.0622832	1.06313	0.287723
GPX4	1009	ATRA	0.074	0.0527849	0.0622832	0.340623	0.733387
GPX4	1010	Gefitinib	0.034	0.0527849	0.0622832	-0.301605	0.762954
GPX4	1011	Navitoclax	0.089	0.0527849	0.0622832	0.581458	0.560932
GPX4	1012	Vorinostat	0.121	0.0527849	0.0622832	1.09524	0.273411
GPX4	1013	Nilotinib	0.07	0.0527849	0.0622832	0.2764	0.782241
GPX4	1014	RDEA119	-0.042	0.0527849	0.0622832	-1.52184	0.12805
GPX4	1015	CI-1040	0.024	0.0527849	0.0622832	-0.462161	0.643966
GPX4	1016	Temsirolimus	0.051	0.0527849	0.0622832	-0.0286579	0.977137
GPX4	1017	Olaparib	0.109	0.0527849	0.0622832	0.902572	0.366753
GPX4	1018	Veliparib	0.106	0.0527849	0.0622832	0.854405	0.392881
GPX4	1019	Bosutinib	0.051	0.0527849	0.0622832	-0.0286579	0.977137
GPX4	1020	Lenalidomide	0.153	0.0527849	0.0622832	1.60902	0.107611
GPX4	1021	Axitinib	0.061	0.0527849	0.0622832	0.131899	0.895064
GPX4	1022	AZD7762	0.113	0.0527849	0.0622832	0.966795	0.333647
GPX4	1023	GW 441756	0.02	0.0527849	0.0622832	-0.526384	0.598621
GPX4	1024	CEP-701	0.103	0.0527849	0.0622832	0.806238	0.420106
GPX4	1025	SB 216763	0.076	0.0527849	0.0622832	0.372734	0.709346
GPX4	1026	17-AAG	-0.133	0.0527849	0.0622832	-2.9829	0.00285527
GPX4	1028	VX-702	0.119	0.0527849	0.0622832	1.06313	0.287723
GPX4	1029	AMG-706	-0.021	0.0527849	0.0622832	-1.18467	0.236149
GPX4	1030	KU-55933	0.057	0.0527849	0.0622832	0.0676762	0.946043
GPX4	1031	Elesclomol	-0.007	0.0527849	0.0622832	-0.959888	0.337112
GPX4	1032	Afatinib	-0.021	0.0527849	0.0622832	-1.18467	0.236149
GPX4	1033	GDC0449	0.087	0.0527849	0.0622832	0.549347	0.582767
GPX4	1036	PLX4720	0.044	0.0527849	0.0622832	-0.141048	0.887832
GPX4	1037	BX-795	0.086	0.0527849	0.0622832	0.533291	0.593832
GPX4	1038	NU-7441	0.054	0.0527849	0.0622832	0.0195092	0.984435
GPX4	1039	SL 0101-1	0.045	0.0527849	0.0622832	-0.124992	0.90053
GPX4	1042	BIRB 0796	-0.008	0.0527849	0.0622832	-0.975943	0.329092
GPX4	1043	JNK Inhibitor VIII	0.014	0.0527849	0.0622832	-0.622718	0.53347
GPX4	1046	681640	0.026	0.0527849	0.0622832	-0.43005	0.667159
GPX4	1047	Nutlin-3a (-)	0.098	0.0527849	0.0622832	0.725959	0.467864
GPX4	1049	PD-173074	0.094	0.0527849	0.0622832	0.661737	0.50814
GPX4	1050	ZM-447439	0.102	0.0527849	0.0622832	0.790182	0.429421
GPX4	1052	RO-3306	0.04	0.0527849	0.0622832	-0.20527	0.837361
GPX4	1053	MK-2206	0.037	0.0527849	0.0622832	-0.253438	0.79993
GPX4	1054	PD-0332991	0.014	0.0527849	0.0622832	-0.622718	0.53347
GPX4	1057	BEZ235	0.043	0.0527849	0.0622832	-0.157103	0.875163
GPX4	1058	GDC0941	0.05	0.0527849	0.0622832	-0.0447136	0.964336
GPX4	1059	AZD8055	0.085	0.0527849	0.0622832	0.517236	0.604992
GPX4	1060	PD-0325901	-0.047	0.0527849	0.0622832	-1.60212	0.10913
GPX4	1061	SB590885	0.038	0.0527849	0.0622832	-0.237382	0.812361
GPX4	1062	selumetinib	-0.014	0.0527849	0.0622832	-1.07228	0.283595
GPX4	1066	AZD6482	-0.001	0.0527849	0.0622832	-0.863554	0.387833
GPX4	1067	CCT007093	0.051	0.0527849	0.0622832	-0.0286579	0.977137
GPX4	1069	EHT 1864	0.008	0.0527849	0.0622832	-0.719052	0.472109
GPX4	1072	BMS-708163	-0.015	0.0527849	0.0622832	-1.08833	0.276448
GPX4	1091	BMS-536924	0.07	0.0527849	0.0622832	0.2764	0.782241
GPX4	1114	Cetuximab	0.026	0.0527849	0.0622832	-0.43005	0.667159
GPX4	1129	PF-4708671	0.007	0.0527849	0.0622832	-0.735108	0.462274
GPX4	1133	JNJ-26854165	0.009	0.0527849	0.0622832	-0.702997	0.482058
GPX4	1142	HG-5-113-01	0.066	0.0527849	0.0622832	0.212177	0.831969
GPX4	1143	HG-5-88-01	0.071	0.0527849	0.0622832	0.292456	0.769938
GPX4	1149	TW 37	0.007	0.0527849	0.0622832	-0.735108	0.462274
GPX4	1158	XMD11-85h	0.066	0.0527849	0.0622832	0.212177	0.831969
GPX4	1161	ZG-10	0.079	0.0527849	0.0622832	0.420901	0.673827
GPX4	1164	XMD8-92	0.073	0.0527849	0.0622832	0.324567	0.745509
GPX4	1166	QL-VIII-58	-0.059	0.0527849	0.0622832	-1.79478	0.0726882
GPX4	1170	CCT018159	-0.046	0.0527849	0.0622832	-1.58606	0.112726
GPX4	1175	AG-014699	0.023	0.0527849	0.0622832	-0.478217	0.632496
GPX4	1192	GSK269962A	0.018	0.0527849	0.0622832	-0.558496	0.576506
GPX4	1194	SB 505124	0.067	0.0527849	0.0622832	0.228233	0.819465
GPX4	1199	Tamoxifen	0.069	0.0527849	0.0622832	0.260344	0.794598
GPX4	1203	QL-XII-61	0.09	0.0527849	0.0622832	0.597514	0.550164
GPX4	1218	JQ1	0.07	0.0527849	0.0622832	0.2764	0.782241
GPX4	1219	PFI-1	0.064	0.0527849	0.0622832	0.180066	0.857101
GPX4	1230	IOX2	0.101	0.0527849	0.0622832	0.774127	0.438856
GPX4	1236	UNC0638	0.098	0.0527849	0.0622832	0.725959	0.467864
GPX4	1239	YK 4-279	0.008	0.0527849	0.0622832	-0.719052	0.472109
GPX4	1241	CHIR-99021	0.017	0.0527849	0.0622832	-0.574551	0.565595
GPX4	1242	(5Z)-7-Oxozeaenol	0.02	0.0527849	0.0622832	-0.526384	0.598621
GPX4	1243	piperlongumine	0.019	0.0527849	0.0622832	-0.54244	0.587515
GPX4	1248	FK866	0.117	0.0527849	0.0622832	1.03102	0.302533
GPX4	1259	Talazoparib	0.063	0.0527849	0.0622832	0.16401	0.869723
GPX4	1261	rTRAIL	0.035	0.0527849	0.0622832	-0.285549	0.775224
GPX4	1262	UNC1215	0.141	0.0527849	0.0622832	1.41635	0.156672
GPX4	1264	SGC0946	0.101	0.0527849	0.0622832	0.774127	0.438856
GPX4	1268	XAV939	0.053	0.0527849	0.0622832	0.00345349	0.997245
GPX4	1371	PLX4720	0.049	0.0527849	0.0622832	-0.0607693	0.951543
GPX4	1372	Trametinib	-0.051	0.0527849	0.0622832	-1.66634	0.0956461
GPX4	1373	Dabrafenib	0.02	0.0527849	0.0622832	-0.526384	0.598621
GPX4	1375	Temozolomide	0.12	0.0527849	0.0622832	1.07918	0.280505
GPX4	1377	Afatinib	-0.027	0.0527849	0.0622832	-1.281	0.200193
GPX4	1378	Bleomycin (50 uM)	-0.051	0.0527849	0.0622832	-1.66634	0.0956461
GPX4	1494	SN-38	0.074	0.0527849	0.0622832	0.340623	0.733387
GPX4	1495	Olaparib	0.027	0.0527849	0.0622832	-0.413994	0.678878
GPX4	1498	selumetinib	-0.02	0.0527849	0.0622832	-1.16861	0.24256
GPX4	1502	Bicalutamide	0.096	0.0527849	0.0622832	0.693848	0.487777
GPX4	1526	RDEA119	-0.018	0.0527849	0.0622832	-1.1365	0.255747
GPX4	1527	GDC0941	-0.013	0.0527849	0.0622832	-1.05622	0.290867
GPX4	1529	MLN4924	0.055	0.0527849	0.0622832	0.0355649	0.971629

## Sheet: GSDMC
Gene	drug	DRUG NAME	Cor	corMean	corSd	zVal	pValue
GSDMC	1242	(5Z)-7-Oxozeaenol	0.081	0.0241811	0.0834605	0.680788	0.496006
GSDMC	1026	17-AAG	-0.113	0.0241811	0.0834605	-1.64367	0.100245
GSDMC	179	5-Fluorouracil	0.069	0.0241811	0.0834605	0.537007	0.591263
GSDMC	1046	681640	-0.016	0.0241811	0.0834605	-0.481439	0.630204
GSDMC	86	A-443654	-0.044	0.0241811	0.0834605	-0.816927	0.41397
GSDMC	55	A-770041	-0.123	0.0241811	0.0834605	-1.76348	0.077819
GSDMC	254	AC220	0.119	0.0241811	0.0834605	1.13609	0.255918
GSDMC	1032	Afatinib	-0.323	0.0241811	0.0834605	-4.15983	3.18488e-05
GSDMC	1377	Afatinib	-0.328	0.0241811	0.0834605	-4.21974	2.44588e-05
GSDMC	1175	AG-014699	0.067	0.0241811	0.0834605	0.513044	0.607921
GSDMC	1001	AICAR	-0.091	0.0241811	0.0834605	-1.38007	0.167566
GSDMC	171	AKT inhibitor VIII	-0.096	0.0241811	0.0834605	-1.43998	0.149874
GSDMC	1029	AMG-706	0.061	0.0241811	0.0834605	0.441153	0.659102
GSDMC	155	AP-24534	0.102	0.0241811	0.0834605	0.932404	0.351128
GSDMC	272	AR-42	0.107	0.0241811	0.0834605	0.992313	0.321045
GSDMC	207	AS601245	-0.021	0.0241811	0.0834605	-0.541348	0.588268
GSDMC	224	AS605240	-0.035	0.0241811	0.0834605	-0.709092	0.478267
GSDMC	219	AT-7519	-0.054	0.0241811	0.0834605	-0.936745	0.34889
GSDMC	1009	ATRA	0.072	0.0241811	0.0834605	0.572952	0.566677
GSDMC	194	AUY922	0.008	0.0241811	0.0834605	-0.193878	0.846272
GSDMC	1021	Axitinib	0.1	0.0241811	0.0834605	0.908441	0.363646
GSDMC	29	AZ628	-0.018	0.0241811	0.0834605	-0.505403	0.613276
GSDMC	156	AZD6482	0.015	0.0241811	0.0834605	-0.110006	0.912405
GSDMC	1066	AZD6482	0.021	0.0241811	0.0834605	-0.0381154	0.969596
GSDMC	1022	AZD7762	0.043	0.0241811	0.0834605	0.225482	0.821604
GSDMC	1059	AZD8055	0.046	0.0241811	0.0834605	0.261428	0.793763
GSDMC	178	BAY 61-3606	0.09	0.0241811	0.0834605	0.788623	0.430332
GSDMC	274	Belinostat	0.074	0.0241811	0.0834605	0.596916	0.550564
GSDMC	186	Bexarotene	0.016	0.0241811	0.0834605	-0.098024	0.921913
GSDMC	1057	BEZ235	0.049	0.0241811	0.0834605	0.297373	0.766182
GSDMC	295	BHG712	0.119	0.0241811	0.0834605	1.13609	0.255918
GSDMC	60	BI-2536	-0.048	0.0241811	0.0834605	-0.864854	0.387119
GSDMC	150	Bicalutamide	0.052	0.0241811	0.0834605	0.333318	0.738894
GSDMC	1502	Bicalutamide	0.006	0.0241811	0.0834605	-0.217841	0.827553
GSDMC	1042	BIRB 0796	-0.004	0.0241811	0.0834605	-0.337658	0.735621
GSDMC	279	BIX02189	0.128	0.0241811	0.0834605	1.24393	0.213526
GSDMC	190	Bleomycin	0	0.0241811	0.0834605	-0.289732	0.772022
GSDMC	1378	Bleomycin (50 uM)	-0.065	0.0241811	0.0834605	-1.06854	0.285275
GSDMC	203	BMS345541	0.042	0.0241811	0.0834605	0.213501	0.830936
GSDMC	63	BMS-509744	-0.02	0.0241811	0.0834605	-0.529366	0.596552
GSDMC	62	BMS-536924	-0.078	0.0241811	0.0834605	-1.22431	0.220837
GSDMC	1091	BMS-536924	0.009	0.0241811	0.0834605	-0.181896	0.855664
GSDMC	205	BMS-708163	0.112	0.0241811	0.0834605	1.05222	0.292698
GSDMC	1072	BMS-708163	-0.025	0.0241811	0.0834605	-0.589275	0.555677
GSDMC	184	BMS-754807	0.043	0.0241811	0.0834605	0.225482	0.821604
GSDMC	104	Bortezomib	-0.015	0.0241811	0.0834605	-0.469457	0.638743
GSDMC	1019	Bosutinib	-0.093	0.0241811	0.0834605	-1.40403	0.160309
GSDMC	197	Bryostatin 1	0.022	0.0241811	0.0834605	-0.0261337	0.979151
GSDMC	1037	BX-795	0.057	0.0241811	0.0834605	0.393227	0.694152
GSDMC	222	BX-912	0.117	0.0241811	0.0834605	1.11213	0.266082
GSDMC	238	CAL-101	0.085	0.0241811	0.0834605	0.728715	0.466176
GSDMC	1003	Camptothecin	0.046	0.0241811	0.0834605	0.261428	0.793763
GSDMC	276	CAY10603	0.105	0.0241811	0.0834605	0.968349	0.33287
GSDMC	1067	CCT007093	-0.051	0.0241811	0.0834605	-0.900799	0.367695
GSDMC	1170	CCT018159	-0.026	0.0241811	0.0834605	-0.601256	0.547669
GSDMC	1024	CEP-701	0.108	0.0241811	0.0834605	1.00429	0.315237
GSDMC	1114	Cetuximab	-0.219	0.0241811	0.0834605	-2.91373	0.0035714
GSDMC	54	CGP-082996	-0.149	0.0241811	0.0834605	-2.07501	0.0379858
GSDMC	53	CGP-60474	-0.052	0.0241811	0.0834605	-0.912781	0.361358
GSDMC	281	CH5424802	0.053	0.0241811	0.0834605	0.3453	0.729869
GSDMC	154	CHIR-99021	0.081	0.0241811	0.0834605	0.680788	0.496006
GSDMC	1241	CHIR-99021	0.114	0.0241811	0.0834605	1.07618	0.281845
GSDMC	1015	CI-1040	-0.055	0.0241811	0.0834605	-0.948726	0.34276
GSDMC	1005	Cisplatin	0.019	0.0241811	0.0834605	-0.0620789	0.9505
GSDMC	64	CMK	-0.035	0.0241811	0.0834605	-0.709092	0.478267
GSDMC	152	CP466722	0.053	0.0241811	0.0834605	0.3453	0.729869
GSDMC	255	CP724714	-0.029	0.0241811	0.0834605	-0.637201	0.523994
GSDMC	37	Crizotinib	0.016	0.0241811	0.0834605	-0.098024	0.921913
GSDMC	273	CUDC-101	0.004	0.0241811	0.0834605	-0.241805	0.808931
GSDMC	300	CX-5461	0.097	0.0241811	0.0834605	0.872495	0.382938
GSDMC	17	Cyclopamine	0.035	0.0241811	0.0834605	0.129629	0.89686
GSDMC	1006	Cytarabine	0.035	0.0241811	0.0834605	0.129629	0.89686
GSDMC	1373	Dabrafenib	0.119	0.0241811	0.0834605	1.13609	0.255918
GSDMC	51	Dasatinib	-0.169	0.0241811	0.0834605	-2.31464	0.0206325
GSDMC	165	DMOG	0.003	0.0241811	0.0834605	-0.253786	0.799661
GSDMC	1007	Docetaxel	-0.149	0.0241811	0.0834605	-2.07501	0.0379858
GSDMC	133	Doxorubicin	-0.032	0.0241811	0.0834605	-0.673147	0.500854
GSDMC	1069	EHT 1864	0.084	0.0241811	0.0834605	0.716733	0.473539
GSDMC	282	EKB-569	-0.12	0.0241811	0.0834605	-1.72754	0.0840711
GSDMC	1031	Elesclomol	0.004	0.0241811	0.0834605	-0.241805	0.808931
GSDMC	172	Embelin	-0.02	0.0241811	0.0834605	-0.529366	0.596552
GSDMC	201	Epothilone B	-0.079	0.0241811	0.0834605	-1.23629	0.216352
GSDMC	1	Erlotinib	-0.262	0.0241811	0.0834605	-3.42894	0.000605938
GSDMC	134	Etoposide	0.003	0.0241811	0.0834605	-0.253786	0.799661
GSDMC	341	EX-527	0.097	0.0241811	0.0834605	0.872495	0.382938
GSDMC	173	FH535	-0.017	0.0241811	0.0834605	-0.493421	0.621715
GSDMC	1248	FK866	0.167	0.0241811	0.0834605	1.71122	0.0870413
GSDMC	231	FMK	0.044	0.0241811	0.0834605	0.237464	0.812297
GSDMC	308	Foretinib	0.05	0.0241811	0.0834605	0.309354	0.757052
GSDMC	263	FR-180204	0.039	0.0241811	0.0834605	0.177556	0.859072
GSDMC	166	FTI-277	-0.007	0.0241811	0.0834605	-0.373604	0.708699
GSDMC	1033	GDC0449	0.036	0.0241811	0.0834605	0.14161	0.887388
GSDMC	1058	GDC0941	0.004	0.0241811	0.0834605	-0.241805	0.808931
GSDMC	1527	GDC0941	-0.004	0.0241811	0.0834605	-0.337658	0.735621
GSDMC	1010	Gefitinib	-0.273	0.0241811	0.0834605	-3.56074	0.000369809
GSDMC	135	Gemcitabine	-0.015	0.0241811	0.0834605	-0.469457	0.638743
GSDMC	225	Genentech Cpd 10	0.094	0.0241811	0.0834605	0.83655	0.402845
GSDMC	52	GNF-2	-0.084	0.0241811	0.0834605	-1.2962	0.194908
GSDMC	226	GSK1070916	0.091	0.0241811	0.0834605	0.800605	0.42336
GSDMC	202	GSK1904529A	0.034	0.0241811	0.0834605	0.117647	0.906347
GSDMC	283	GSK2126458	0.003	0.0241811	0.0834605	-0.253786	0.799661
GSDMC	127	GSK269962A	0.132	0.0241811	0.0834605	1.29186	0.196407
GSDMC	1192	GSK269962A	0.177	0.0241811	0.0834605	1.83103	0.0670956
GSDMC	230	GSK429286A	0.169	0.0241811	0.0834605	1.73518	0.0827091
GSDMC	177	GSK-650394	0.001	0.0241811	0.0834605	-0.27775	0.781204
GSDMC	326	GSK690693	0.066	0.0241811	0.0834605	0.501062	0.616327
GSDMC	1023	GW 441756	0.004	0.0241811	0.0834605	-0.241805	0.808931
GSDMC	193	GW-2580	0.091	0.0241811	0.0834605	0.800605	0.42336
GSDMC	87	GW843682X	-0.052	0.0241811	0.0834605	-0.912781	0.361358
GSDMC	1142	HG-5-113-01	0.027	0.0241811	0.0834605	0.0337749	0.973057
GSDMC	1143	HG-5-88-01	0	0.0241811	0.0834605	-0.289732	0.772022
GSDMC	159	HG-6-64-1	0.036	0.0241811	0.0834605	0.14161	0.887388
GSDMC	275	I-BET-762	0.146	0.0241811	0.0834605	1.4596	0.1444
GSDMC	34	Imatinib	-0.056	0.0241811	0.0834605	-0.960708	0.336699
GSDMC	1230	IOX2	0.035	0.0241811	0.0834605	0.129629	0.89686
GSDMC	176	IPA-3	0.08	0.0241811	0.0834605	0.668806	0.503619
GSDMC	208	Ispinesib Mesylate	0.028	0.0241811	0.0834605	0.0457566	0.963504
GSDMC	1133	JNJ-26854165	-0.019	0.0241811	0.0834605	-0.517384	0.604888
GSDMC	1043	JNK Inhibitor VIII	0.004	0.0241811	0.0834605	-0.241805	0.808931
GSDMC	157	JNK-9L	-0.02	0.0241811	0.0834605	-0.529366	0.596552
GSDMC	163	JQ1	-0.025	0.0241811	0.0834605	-0.589275	0.555677
GSDMC	1218	JQ1	0.04	0.0241811	0.0834605	0.189537	0.849672
GSDMC	164	JQ12	0.029	0.0241811	0.0834605	0.0577383	0.953957
GSDMC	256	JW-7-24-1	0.103	0.0241811	0.0834605	0.944386	0.344973
GSDMC	83	JW-7-52-1	0.008	0.0241811	0.0834605	-0.193878	0.846272
GSDMC	288	KIN001-055	-0.115	0.0241811	0.0834605	-1.66763	0.0953893
GSDMC	228	KIN001-102	0.032	0.0241811	0.0834605	0.0936835	0.925361
GSDMC	91	KIN001-135	0.068	0.0241811	0.0834605	0.525025	0.599565
GSDMC	286	KIN001-236	0.091	0.0241811	0.0834605	0.800605	0.42336
GSDMC	287	KIN001-244	0.082	0.0241811	0.0834605	0.69277	0.488454
GSDMC	290	KIN001-260	0.152	0.0241811	0.0834605	1.53149	0.125648
GSDMC	291	KIN001-266	0.023	0.0241811	0.0834605	-0.014152	0.988709
GSDMC	345	KIN001-270	0.1	0.0241811	0.0834605	0.908441	0.363646
GSDMC	1030	KU-55933	0.012	0.0241811	0.0834605	-0.145951	0.88396
GSDMC	119	Lapatinib	-0.278	0.0241811	0.0834605	-3.62065	0.000293864
GSDMC	200	LAQ824	0.043	0.0241811	0.0834605	0.225482	0.821604
GSDMC	1020	Lenalidomide	0.039	0.0241811	0.0834605	0.177556	0.859072
GSDMC	192	LFM-A13	0.056	0.0241811	0.0834605	0.381245	0.703022
GSDMC	277	Linifanib	0.072	0.0241811	0.0834605	0.572952	0.566677
GSDMC	185	Lisitinib	0.053	0.0241811	0.0834605	0.3453	0.729869
GSDMC	229	LY317615	-0.016	0.0241811	0.0834605	-0.481439	0.630204
GSDMC	292	Masitinib	0.099	0.0241811	0.0834605	0.896459	0.370008
GSDMC	1008	Methotrexate	0.067	0.0241811	0.0834605	0.513044	0.607921
GSDMC	9	MG-132	-0.012	0.0241811	0.0834605	-0.433512	0.664643
GSDMC	153	Midostaurin	0.059	0.0241811	0.0834605	0.41719	0.676539
GSDMC	136	Mitomycin C	-0.047	0.0241811	0.0834605	-0.852872	0.39373
GSDMC	1053	MK-2206	0.033	0.0241811	0.0834605	0.105665	0.915848
GSDMC	1529	MLN4924	-0.008	0.0241811	0.0834605	-0.385585	0.699804
GSDMC	293	MP470	0.121	0.0241811	0.0834605	1.16006	0.246026
GSDMC	294	MPS-1-IN-1	0.069	0.0241811	0.0834605	0.537007	0.591263
GSDMC	88	MS-275	0.029	0.0241811	0.0834605	0.0577383	0.953957
GSDMC	1011	Navitoclax	0.092	0.0241811	0.0834605	0.812587	0.416455
GSDMC	260	NG-25	0.097	0.0241811	0.0834605	0.872495	0.382938
GSDMC	1013	Nilotinib	0.052	0.0241811	0.0834605	0.333318	0.738894
GSDMC	257	NPK76-II-72-1	0.108	0.0241811	0.0834605	1.00429	0.315237
GSDMC	269	NSC-207895	0.112	0.0241811	0.0834605	1.05222	0.292698
GSDMC	147	NSC-87877	0.079	0.0241811	0.0834605	0.656824	0.511294
GSDMC	1038	NU-7441	0.047	0.0241811	0.0834605	0.273409	0.784539
GSDMC	1047	Nutlin-3a (-)	0.149	0.0241811	0.0834605	1.49554	0.134772
GSDMC	182	Obatoclax Mesylate	-0.026	0.0241811	0.0834605	-0.601256	0.547669
GSDMC	1017	Olaparib	0.093	0.0241811	0.0834605	0.824568	0.409617
GSDMC	1495	Olaparib	0.013	0.0241811	0.0834605	-0.133969	0.893427
GSDMC	299	OSI-027	0.103	0.0241811	0.0834605	0.944386	0.344973
GSDMC	298	OSI-930	0.093	0.0241811	0.0834605	0.824568	0.409617
GSDMC	167	OSU-03012	-0.001	0.0241811	0.0834605	-0.301713	0.762871
GSDMC	175	PAC-1	0.08	0.0241811	0.0834605	0.668806	0.503619
GSDMC	11	Paclitaxel	-0.119	0.0241811	0.0834605	-1.71556	0.0862433
GSDMC	89	Parthenolide	0.025	0.0241811	0.0834605	0.00981145	0.992172
GSDMC	199	Pazopanib	0.11	0.0241811	0.0834605	1.02826	0.303829
GSDMC	1060	PD-0325901	-0.08	0.0241811	0.0834605	-1.24827	0.211932
GSDMC	1054	PD-0332991	0.005	0.0241811	0.0834605	-0.229823	0.818229
GSDMC	1049	PD-173074	0.095	0.0241811	0.0834605	0.848532	0.396142
GSDMC	1129	PF-4708671	0.048	0.0241811	0.0834605	0.285391	0.775345
GSDMC	158	PF-562271	-0.031	0.0241811	0.0834605	-0.661165	0.508507
GSDMC	1219	PFI-1	0.077	0.0241811	0.0834605	0.632861	0.526824
GSDMC	6	PHA-665752	-0.006	0.0241811	0.0834605	-0.361622	0.717635
GSDMC	301	PHA-793887	0.028	0.0241811	0.0834605	0.0457566	0.963504
GSDMC	196	Phenformin	0.024	0.0241811	0.0834605	-0.00217027	0.998268
GSDMC	302	PI-103	0.084	0.0241811	0.0834605	0.716733	0.473539
GSDMC	303	PIK-93	0.092	0.0241811	0.0834605	0.812587	0.416455
GSDMC	1243	piperlongumine	0.043	0.0241811	0.0834605	0.225482	0.821604
GSDMC	1036	PLX4720	0.056	0.0241811	0.0834605	0.381245	0.703022
GSDMC	1371	PLX4720	0.067	0.0241811	0.0834605	0.513044	0.607921
GSDMC	71	Pyrimethamine	0.036	0.0241811	0.0834605	0.14161	0.887388
GSDMC	1166	QL-VIII-58	-0.083	0.0241811	0.0834605	-1.28421	0.199067
GSDMC	331	QL-X-138	0.069	0.0241811	0.0834605	0.537007	0.591263
GSDMC	329	QL-XI-92	0.095	0.0241811	0.0834605	0.848532	0.396142
GSDMC	235	QL-XII-47	0.02	0.0241811	0.0834605	-0.0500972	0.960045
GSDMC	1203	QL-XII-61	0.134	0.0241811	0.0834605	1.31582	0.188235
GSDMC	151	QS11	0.061	0.0241811	0.0834605	0.441153	0.659102
GSDMC	3	Rapamycin	-0.064	0.0241811	0.0834605	-1.05656	0.290712
GSDMC	1014	RDEA119	-0.079	0.0241811	0.0834605	-1.23629	0.216352
GSDMC	1526	RDEA119	-0.045	0.0241811	0.0834605	-0.828909	0.407156
GSDMC	1052	RO-3306	-0.057	0.0241811	0.0834605	-0.97269	0.330708
GSDMC	110	Roscovitine	0.058	0.0241811	0.0834605	0.405208	0.685324
GSDMC	1261	rTRAIL	0.012	0.0241811	0.0834605	-0.145951	0.88396
GSDMC	206	Ruxolitinib	0.1	0.0241811	0.0834605	0.908441	0.363646
GSDMC	111	Salubrinal	0.064	0.0241811	0.0834605	0.477099	0.633292
GSDMC	38	Saracatinib	-0.134	0.0241811	0.0834605	-1.89528	0.058055
GSDMC	1025	SB 216763	0.053	0.0241811	0.0834605	0.3453	0.729869
GSDMC	1194	SB 505124	0.132	0.0241811	0.0834605	1.29186	0.196407
GSDMC	304	SB52334	0.155	0.0241811	0.0834605	1.56744	0.117013
GSDMC	1061	SB590885	0.053	0.0241811	0.0834605	0.3453	0.729869
GSDMC	1062	selumetinib	-0.012	0.0241811	0.0834605	-0.433512	0.664643
GSDMC	1498	selumetinib	-0.044	0.0241811	0.0834605	-0.816927	0.41397
GSDMC	1264	SGC0946	0.095	0.0241811	0.0834605	0.848532	0.396142
GSDMC	170	Shikonin	0.032	0.0241811	0.0834605	0.0936835	0.925361
GSDMC	1039	SL 0101-1	0.009	0.0241811	0.0834605	-0.181896	0.855664
GSDMC	1494	SN-38	0.028	0.0241811	0.0834605	0.0457566	0.963504
GSDMC	328	SNX-2112	0.064	0.0241811	0.0834605	0.477099	0.633292
GSDMC	30	Sorafenib	-0.038	0.0241811	0.0834605	-0.745037	0.456249
GSDMC	258	STF-62247	0.094	0.0241811	0.0834605	0.83655	0.402845
GSDMC	41	S-Trityl-L-cysteine	-0.041	0.0241811	0.0834605	-0.780982	0.434813
GSDMC	5	Sunitinib	-0.059	0.0241811	0.0834605	-0.996653	0.318933
GSDMC	333	T0901317	0.112	0.0241811	0.0834605	1.05222	0.292698
GSDMC	35	TAE684	-0.012	0.0241811	0.0834605	-0.433512	0.664643
GSDMC	221	TAK-715	0.034	0.0241811	0.0834605	0.117647	0.906347
GSDMC	1259	Talazoparib	0.03	0.0241811	0.0834605	0.0697201	0.944416
GSDMC	1199	Tamoxifen	0.067	0.0241811	0.0834605	0.513044	0.607921
GSDMC	1375	Temozolomide	0.05	0.0241811	0.0834605	0.309354	0.757052
GSDMC	1016	Temsirolimus	0.03	0.0241811	0.0834605	0.0697201	0.944416
GSDMC	306	TG101348	0.116	0.0241811	0.0834605	1.10015	0.271268
GSDMC	94	TGX221	0.078	0.0241811	0.0834605	0.644843	0.519029
GSDMC	180	Thapsigargin	-0.019	0.0241811	0.0834605	-0.517384	0.604888
GSDMC	346	THZ-2-102-1	0.068	0.0241811	0.0834605	0.525025	0.599565
GSDMC	344	THZ-2-49	0.065	0.0241811	0.0834605	0.48908	0.624785
GSDMC	204	Tipifarnib	-0.01	0.0241811	0.0834605	-0.409549	0.682137
GSDMC	312	Tivozanib	0.112	0.0241811	0.0834605	1.05222	0.292698
GSDMC	261	TL-1-85	0.135	0.0241811	0.0834605	1.3278	0.184244
GSDMC	211	TL-2-105	0.107	0.0241811	0.0834605	0.992313	0.321045
GSDMC	305	TPCA-1	0.097	0.0241811	0.0834605	0.872495	0.382938
GSDMC	1372	Trametinib	-0.091	0.0241811	0.0834605	-1.38007	0.167566
GSDMC	265	Tubastatin A	0.153	0.0241811	0.0834605	1.54347	0.122716
GSDMC	1149	TW 37	0.085	0.0241811	0.0834605	0.728715	0.466176
GSDMC	245	UNC0638	0.11	0.0241811	0.0834605	1.02826	0.303829
GSDMC	1236	UNC0638	0.066	0.0241811	0.0834605	0.501062	0.616327
GSDMC	1262	UNC1215	0.114	0.0241811	0.0834605	1.07618	0.281845
GSDMC	1018	Veliparib	0.079	0.0241811	0.0834605	0.656824	0.511294
GSDMC	1004	Vinblastine	-0.01	0.0241811	0.0834605	-0.409549	0.682137
GSDMC	140	Vinorelbine	-0.057	0.0241811	0.0834605	-0.97269	0.330708
GSDMC	271	VNLG/124	0.086	0.0241811	0.0834605	0.740696	0.458878
GSDMC	1012	Vorinostat	0.11	0.0241811	0.0834605	1.02826	0.303829
GSDMC	262	VX-11e	0.037	0.0241811	0.0834605	0.153592	0.877931
GSDMC	32	VX-680	-0.036	0.0241811	0.0834605	-0.721074	0.470864
GSDMC	1028	VX-702	0.077	0.0241811	0.0834605	0.632861	0.526824
GSDMC	56	WH-4-023	-0.164	0.0241811	0.0834605	-2.25473	0.02415
GSDMC	59	WZ-1-84	-0.208	0.0241811	0.0834605	-2.78193	0.00540368
GSDMC	252	WZ3105	0.002	0.0241811	0.0834605	-0.265768	0.790418
GSDMC	1268	XAV939	-0.071	0.0241811	0.0834605	-1.14043	0.254106
GSDMC	249	XL-184	0.047	0.0241811	0.0834605	0.273409	0.784539
GSDMC	1158	XMD11-85h	0.05	0.0241811	0.0834605	0.309354	0.757052
GSDMC	330	XMD13-2	0.092	0.0241811	0.0834605	0.812587	0.416455
GSDMC	253	XMD14-99	0.13	0.0241811	0.0834605	1.26789	0.204836
GSDMC	332	XMD15-27	0.104	0.0241811	0.0834605	0.956367	0.338887
GSDMC	106	XMD8-85	-0.07	0.0241811	0.0834605	-1.12845	0.259129
GSDMC	1164	XMD8-92	0.078	0.0241811	0.0834605	0.644843	0.519029
GSDMC	309	Y-39983	0.129	0.0241811	0.0834605	1.25591	0.209148
GSDMC	1239	YK 4-279	0.004	0.0241811	0.0834605	-0.241805	0.808931
GSDMC	268	YM155	-0.058	0.0241811	0.0834605	-0.984671	0.324785
GSDMC	310	YM201636	0.106	0.0241811	0.0834605	0.980331	0.326923
GSDMC	1161	ZG-10	0.08	0.0241811	0.0834605	0.668806	0.503619
GSDMC	266	Zibotentan	0.08	0.0241811	0.0834605	0.668806	0.503619
GSDMC	45	Z-LLNle-CHO	-0.027	0.0241811	0.0834605	-0.613238	0.539719
GSDMC	1050	ZM-447439	0.037	0.0241811	0.0834605	0.153592	0.877931
GSDMC	223	ZSTK474	0.026	0.0241811	0.0834605	0.0217932	0.982613

## Sheet: NOD2
Gene	drug	DRUG NAME	Cor	corMean	corSd	zVal	pValue
NOD2	1	Erlotinib	-0.037	-0.0613472	0.0666093	0.365522	0.714722
NOD2	3	Rapamycin	-0.058	-0.0613472	0.0666093	0.0502508	0.959923
NOD2	5	Sunitinib	-0.16	-0.0613472	0.0666093	-1.48107	0.138589
NOD2	6	PHA-665752	-0.051	-0.0613472	0.0666093	0.155341	0.876552
NOD2	9	MG-132	-0.056	-0.0613472	0.0666093	0.0802766	0.936017
NOD2	11	Paclitaxel	-0.099	-0.0613472	0.0666093	-0.565279	0.571884
NOD2	17	Cyclopamine	-0.156	-0.0613472	0.0666093	-1.42101	0.155313
NOD2	29	AZ628	-0.009	-0.0613472	0.0666093	0.785883	0.431936
NOD2	30	Sorafenib	-0.091	-0.0613472	0.0666093	-0.445175	0.656193
NOD2	32	VX-680	-0.08	-0.0613472	0.0666093	-0.280033	0.779452
NOD2	34	Imatinib	-0.052	-0.0613472	0.0666093	0.140328	0.888401
NOD2	35	TAE684	-0.259	-0.0613472	0.0666093	-2.96734	0.00300384
NOD2	37	Crizotinib	-0.315	-0.0613472	0.0666093	-3.80807	0.000140057
NOD2	38	Saracatinib	-0.021	-0.0613472	0.0666093	0.605728	0.544695
NOD2	41	S-Trityl-L-cysteine	-0.105	-0.0613472	0.0666093	-0.655356	0.512239
NOD2	45	Z-LLNle-CHO	-0.131	-0.0613472	0.0666093	-1.04569	0.295703
NOD2	51	Dasatinib	0.03	-0.0613472	0.0666093	1.37139	0.170254
NOD2	52	GNF-2	-0.105	-0.0613472	0.0666093	-0.655356	0.512239
NOD2	53	CGP-60474	-0.112	-0.0613472	0.0666093	-0.760446	0.446988
NOD2	54	CGP-082996	-0.087	-0.0613472	0.0666093	-0.385124	0.700146
NOD2	55	A-770041	-0.031	-0.0613472	0.0666093	0.455599	0.648678
NOD2	56	WH-4-023	0.034	-0.0613472	0.0666093	1.43144	0.152305
NOD2	59	WZ-1-84	-0.094	-0.0613472	0.0666093	-0.490214	0.623982
NOD2	60	BI-2536	-0.076	-0.0613472	0.0666093	-0.219982	0.825885
NOD2	62	BMS-536924	-0.031	-0.0613472	0.0666093	0.455599	0.648678
NOD2	63	BMS-509744	0.014	-0.0613472	0.0666093	1.13118	0.257979
NOD2	64	CMK	-0.143	-0.0613472	0.0666093	-1.22585	0.220256
NOD2	71	Pyrimethamine	-0.095	-0.0613472	0.0666093	-0.505227	0.613399
NOD2	83	JW-7-52-1	-0.009	-0.0613472	0.0666093	0.785883	0.431936
NOD2	86	A-443654	-0.096	-0.0613472	0.0666093	-0.52024	0.602896
NOD2	87	GW843682X	-0.08	-0.0613472	0.0666093	-0.280033	0.779452
NOD2	88	MS-275	-0.114	-0.0613472	0.0666093	-0.790472	0.429252
NOD2	89	Parthenolide	-0.157	-0.0613472	0.0666093	-1.43603	0.150995
NOD2	91	KIN001-135	-0.204	-0.0613472	0.0666093	-2.14163	0.0322229
NOD2	94	TGX221	-0.035	-0.0613472	0.0666093	0.395548	0.692439
NOD2	104	Bortezomib	-0.035	-0.0613472	0.0666093	0.395548	0.692439
NOD2	106	XMD8-85	-0.058	-0.0613472	0.0666093	0.0502508	0.959923
NOD2	110	Roscovitine	-0.168	-0.0613472	0.0666093	-1.60117	0.109339
NOD2	111	Salubrinal	-0.11	-0.0613472	0.0666093	-0.730421	0.465133
NOD2	119	Lapatinib	-0.041	-0.0613472	0.0666093	0.30547	0.760008
NOD2	127	GSK269962A	-0.069	-0.0613472	0.0666093	-0.114891	0.908531
NOD2	133	Doxorubicin	-0.021	-0.0613472	0.0666093	0.605728	0.544695
NOD2	134	Etoposide	-0.063	-0.0613472	0.0666093	-0.0248138	0.980203
NOD2	135	Gemcitabine	-0.03	-0.0613472	0.0666093	0.470612	0.637918
NOD2	136	Mitomycin C	-0.054	-0.0613472	0.0666093	0.110302	0.91217
NOD2	140	Vinorelbine	-0.039	-0.0613472	0.0666093	0.335496	0.737251
NOD2	147	NSC-87877	-0.077	-0.0613472	0.0666093	-0.234995	0.814213
NOD2	150	Bicalutamide	-0.135	-0.0613472	0.0666093	-1.10574	0.268838
NOD2	151	QS11	-0.007	-0.0613472	0.0666093	0.815909	0.414552
NOD2	152	CP466722	-0.113	-0.0613472	0.0666093	-0.775459	0.438068
NOD2	153	Midostaurin	0.066	-0.0613472	0.0666093	1.91185	0.0558952
NOD2	154	CHIR-99021	-0.018	-0.0613472	0.0666093	0.650767	0.515197
NOD2	155	AP-24534	-0.01	-0.0613472	0.0666093	0.77087	0.440784
NOD2	156	AZD6482	-0.044	-0.0613472	0.0666093	0.260432	0.794531
NOD2	157	JNK-9L	-0.051	-0.0613472	0.0666093	0.155341	0.876552
NOD2	158	PF-562271	-0.029	-0.0613472	0.0666093	0.485625	0.627233
NOD2	159	HG-6-64-1	0.057	-0.0613472	0.0666093	1.77674	0.0756118
NOD2	163	JQ1	-0.013	-0.0613472	0.0666093	0.725832	0.467942
NOD2	164	JQ12	-0.02	-0.0613472	0.0666093	0.620741	0.53477
NOD2	165	DMOG	0.02	-0.0613472	0.0666093	1.22126	0.221988
NOD2	166	FTI-277	-0.065	-0.0613472	0.0666093	-0.0548396	0.956266
NOD2	167	OSU-03012	-0.055	-0.0613472	0.0666093	0.0952895	0.924085
NOD2	170	Shikonin	-0.064	-0.0613472	0.0666093	-0.0398267	0.968231
NOD2	171	AKT inhibitor VIII	-0.067	-0.0613472	0.0666093	-0.0848654	0.932368
NOD2	172	Embelin	0.013	-0.0613472	0.0666093	1.11617	0.26435
NOD2	173	FH535	0.023	-0.0613472	0.0666093	1.2663	0.205407
NOD2	175	PAC-1	-0.035	-0.0613472	0.0666093	0.395548	0.692439
NOD2	176	IPA-3	-0.033	-0.0613472	0.0666093	0.425574	0.670419
NOD2	177	GSK-650394	-0.009	-0.0613472	0.0666093	0.785883	0.431936
NOD2	178	BAY 61-3606	-0.029	-0.0613472	0.0666093	0.485625	0.627233
NOD2	179	5-Fluorouracil	-0.185	-0.0613472	0.0666093	-1.85639	0.0633981
NOD2	180	Thapsigargin	0.081	-0.0613472	0.0666093	2.13705	0.0325943
NOD2	182	Obatoclax Mesylate	-0.01	-0.0613472	0.0666093	0.77087	0.440784
NOD2	184	BMS-754807	0.099	-0.0613472	0.0666093	2.40728	0.0160719
NOD2	185	Lisitinib	0.072	-0.0613472	0.0666093	2.00193	0.0452923
NOD2	186	Bexarotene	-0.023	-0.0613472	0.0666093	0.575703	0.564816
NOD2	190	Bleomycin	-0.03	-0.0613472	0.0666093	0.470612	0.637918
NOD2	192	LFM-A13	-0.043	-0.0613472	0.0666093	0.275444	0.782975
NOD2	193	GW-2580	-0.107	-0.0613472	0.0666093	-0.685382	0.493103
NOD2	194	AUY922	0.006	-0.0613472	0.0666093	1.01108	0.31198
NOD2	196	Phenformin	-0.099	-0.0613472	0.0666093	-0.565279	0.571884
NOD2	197	Bryostatin 1	-0.057	-0.0613472	0.0666093	0.0652637	0.947964
NOD2	199	Pazopanib	0.02	-0.0613472	0.0666093	1.22126	0.221988
NOD2	200	LAQ824	-0.048	-0.0613472	0.0666093	0.20038	0.841183
NOD2	201	Epothilone B	0.006	-0.0613472	0.0666093	1.01108	0.31198
NOD2	202	GSK1904529A	-0.053	-0.0613472	0.0666093	0.125315	0.900274
NOD2	203	BMS345541	-0.091	-0.0613472	0.0666093	-0.445175	0.656193
NOD2	204	Tipifarnib	0	-0.0613472	0.0666093	0.921	0.357051
NOD2	205	BMS-708163	-0.087	-0.0613472	0.0666093	-0.385124	0.700146
NOD2	206	Ruxolitinib	-0.132	-0.0613472	0.0666093	-1.0607	0.288824
NOD2	207	AS601245	-0.035	-0.0613472	0.0666093	0.395548	0.692439
NOD2	208	Ispinesib Mesylate	-0.115	-0.0613472	0.0666093	-0.805485	0.42054
NOD2	211	TL-2-105	-0.069	-0.0613472	0.0666093	-0.114891	0.908531
NOD2	219	AT-7519	-0.167	-0.0613472	0.0666093	-1.58616	0.112704
NOD2	221	TAK-715	-0.131	-0.0613472	0.0666093	-1.04569	0.295703
NOD2	222	BX-912	-0.06	-0.0613472	0.0666093	0.0202249	0.983864
NOD2	223	ZSTK474	-0.095	-0.0613472	0.0666093	-0.505227	0.613399
NOD2	224	AS605240	-0.083	-0.0613472	0.0666093	-0.325072	0.745127
NOD2	225	Genentech Cpd 10	-0.069	-0.0613472	0.0666093	-0.114891	0.908531
NOD2	226	GSK1070916	-0.057	-0.0613472	0.0666093	0.0652637	0.947964
NOD2	228	KIN001-102	-0.134	-0.0613472	0.0666093	-1.09073	0.275391
NOD2	229	LY317615	-0.07	-0.0613472	0.0666093	-0.129904	0.896642
NOD2	230	GSK429286A	-0.066	-0.0613472	0.0666093	-0.0698525	0.944311
NOD2	231	FMK	-0.068	-0.0613472	0.0666093	-0.0998783	0.920441
NOD2	235	QL-XII-47	-0.102	-0.0613472	0.0666093	-0.610317	0.541652
NOD2	238	CAL-101	-0.119	-0.0613472	0.0666093	-0.865537	0.386744
NOD2	245	UNC0638	-0.065	-0.0613472	0.0666093	-0.0548396	0.956266
NOD2	249	XL-184	-0.048	-0.0613472	0.0666093	0.20038	0.841183
NOD2	252	WZ3105	-0.138	-0.0613472	0.0666093	-1.15078	0.249822
NOD2	253	XMD14-99	-0.184	-0.0613472	0.0666093	-1.84138	0.0655665
NOD2	254	AC220	-0.101	-0.0613472	0.0666093	-0.595304	0.55164
NOD2	255	CP724714	-0.118	-0.0613472	0.0666093	-0.850524	0.395034
NOD2	256	JW-7-24-1	-0.096	-0.0613472	0.0666093	-0.52024	0.602896
NOD2	257	NPK76-II-72-1	-0.076	-0.0613472	0.0666093	-0.219982	0.825885
NOD2	258	STF-62247	-0.099	-0.0613472	0.0666093	-0.565279	0.571884
NOD2	260	NG-25	-0.065	-0.0613472	0.0666093	-0.0548396	0.956266
NOD2	261	TL-1-85	-0.059	-0.0613472	0.0666093	0.0352379	0.97189
NOD2	262	VX-11e	-0.043	-0.0613472	0.0666093	0.275444	0.782975
NOD2	263	FR-180204	-0.064	-0.0613472	0.0666093	-0.0398267	0.968231
NOD2	265	Tubastatin A	-0.1	-0.0613472	0.0666093	-0.580292	0.561718
NOD2	266	Zibotentan	-0.151	-0.0613472	0.0666093	-1.34595	0.178319
NOD2	268	YM155	-0.023	-0.0613472	0.0666093	0.575703	0.564816
NOD2	269	NSC-207895	-0.031	-0.0613472	0.0666093	0.455599	0.648678
NOD2	271	VNLG/124	-0.146	-0.0613472	0.0666093	-1.27089	0.203769
NOD2	272	AR-42	-0.072	-0.0613472	0.0666093	-0.15993	0.872936
NOD2	273	CUDC-101	-0.095	-0.0613472	0.0666093	-0.505227	0.613399
NOD2	274	Belinostat	-0.067	-0.0613472	0.0666093	-0.0848654	0.932368
NOD2	275	I-BET-762	-0.103	-0.0613472	0.0666093	-0.62533	0.531754
NOD2	276	CAY10603	-0.077	-0.0613472	0.0666093	-0.234995	0.814213
NOD2	277	Linifanib	-0.133	-0.0613472	0.0666093	-1.07572	0.282054
NOD2	279	BIX02189	-0.051	-0.0613472	0.0666093	0.155341	0.876552
NOD2	281	CH5424802	-0.353	-0.0613472	0.0666093	-4.37856	1.19467e-05
NOD2	282	EKB-569	-0.136	-0.0613472	0.0666093	-1.12076	0.262392
NOD2	283	GSK2126458	-0.102	-0.0613472	0.0666093	-0.610317	0.541652
NOD2	286	KIN001-236	-0.098	-0.0613472	0.0666093	-0.550266	0.582137
NOD2	287	KIN001-244	-0.103	-0.0613472	0.0666093	-0.62533	0.531754
NOD2	288	KIN001-055	-0.085	-0.0613472	0.0666093	-0.355098	0.722516
NOD2	290	KIN001-260	-0.151	-0.0613472	0.0666093	-1.34595	0.178319
NOD2	291	KIN001-266	-0.081	-0.0613472	0.0666093	-0.295046	0.767959
NOD2	292	Masitinib	-0.103	-0.0613472	0.0666093	-0.62533	0.531754
NOD2	293	MP470	-0.068	-0.0613472	0.0666093	-0.0998783	0.920441
NOD2	294	MPS-1-IN-1	-0.187	-0.0613472	0.0666093	-1.88641	0.0592391
NOD2	295	BHG712	-0.063	-0.0613472	0.0666093	-0.0248138	0.980203
NOD2	298	OSI-930	-0.166	-0.0613472	0.0666093	-1.57114	0.116149
NOD2	299	OSI-027	-0.108	-0.0613472	0.0666093	-0.700395	0.483681
NOD2	300	CX-5461	-0.06	-0.0613472	0.0666093	0.0202249	0.983864
NOD2	301	PHA-793887	-0.167	-0.0613472	0.0666093	-1.58616	0.112704
NOD2	302	PI-103	-0.084	-0.0613472	0.0666093	-0.340085	0.733793
NOD2	303	PIK-93	-0.103	-0.0613472	0.0666093	-0.62533	0.531754
NOD2	304	SB52334	0.022	-0.0613472	0.0666093	1.25128	0.210831
NOD2	305	TPCA-1	-0.069	-0.0613472	0.0666093	-0.114891	0.908531
NOD2	306	TG101348	-0.081	-0.0613472	0.0666093	-0.295046	0.767959
NOD2	308	Foretinib	-0.004	-0.0613472	0.0666093	0.860948	0.389267
NOD2	309	Y-39983	-0.104	-0.0613472	0.0666093	-0.640343	0.52195
NOD2	310	YM201636	-0.062	-0.0613472	0.0666093	-0.00980088	0.99218
NOD2	312	Tivozanib	-0.096	-0.0613472	0.0666093	-0.52024	0.602896
NOD2	326	GSK690693	-0.075	-0.0613472	0.0666093	-0.204969	0.837597
NOD2	328	SNX-2112	-0.11	-0.0613472	0.0666093	-0.730421	0.465133
NOD2	329	QL-XI-92	-0.143	-0.0613472	0.0666093	-1.22585	0.220256
NOD2	330	XMD13-2	-0.157	-0.0613472	0.0666093	-1.43603	0.150995
NOD2	331	QL-X-138	-0.104	-0.0613472	0.0666093	-0.640343	0.52195
NOD2	332	XMD15-27	-0.194	-0.0613472	0.0666093	-1.99151	0.0464254
NOD2	333	T0901317	-0.183	-0.0613472	0.0666093	-1.82636	0.0677956
NOD2	341	EX-527	-0.146	-0.0613472	0.0666093	-1.27089	0.203769
NOD2	344	THZ-2-49	-0.152	-0.0613472	0.0666093	-1.36096	0.173525
NOD2	345	KIN001-270	-0.096	-0.0613472	0.0666093	-0.52024	0.602896
NOD2	346	THZ-2-102-1	-0.12	-0.0613472	0.0666093	-0.88055	0.378562
NOD2	1001	AICAR	-0.203	-0.0613472	0.0666093	-2.12662	0.0334516
NOD2	1003	Camptothecin	-0.031	-0.0613472	0.0666093	0.455599	0.648678
NOD2	1004	Vinblastine	-0.093	-0.0613472	0.0666093	-0.475201	0.634644
NOD2	1005	Cisplatin	0.021	-0.0613472	0.0666093	1.23627	0.216358
NOD2	1006	Cytarabine	0.094	-0.0613472	0.0666093	2.33221	0.0196895
NOD2	1007	Docetaxel	0.043	-0.0613472	0.0666093	1.56655	0.117219
NOD2	1008	Methotrexate	-0.195	-0.0613472	0.0666093	-2.00652	0.044801
NOD2	1009	ATRA	-0.131	-0.0613472	0.0666093	-1.04569	0.295703
NOD2	1010	Gefitinib	-0.077	-0.0613472	0.0666093	-0.234995	0.814213
NOD2	1011	Navitoclax	-0.122	-0.0613472	0.0666093	-0.910576	0.362519
NOD2	1012	Vorinostat	-0.15	-0.0613472	0.0666093	-1.33094	0.18321
NOD2	1013	Nilotinib	-0.055	-0.0613472	0.0666093	0.0952895	0.924085
NOD2	1014	RDEA119	0.019	-0.0613472	0.0666093	1.20624	0.227723
NOD2	1015	CI-1040	-0.011	-0.0613472	0.0666093	0.755858	0.449735
NOD2	1016	Temsirolimus	-0.022	-0.0613472	0.0666093	0.590716	0.554711
NOD2	1017	Olaparib	-0.031	-0.0613472	0.0666093	0.455599	0.648678
NOD2	1018	Veliparib	-0.044	-0.0613472	0.0666093	0.260432	0.794531
NOD2	1019	Bosutinib	-0.064	-0.0613472	0.0666093	-0.0398267	0.968231
NOD2	1020	Lenalidomide	-0.098	-0.0613472	0.0666093	-0.550266	0.582137
NOD2	1021	Axitinib	-0.022	-0.0613472	0.0666093	0.590716	0.554711
NOD2	1022	AZD7762	-0.054	-0.0613472	0.0666093	0.110302	0.91217
NOD2	1023	GW 441756	0.001	-0.0613472	0.0666093	0.936013	0.349267
NOD2	1024	CEP-701	-0.034	-0.0613472	0.0666093	0.410561	0.681395
NOD2	1025	SB 216763	-0.019	-0.0613472	0.0666093	0.635754	0.524937
NOD2	1026	17-AAG	0.015	-0.0613472	0.0666093	1.14619	0.251715
NOD2	1028	VX-702	-0.115	-0.0613472	0.0666093	-0.805485	0.42054
NOD2	1029	AMG-706	0.022	-0.0613472	0.0666093	1.25128	0.210831
NOD2	1030	KU-55933	-0.141	-0.0613472	0.0666093	-1.19582	0.231766
NOD2	1031	Elesclomol	0.094	-0.0613472	0.0666093	2.33221	0.0196895
NOD2	1032	Afatinib	-0.111	-0.0613472	0.0666093	-0.745434	0.45601
NOD2	1033	GDC0449	-0.103	-0.0613472	0.0666093	-0.62533	0.531754
NOD2	1036	PLX4720	0.013	-0.0613472	0.0666093	1.11617	0.26435
NOD2	1037	BX-795	0.017	-0.0613472	0.0666093	1.17622	0.239507
NOD2	1038	NU-7441	-0.077	-0.0613472	0.0666093	-0.234995	0.814213
NOD2	1039	SL 0101-1	-0.058	-0.0613472	0.0666093	0.0502508	0.959923
NOD2	1042	BIRB 0796	-0.01	-0.0613472	0.0666093	0.77087	0.440784
NOD2	1043	JNK Inhibitor VIII	-0.01	-0.0613472	0.0666093	0.77087	0.440784
NOD2	1046	681640	0.003	-0.0613472	0.0666093	0.966038	0.334025
NOD2	1047	Nutlin-3a (-)	-0.041	-0.0613472	0.0666093	0.30547	0.760008
NOD2	1049	PD-173074	-0.054	-0.0613472	0.0666093	0.110302	0.91217
NOD2	1050	ZM-447439	-0.013	-0.0613472	0.0666093	0.725832	0.467942
NOD2	1052	RO-3306	-0.048	-0.0613472	0.0666093	0.20038	0.841183
NOD2	1053	MK-2206	-0.012	-0.0613472	0.0666093	0.740845	0.458788
NOD2	1054	PD-0332991	0.046	-0.0613472	0.0666093	1.61159	0.10705
NOD2	1057	BEZ235	-0.016	-0.0613472	0.0666093	0.680793	0.496002
NOD2	1058	GDC0941	-0.035	-0.0613472	0.0666093	0.395548	0.692439
NOD2	1059	AZD8055	-0.106	-0.0613472	0.0666093	-0.670369	0.502623
NOD2	1060	PD-0325901	0.025	-0.0613472	0.0666093	1.29632	0.194864
NOD2	1061	SB590885	-0.031	-0.0613472	0.0666093	0.455599	0.648678
NOD2	1062	selumetinib	0.025	-0.0613472	0.0666093	1.29632	0.194864
NOD2	1066	AZD6482	-0.056	-0.0613472	0.0666093	0.0802766	0.936017
NOD2	1067	CCT007093	-0.104	-0.0613472	0.0666093	-0.640343	0.52195
NOD2	1069	EHT 1864	-0.047	-0.0613472	0.0666093	0.215393	0.829461
NOD2	1072	BMS-708163	-0.045	-0.0613472	0.0666093	0.245419	0.806132
NOD2	1091	BMS-536924	-0.011	-0.0613472	0.0666093	0.755858	0.449735
NOD2	1114	Cetuximab	-0.024	-0.0613472	0.0666093	0.56069	0.575009
NOD2	1129	PF-4708671	-0.057	-0.0613472	0.0666093	0.0652637	0.947964
NOD2	1133	JNJ-26854165	0.051	-0.0613472	0.0666093	1.68666	0.0916691
NOD2	1142	HG-5-113-01	-0.005	-0.0613472	0.0666093	0.845935	0.397589
NOD2	1143	HG-5-88-01	-0.066	-0.0613472	0.0666093	-0.0698525	0.944311
NOD2	1149	TW 37	0.04	-0.0613472	0.0666093	1.52152	0.12813
NOD2	1158	XMD11-85h	0.01	-0.0613472	0.0666093	1.07113	0.284112
NOD2	1161	ZG-10	-0.025	-0.0613472	0.0666093	0.545677	0.585288
NOD2	1164	XMD8-92	-0.013	-0.0613472	0.0666093	0.725832	0.467942
NOD2	1166	QL-VIII-58	0.01	-0.0613472	0.0666093	1.07113	0.284112
NOD2	1170	CCT018159	-0.061	-0.0613472	0.0666093	0.00521203	0.995841
NOD2	1175	AG-014699	0.023	-0.0613472	0.0666093	1.2663	0.205407
NOD2	1192	GSK269962A	0.049	-0.0613472	0.0666093	1.65663	0.0975938
NOD2	1194	SB 505124	-0.05	-0.0613472	0.0666093	0.170354	0.864732
NOD2	1199	Tamoxifen	-0.168	-0.0613472	0.0666093	-1.60117	0.109339
NOD2	1203	QL-XII-61	-0.08	-0.0613472	0.0666093	-0.280033	0.779452
NOD2	1218	JQ1	-0.116	-0.0613472	0.0666093	-0.820498	0.411932
NOD2	1219	PFI-1	-0.052	-0.0613472	0.0666093	0.140328	0.888401
NOD2	1230	IOX2	-0.051	-0.0613472	0.0666093	0.155341	0.876552
NOD2	1236	UNC0638	-0.073	-0.0613472	0.0666093	-0.174943	0.861124
NOD2	1239	YK 4-279	-0.033	-0.0613472	0.0666093	0.425574	0.670419
NOD2	1241	CHIR-99021	0.079	-0.0613472	0.0666093	2.10702	0.0351159
NOD2	1242	(5Z)-7-Oxozeaenol	-0.025	-0.0613472	0.0666093	0.545677	0.585288
NOD2	1243	piperlongumine	0.005	-0.0613472	0.0666093	0.996064	0.319219
NOD2	1248	FK866	-0.043	-0.0613472	0.0666093	0.275444	0.782975
NOD2	1259	Talazoparib	0.043	-0.0613472	0.0666093	1.56655	0.117219
NOD2	1261	rTRAIL	0.019	-0.0613472	0.0666093	1.20624	0.227723
NOD2	1262	UNC1215	-0.107	-0.0613472	0.0666093	-0.685382	0.493103
NOD2	1264	SGC0946	-0.1	-0.0613472	0.0666093	-0.580292	0.561718
NOD2	1268	XAV939	-0.016	-0.0613472	0.0666093	0.680793	0.496002
NOD2	1371	PLX4720	-0.016	-0.0613472	0.0666093	0.680793	0.496002
NOD2	1372	Trametinib	0.054	-0.0613472	0.0666093	1.7317	0.0833276
NOD2	1373	Dabrafenib	0.032	-0.0613472	0.0666093	1.40141	0.161091
NOD2	1375	Temozolomide	-0.169	-0.0613472	0.0666093	-1.61618	0.106055
NOD2	1377	Afatinib	-0.09	-0.0613472	0.0666093	-0.430162	0.667078
NOD2	1378	Bleomycin (50 uM)	0.053	-0.0613472	0.0666093	1.71668	0.0860369
NOD2	1494	SN-38	-0.002	-0.0613472	0.0666093	0.890974	0.372943
NOD2	1495	Olaparib	0.011	-0.0613472	0.0666093	1.08614	0.277416
NOD2	1498	selumetinib	-0.005	-0.0613472	0.0666093	0.845935	0.397589
NOD2	1502	Bicalutamide	-0.082	-0.0613472	0.0666093	-0.310059	0.756516
NOD2	1526	RDEA119	0.007	-0.0613472	0.0666093	1.02609	0.304849
NOD2	1527	GDC0941	-0.03	-0.0613472	0.0666093	0.470612	0.637918
NOD2	1529	MLN4924	-0.05	-0.0613472	0.0666093	0.170354	0.864732

## Sheet: PRKACA
Gene	drug	DRUG NAME	Cor	corMean	corSd	zVal	pValue
PRKACA	1	Erlotinib	0.076	-0.0401925	0.0618655	1.87814	0.0603613
PRKACA	3	Rapamycin	-0.004	-0.0401925	0.0618655	0.585018	0.558536
PRKACA	5	Sunitinib	-0.068	-0.0401925	0.0618655	-0.449484	0.653083
PRKACA	6	PHA-665752	-0.109	-0.0401925	0.0618655	-1.11221	0.266047
PRKACA	9	MG-132	-0.084	-0.0401925	0.0618655	-0.708109	0.478878
PRKACA	11	Paclitaxel	-0.028	-0.0401925	0.0618655	0.19708	0.843765
PRKACA	17	Cyclopamine	-0.039	-0.0401925	0.0618655	0.0192749	0.984622
PRKACA	29	AZ628	0.001	-0.0401925	0.0618655	0.665838	0.505514
PRKACA	30	Sorafenib	-0.093	-0.0401925	0.0618655	-0.853586	0.393335
PRKACA	32	VX-680	-0.022	-0.0401925	0.0618655	0.294064	0.768709
PRKACA	34	Imatinib	-0.034	-0.0401925	0.0618655	0.100095	0.920269
PRKACA	35	TAE684	-0.043	-0.0401925	0.0618655	-0.0453814	0.963803
PRKACA	37	Crizotinib	-0.186	-0.0401925	0.0618655	-2.35685	0.0184309
PRKACA	38	Saracatinib	0.059	-0.0401925	0.0618655	1.60336	0.108856
PRKACA	41	S-Trityl-L-cysteine	-0.066	-0.0401925	0.0618655	-0.417155	0.676565
PRKACA	45	Z-LLNle-CHO	-0.003	-0.0401925	0.0618655	0.601182	0.547719
PRKACA	51	Dasatinib	0.051	-0.0401925	0.0618655	1.47404	0.14047
PRKACA	52	GNF-2	0.015	-0.0401925	0.0618655	0.892136	0.37232
PRKACA	53	CGP-60474	-0.048	-0.0401925	0.0618655	-0.126202	0.899572
PRKACA	54	CGP-082996	-0.034	-0.0401925	0.0618655	0.100095	0.920269
PRKACA	55	A-770041	0.03	-0.0401925	0.0618655	1.1346	0.256544
PRKACA	56	WH-4-023	0.016	-0.0401925	0.0618655	0.9083	0.36372
PRKACA	59	WZ-1-84	-0.045	-0.0401925	0.0618655	-0.0777096	0.938059
PRKACA	60	BI-2536	-0.052	-0.0401925	0.0618655	-0.190858	0.848637
PRKACA	62	BMS-536924	0.038	-0.0401925	0.0618655	1.26391	0.206262
PRKACA	63	BMS-509744	-0.026	-0.0401925	0.0618655	0.229408	0.818552
PRKACA	64	CMK	-0.033	-0.0401925	0.0618655	0.116259	0.907447
PRKACA	71	Pyrimethamine	-0.008	-0.0401925	0.0618655	0.520362	0.602812
PRKACA	83	JW-7-52-1	0.001	-0.0401925	0.0618655	0.665838	0.505514
PRKACA	86	A-443654	-0.038	-0.0401925	0.0618655	0.035439	0.97173
PRKACA	87	GW843682X	-0.033	-0.0401925	0.0618655	0.116259	0.907447
PRKACA	88	MS-275	-0.078	-0.0401925	0.0618655	-0.611124	0.541117
PRKACA	89	Parthenolide	-0.071	-0.0401925	0.0618655	-0.497976	0.618501
PRKACA	91	KIN001-135	-0.125	-0.0401925	0.0618655	-1.37084	0.170426
PRKACA	94	TGX221	-0.019	-0.0401925	0.0618655	0.342557	0.731932
PRKACA	104	Bortezomib	-0.097	-0.0401925	0.0618655	-0.918242	0.358492
PRKACA	106	XMD8-85	-0.126	-0.0401925	0.0618655	-1.387	0.165442
PRKACA	110	Roscovitine	-0.023	-0.0401925	0.0618655	0.2779	0.781089
PRKACA	111	Salubrinal	-0.073	-0.0401925	0.0618655	-0.530304	0.595901
PRKACA	119	Lapatinib	0.022	-0.0401925	0.0618655	1.00528	0.31476
PRKACA	127	GSK269962A	-0.171	-0.0401925	0.0618655	-2.11438	0.0344824
PRKACA	133	Doxorubicin	0.016	-0.0401925	0.0618655	0.9083	0.36372
PRKACA	134	Etoposide	0.007	-0.0401925	0.0618655	0.762823	0.445569
PRKACA	135	Gemcitabine	0.041	-0.0401925	0.0618655	1.3124	0.189385
PRKACA	136	Mitomycin C	0.077	-0.0401925	0.0618655	1.89431	0.058184
PRKACA	140	Vinorelbine	-0.031	-0.0401925	0.0618655	0.148588	0.881879
PRKACA	147	NSC-87877	0	-0.0401925	0.0618655	0.649674	0.515903
PRKACA	150	Bicalutamide	-0.055	-0.0401925	0.0618655	-0.23935	0.810834
PRKACA	151	QS11	-0.024	-0.0401925	0.0618655	0.261736	0.793525
PRKACA	152	CP466722	-0.037	-0.0401925	0.0618655	0.0516031	0.958845
PRKACA	153	Midostaurin	-0.052	-0.0401925	0.0618655	-0.190858	0.848637
PRKACA	154	CHIR-99021	-0.057	-0.0401925	0.0618655	-0.271679	0.785869
PRKACA	155	AP-24534	-0.117	-0.0401925	0.0618655	-1.24152	0.214412
PRKACA	156	AZD6482	-0.107	-0.0401925	0.0618655	-1.07988	0.280194
PRKACA	157	JNK-9L	0.022	-0.0401925	0.0618655	1.00528	0.31476
PRKACA	158	PF-562271	-0.034	-0.0401925	0.0618655	0.100095	0.920269
PRKACA	159	HG-6-64-1	-0.065	-0.0401925	0.0618655	-0.400991	0.688426
PRKACA	163	JQ1	-0.038	-0.0401925	0.0618655	0.035439	0.97173
PRKACA	164	JQ12	-0.002	-0.0401925	0.0618655	0.617346	0.537006
PRKACA	165	DMOG	0.012	-0.0401925	0.0618655	0.843643	0.398869
PRKACA	166	FTI-277	-0.034	-0.0401925	0.0618655	0.100095	0.920269
PRKACA	167	OSU-03012	0.005	-0.0401925	0.0618655	0.730495	0.465088
PRKACA	170	Shikonin	-0.036	-0.0401925	0.0618655	0.0677672	0.945971
PRKACA	171	AKT inhibitor VIII	-0.003	-0.0401925	0.0618655	0.601182	0.547719
PRKACA	172	Embelin	0.02	-0.0401925	0.0618655	0.972956	0.330575
PRKACA	173	FH535	0.005	-0.0401925	0.0618655	0.730495	0.465088
PRKACA	175	PAC-1	-0.019	-0.0401925	0.0618655	0.342557	0.731932
PRKACA	176	IPA-3	-0.087	-0.0401925	0.0618655	-0.756601	0.449289
PRKACA	177	GSK-650394	0.019	-0.0401925	0.0618655	0.956792	0.338672
PRKACA	178	BAY 61-3606	-0.023	-0.0401925	0.0618655	0.2779	0.781089
PRKACA	179	5-Fluorouracil	-0.033	-0.0401925	0.0618655	0.116259	0.907447
PRKACA	180	Thapsigargin	0.016	-0.0401925	0.0618655	0.9083	0.36372
PRKACA	182	Obatoclax Mesylate	-0.028	-0.0401925	0.0618655	0.19708	0.843765
PRKACA	184	BMS-754807	0.075	-0.0401925	0.0618655	1.86198	0.0626058
PRKACA	185	Lisitinib	0.064	-0.0401925	0.0618655	1.68418	0.0921477
PRKACA	186	Bexarotene	-0.011	-0.0401925	0.0618655	0.471869	0.63702
PRKACA	190	Bleomycin	0.088	-0.0401925	0.0618655	2.07211	0.0382548
PRKACA	192	LFM-A13	-0.032	-0.0401925	0.0618655	0.132424	0.894649
PRKACA	193	GW-2580	-0.128	-0.0401925	0.0618655	-1.41933	0.155803
PRKACA	194	AUY922	0.002	-0.0401925	0.0618655	0.682002	0.495237
PRKACA	196	Phenformin	-0.068	-0.0401925	0.0618655	-0.449484	0.653083
PRKACA	197	Bryostatin 1	-0.048	-0.0401925	0.0618655	-0.126202	0.899572
PRKACA	199	Pazopanib	-0.121	-0.0401925	0.0618655	-1.30618	0.191491
PRKACA	200	LAQ824	-0.001	-0.0401925	0.0618655	0.63351	0.526401
PRKACA	201	Epothilone B	0.05	-0.0401925	0.0618655	1.45788	0.144874
PRKACA	202	GSK1904529A	-0.047	-0.0401925	0.0618655	-0.110038	0.912379
PRKACA	203	BMS345541	-0.062	-0.0401925	0.0618655	-0.352499	0.724464
PRKACA	204	Tipifarnib	-0.005	-0.0401925	0.0618655	0.568854	0.569455
PRKACA	205	BMS-708163	-0.064	-0.0401925	0.0618655	-0.384827	0.700365
PRKACA	206	Ruxolitinib	-0.124	-0.0401925	0.0618655	-1.35467	0.175522
PRKACA	207	AS601245	0.036	-0.0401925	0.0618655	1.23158	0.218105
PRKACA	208	Ispinesib Mesylate	-0.058	-0.0401925	0.0618655	-0.287843	0.773467
PRKACA	211	TL-2-105	-0.1	-0.0401925	0.0618655	-0.966734	0.333677
PRKACA	219	AT-7519	-0.044	-0.0401925	0.0618655	-0.0615455	0.950925
PRKACA	221	TAK-715	-0.046	-0.0401925	0.0618655	-0.0938737	0.925209
PRKACA	222	BX-912	-0.163	-0.0401925	0.0618655	-1.98507	0.0471365
PRKACA	223	ZSTK474	-0.046	-0.0401925	0.0618655	-0.0938737	0.925209
PRKACA	224	AS605240	-0.007	-0.0401925	0.0618655	0.536526	0.591595
PRKACA	225	Genentech Cpd 10	-0.087	-0.0401925	0.0618655	-0.756601	0.449289
PRKACA	226	GSK1070916	-0.083	-0.0401925	0.0618655	-0.691945	0.488972
PRKACA	228	KIN001-102	-0.037	-0.0401925	0.0618655	0.0516031	0.958845
PRKACA	229	LY317615	0.036	-0.0401925	0.0618655	1.23158	0.218105
PRKACA	230	GSK429286A	-0.169	-0.0401925	0.0618655	-2.08206	0.0373373
PRKACA	231	FMK	-0.076	-0.0401925	0.0618655	-0.578796	0.562727
PRKACA	235	QL-XII-47	-0.067	-0.0401925	0.0618655	-0.43332	0.664783
PRKACA	238	CAL-101	-0.068	-0.0401925	0.0618655	-0.449484	0.653083
PRKACA	245	UNC0638	-0.088	-0.0401925	0.0618655	-0.772765	0.439661
PRKACA	249	XL-184	-0.057	-0.0401925	0.0618655	-0.271679	0.785869
PRKACA	252	WZ3105	-0.103	-0.0401925	0.0618655	-1.01523	0.309998
PRKACA	253	XMD14-99	-0.07	-0.0401925	0.0618655	-0.481812	0.62994
PRKACA	254	AC220	-0.118	-0.0401925	0.0618655	-1.25769	0.208505
PRKACA	255	CP724714	0.032	-0.0401925	0.0618655	1.16693	0.243241
PRKACA	256	JW-7-24-1	-0.102	-0.0401925	0.0618655	-0.999063	0.317764
PRKACA	257	NPK76-II-72-1	-0.08	-0.0401925	0.0618655	-0.643453	0.51993
PRKACA	258	STF-62247	-0.087	-0.0401925	0.0618655	-0.756601	0.449289
PRKACA	260	NG-25	-0.076	-0.0401925	0.0618655	-0.578796	0.562727
PRKACA	261	TL-1-85	-0.11	-0.0401925	0.0618655	-1.12838	0.259161
PRKACA	262	VX-11e	0.049	-0.0401925	0.0618655	1.44171	0.149383
PRKACA	263	FR-180204	0.042	-0.0401925	0.0618655	1.32857	0.183991
PRKACA	265	Tubastatin A	-0.101	-0.0401925	0.0618655	-0.982898	0.325657
PRKACA	266	Zibotentan	-0.084	-0.0401925	0.0618655	-0.708109	0.478878
PRKACA	268	YM155	-0.009	-0.0401925	0.0618655	0.504198	0.614123
PRKACA	269	NSC-207895	-0.056	-0.0401925	0.0618655	-0.255515	0.798326
PRKACA	271	VNLG/124	-0.042	-0.0401925	0.0618655	-0.0292173	0.976691
PRKACA	272	AR-42	-0.053	-0.0401925	0.0618655	-0.207022	0.835992
PRKACA	273	CUDC-101	-0.063	-0.0401925	0.0618655	-0.368663	0.712379
PRKACA	274	Belinostat	-0.044	-0.0401925	0.0618655	-0.0615455	0.950925
PRKACA	275	I-BET-762	-0.099	-0.0401925	0.0618655	-0.95057	0.341823
PRKACA	276	CAY10603	-0.074	-0.0401925	0.0618655	-0.546468	0.584744
PRKACA	277	Linifanib	-0.13	-0.0401925	0.0618655	-1.45166	0.146597
PRKACA	279	BIX02189	-0.091	-0.0401925	0.0618655	-0.821258	0.4115
PRKACA	281	CH5424802	-0.075	-0.0401925	0.0618655	-0.562632	0.573685
PRKACA	282	EKB-569	0.031	-0.0401925	0.0618655	1.15076	0.249831
PRKACA	283	GSK2126458	-0.058	-0.0401925	0.0618655	-0.287843	0.773467
PRKACA	286	KIN001-236	-0.063	-0.0401925	0.0618655	-0.368663	0.712379
PRKACA	287	KIN001-244	-0.059	-0.0401925	0.0618655	-0.304007	0.761123
PRKACA	288	KIN001-055	0.052	-0.0401925	0.0618655	1.49021	0.13617
PRKACA	290	KIN001-260	-0.097	-0.0401925	0.0618655	-0.918242	0.358492
PRKACA	291	KIN001-266	-0.039	-0.0401925	0.0618655	0.0192749	0.984622
PRKACA	292	Masitinib	-0.061	-0.0401925	0.0618655	-0.336335	0.736618
PRKACA	293	MP470	-0.087	-0.0401925	0.0618655	-0.756601	0.449289
PRKACA	294	MPS-1-IN-1	-0.016	-0.0401925	0.0618655	0.391049	0.695761
PRKACA	295	BHG712	-0.026	-0.0401925	0.0618655	0.229408	0.818552
PRKACA	298	OSI-930	-0.1	-0.0401925	0.0618655	-0.966734	0.333677
PRKACA	299	OSI-027	-0.105	-0.0401925	0.0618655	-1.04755	0.294844
PRKACA	300	CX-5461	-0.051	-0.0401925	0.0618655	-0.174694	0.86132
PRKACA	301	PHA-793887	-0.063	-0.0401925	0.0618655	-0.368663	0.712379
PRKACA	302	PI-103	-0.143	-0.0401925	0.0618655	-1.66179	0.0965549
PRKACA	303	PIK-93	-0.08	-0.0401925	0.0618655	-0.643453	0.51993
PRKACA	304	SB52334	-0.017	-0.0401925	0.0618655	0.374885	0.707746
PRKACA	305	TPCA-1	-0.041	-0.0401925	0.0618655	-0.0130533	0.989585
PRKACA	306	TG101348	-0.092	-0.0401925	0.0618655	-0.837422	0.402356
PRKACA	308	Foretinib	-0.044	-0.0401925	0.0618655	-0.0615455	0.950925
PRKACA	309	Y-39983	-0.116	-0.0401925	0.0618655	-1.22536	0.22044
PRKACA	310	YM201636	-0.022	-0.0401925	0.0618655	0.294064	0.768709
PRKACA	312	Tivozanib	-0.13	-0.0401925	0.0618655	-1.45166	0.146597
PRKACA	326	GSK690693	-0.099	-0.0401925	0.0618655	-0.95057	0.341823
PRKACA	328	SNX-2112	-0.055	-0.0401925	0.0618655	-0.23935	0.810834
PRKACA	329	QL-XI-92	-0.133	-0.0401925	0.0618655	-1.50015	0.133576
PRKACA	330	XMD13-2	-0.135	-0.0401925	0.0618655	-1.53248	0.125405
PRKACA	331	QL-X-138	-0.131	-0.0401925	0.0618655	-1.46782	0.142153
PRKACA	332	XMD15-27	-0.123	-0.0401925	0.0618655	-1.33851	0.180731
PRKACA	333	T0901317	-0.096	-0.0401925	0.0618655	-0.902078	0.367015
PRKACA	341	EX-527	-0.128	-0.0401925	0.0618655	-1.41933	0.155803
PRKACA	344	THZ-2-49	-0.027	-0.0401925	0.0618655	0.213244	0.831137
PRKACA	345	KIN001-270	-0.132	-0.0401925	0.0618655	-1.48399	0.137813
PRKACA	346	THZ-2-102-1	-0.105	-0.0401925	0.0618655	-1.04755	0.294844
PRKACA	1001	AICAR	-0.055	-0.0401925	0.0618655	-0.23935	0.810834
PRKACA	1003	Camptothecin	-0.06	-0.0401925	0.0618655	-0.320171	0.748839
PRKACA	1004	Vinblastine	-0.097	-0.0401925	0.0618655	-0.918242	0.358492
PRKACA	1005	Cisplatin	-0.083	-0.0401925	0.0618655	-0.691945	0.488972
PRKACA	1006	Cytarabine	-0.025	-0.0401925	0.0618655	0.245572	0.806013
PRKACA	1007	Docetaxel	0.004	-0.0401925	0.0618655	0.714331	0.475023
PRKACA	1008	Methotrexate	-0.035	-0.0401925	0.0618655	0.0839313	0.933111
PRKACA	1009	ATRA	-0.047	-0.0401925	0.0618655	-0.110038	0.912379
PRKACA	1010	Gefitinib	0.116	-0.0401925	0.0618655	2.52471	0.0115794
PRKACA	1011	Navitoclax	-0.053	-0.0401925	0.0618655	-0.207022	0.835992
PRKACA	1012	Vorinostat	-0.087	-0.0401925	0.0618655	-0.756601	0.449289
PRKACA	1013	Nilotinib	-0.064	-0.0401925	0.0618655	-0.384827	0.700365
PRKACA	1014	RDEA119	0.085	-0.0401925	0.0618655	2.02362	0.0430091
PRKACA	1015	CI-1040	0.077	-0.0401925	0.0618655	1.89431	0.058184
PRKACA	1016	Temsirolimus	-0.106	-0.0401925	0.0618655	-1.06372	0.287456
PRKACA	1017	Olaparib	-0.038	-0.0401925	0.0618655	0.035439	0.97173
PRKACA	1018	Veliparib	-0.014	-0.0401925	0.0618655	0.423377	0.67202
PRKACA	1019	Bosutinib	0.024	-0.0401925	0.0618655	1.03761	0.299451
PRKACA	1020	Lenalidomide	-0.082	-0.0401925	0.0618655	-0.675781	0.49918
PRKACA	1021	Axitinib	-0.138	-0.0401925	0.0618655	-1.58097	0.113885
PRKACA	1022	AZD7762	-0.123	-0.0401925	0.0618655	-1.33851	0.180731
PRKACA	1023	GW 441756	-0.108	-0.0401925	0.0618655	-1.09605	0.273058
PRKACA	1024	CEP-701	-0.109	-0.0401925	0.0618655	-1.11221	0.266047
PRKACA	1025	SB 216763	0.026	-0.0401925	0.0618655	1.06994	0.284646
PRKACA	1026	17-AAG	0.087	-0.0401925	0.0618655	2.05595	0.0397874
PRKACA	1028	VX-702	-0.056	-0.0401925	0.0618655	-0.255515	0.798326
PRKACA	1029	AMG-706	-0.153	-0.0401925	0.0618655	-1.82343	0.0682381
PRKACA	1030	KU-55933	-0.04	-0.0401925	0.0618655	0.00311082	0.997518
PRKACA	1031	Elesclomol	-0.077	-0.0401925	0.0618655	-0.59496	0.55187
PRKACA	1032	Afatinib	0.162	-0.0401925	0.0618655	3.26826	0.00108212
PRKACA	1033	GDC0449	-0.059	-0.0401925	0.0618655	-0.304007	0.761123
PRKACA	1036	PLX4720	-0.009	-0.0401925	0.0618655	0.504198	0.614123
PRKACA	1037	BX-795	-0.112	-0.0401925	0.0618655	-1.1607	0.245763
PRKACA	1038	NU-7441	-0.068	-0.0401925	0.0618655	-0.449484	0.653083
PRKACA	1039	SL 0101-1	-0.029	-0.0401925	0.0618655	0.180916	0.856434
PRKACA	1042	BIRB 0796	-0.094	-0.0401925	0.0618655	-0.86975	0.384437
PRKACA	1043	JNK Inhibitor VIII	-0.083	-0.0401925	0.0618655	-0.691945	0.488972
PRKACA	1046	681640	0.015	-0.0401925	0.0618655	0.892136	0.37232
PRKACA	1047	Nutlin-3a (-)	0.003	-0.0401925	0.0618655	0.698167	0.485073
PRKACA	1049	PD-173074	-0.115	-0.0401925	0.0618655	-1.2092	0.226588
PRKACA	1050	ZM-447439	-0.03	-0.0401925	0.0618655	0.164752	0.869139
PRKACA	1052	RO-3306	-0.025	-0.0401925	0.0618655	0.245572	0.806013
PRKACA	1053	MK-2206	-0.09	-0.0401925	0.0618655	-0.805094	0.420766
PRKACA	1054	PD-0332991	0.055	-0.0401925	0.0618655	1.5387	0.123878
PRKACA	1057	BEZ235	-0.039	-0.0401925	0.0618655	0.0192749	0.984622
PRKACA	1058	GDC0941	-0.058	-0.0401925	0.0618655	-0.287843	0.773467
PRKACA	1059	AZD8055	-0.072	-0.0401925	0.0618655	-0.51414	0.607154
PRKACA	1060	PD-0325901	0.072	-0.0401925	0.0618655	1.81349	0.0697565
PRKACA	1061	SB590885	-0.006	-0.0401925	0.0618655	0.55269	0.580476
PRKACA	1062	selumetinib	0.078	-0.0401925	0.0618655	1.91047	0.0560723
PRKACA	1066	AZD6482	-0.055	-0.0401925	0.0618655	-0.23935	0.810834
PRKACA	1067	CCT007093	-0.013	-0.0401925	0.0618655	0.439541	0.660269
PRKACA	1069	EHT 1864	-0.038	-0.0401925	0.0618655	0.035439	0.97173
PRKACA	1072	BMS-708163	0.01	-0.0401925	0.0618655	0.811315	0.417185
PRKACA	1091	BMS-536924	0.027	-0.0401925	0.0618655	1.0861	0.277433
PRKACA	1114	Cetuximab	0.119	-0.0401925	0.0618655	2.5732	0.0100763
PRKACA	1129	PF-4708671	-0.052	-0.0401925	0.0618655	-0.190858	0.848637
PRKACA	1133	JNJ-26854165	-0.019	-0.0401925	0.0618655	0.342557	0.731932
PRKACA	1142	HG-5-113-01	-0.025	-0.0401925	0.0618655	0.245572	0.806013
PRKACA	1143	HG-5-88-01	0.047	-0.0401925	0.0618655	1.40939	0.158721
PRKACA	1149	TW 37	-0.018	-0.0401925	0.0618655	0.358721	0.719804
PRKACA	1158	XMD11-85h	-0.008	-0.0401925	0.0618655	0.520362	0.602812
PRKACA	1161	ZG-10	-0.156	-0.0401925	0.0618655	-1.87192	0.0612172
PRKACA	1164	XMD8-92	-0.074	-0.0401925	0.0618655	-0.546468	0.584744
PRKACA	1166	QL-VIII-58	-0.029	-0.0401925	0.0618655	0.180916	0.856434
PRKACA	1170	CCT018159	-0.031	-0.0401925	0.0618655	0.148588	0.881879
PRKACA	1175	AG-014699	-0.02	-0.0401925	0.0618655	0.326393	0.744127
PRKACA	1192	GSK269962A	-0.112	-0.0401925	0.0618655	-1.1607	0.245763
PRKACA	1194	SB 505124	-0.083	-0.0401925	0.0618655	-0.691945	0.488972
PRKACA	1199	Tamoxifen	-0.023	-0.0401925	0.0618655	0.2779	0.781089
PRKACA	1203	QL-XII-61	-0.171	-0.0401925	0.0618655	-2.11438	0.0344824
PRKACA	1218	JQ1	-0.075	-0.0401925	0.0618655	-0.562632	0.573685
PRKACA	1219	PFI-1	-0.056	-0.0401925	0.0618655	-0.255515	0.798326
PRKACA	1230	IOX2	-0.063	-0.0401925	0.0618655	-0.368663	0.712379
PRKACA	1236	UNC0638	-0.082	-0.0401925	0.0618655	-0.675781	0.49918
PRKACA	1239	YK 4-279	-0.04	-0.0401925	0.0618655	0.00311082	0.997518
PRKACA	1241	CHIR-99021	-0.065	-0.0401925	0.0618655	-0.400991	0.688426
PRKACA	1242	(5Z)-7-Oxozeaenol	-0.119	-0.0401925	0.0618655	-1.27385	0.202716
PRKACA	1243	piperlongumine	-0.099	-0.0401925	0.0618655	-0.95057	0.341823
PRKACA	1248	FK866	-0.037	-0.0401925	0.0618655	0.0516031	0.958845
PRKACA	1259	Talazoparib	0.001	-0.0401925	0.0618655	0.665838	0.505514
PRKACA	1261	rTRAIL	0.014	-0.0401925	0.0618655	0.875972	0.381046
PRKACA	1262	UNC1215	-0.071	-0.0401925	0.0618655	-0.497976	0.618501
PRKACA	1264	SGC0946	-0.052	-0.0401925	0.0618655	-0.190858	0.848637
PRKACA	1268	XAV939	0.106	-0.0401925	0.0618655	2.36307	0.0181244
PRKACA	1371	PLX4720	0.014	-0.0401925	0.0618655	0.875972	0.381046
PRKACA	1372	Trametinib	0.109	-0.0401925	0.0618655	2.41156	0.0158844
PRKACA	1373	Dabrafenib	0.001	-0.0401925	0.0618655	0.665838	0.505514
PRKACA	1375	Temozolomide	-0.061	-0.0401925	0.0618655	-0.336335	0.736618
PRKACA	1377	Afatinib	0.176	-0.0401925	0.0618655	3.49455	0.000474855
PRKACA	1378	Bleomycin (50 uM)	0.036	-0.0401925	0.0618655	1.23158	0.218105
PRKACA	1494	SN-38	-0.085	-0.0401925	0.0618655	-0.724273	0.468898
PRKACA	1495	Olaparib	-0.031	-0.0401925	0.0618655	0.148588	0.881879
PRKACA	1498	selumetinib	0.085	-0.0401925	0.0618655	2.02362	0.0430091
PRKACA	1502	Bicalutamide	-0.027	-0.0401925	0.0618655	0.213244	0.831137
PRKACA	1526	RDEA119	0.102	-0.0401925	0.0618655	2.29841	0.0215384
PRKACA	1527	GDC0941	0.007	-0.0401925	0.0618655	0.762823	0.445569
PRKACA	1529	MLN4924	0.023	-0.0401925	0.0618655	1.02145	0.307042

## Sheet: WNK1
Gene	drug	DRUG NAME	Cor	corMean	corSd	zVal	pValue
WNK1	1242	(5Z)-7-Oxozeaenol	-0.01	-0.068883	0.0680342	0.865492	0.386769
WNK1	1026	17-AAG	0.132	-0.068883	0.0680342	2.95268	0.0031503
WNK1	179	5-Fluorouracil	-0.112	-0.068883	0.0680342	-0.633755	0.526241
WNK1	1046	681640	-0.033	-0.068883	0.0680342	0.527426	0.597898
WNK1	86	A-443654	-0.07	-0.068883	0.0680342	-0.0164179	0.986901
WNK1	55	A-770041	-0.07	-0.068883	0.0680342	-0.0164179	0.986901
WNK1	254	AC220	-0.122	-0.068883	0.0680342	-0.78074	0.434956
WNK1	1032	Afatinib	0.085	-0.068883	0.0680342	2.26185	0.0237067
WNK1	1377	Afatinib	0.088	-0.068883	0.0680342	2.30594	0.0211137
WNK1	1175	AG-014699	-0.034	-0.068883	0.0680342	0.512728	0.608142
WNK1	1001	AICAR	-0.091	-0.068883	0.0680342	-0.325086	0.745116
WNK1	171	AKT inhibitor VIII	0.005	-0.068883	0.0680342	1.08597	0.277493
WNK1	1029	AMG-706	-0.085	-0.068883	0.0680342	-0.236895	0.812738
WNK1	155	AP-24534	-0.135	-0.068883	0.0680342	-0.97182	0.33114
WNK1	272	AR-42	-0.151	-0.068883	0.0680342	-1.207	0.227434
WNK1	207	AS601245	-0.043	-0.068883	0.0680342	0.380441	0.703618
WNK1	224	AS605240	-0.072	-0.068883	0.0680342	-0.0458149	0.963458
WNK1	219	AT-7519	-0.096	-0.068883	0.0680342	-0.398579	0.690204
WNK1	1009	ATRA	-0.11	-0.068883	0.0680342	-0.604358	0.545606
WNK1	194	AUY922	-0.002	-0.068883	0.0680342	0.98308	0.325568
WNK1	1021	Axitinib	-0.1	-0.068883	0.0680342	-0.457373	0.647403
WNK1	29	AZ628	0.007	-0.068883	0.0680342	1.11537	0.264694
WNK1	156	AZD6482	0.013	-0.068883	0.0680342	1.20356	0.228761
WNK1	1066	AZD6482	-0.001	-0.068883	0.0680342	0.997778	0.318387
WNK1	1022	AZD7762	-0.122	-0.068883	0.0680342	-0.78074	0.434956
WNK1	1059	AZD8055	-0.137	-0.068883	0.0680342	-1.00122	0.316722
WNK1	178	BAY 61-3606	-0.12	-0.068883	0.0680342	-0.751343	0.452446
WNK1	274	Belinostat	-0.131	-0.068883	0.0680342	-0.913026	0.361229
WNK1	186	Bexarotene	-0.011	-0.068883	0.0680342	0.850793	0.394884
WNK1	1057	BEZ235	-0.046	-0.068883	0.0680342	0.336346	0.73661
WNK1	295	BHG712	-0.169	-0.068883	0.0680342	-1.47157	0.141137
WNK1	60	BI-2536	-0.114	-0.068883	0.0680342	-0.663152	0.507233
WNK1	150	Bicalutamide	-0.101	-0.068883	0.0680342	-0.472071	0.636876
WNK1	1502	Bicalutamide	-0.028	-0.068883	0.0680342	0.600919	0.547894
WNK1	1042	BIRB 0796	-0.087	-0.068883	0.0680342	-0.266292	0.790014
WNK1	279	BIX02189	-0.169	-0.068883	0.0680342	-1.47157	0.141137
WNK1	190	Bleomycin	-0.052	-0.068883	0.0680342	0.248155	0.804015
WNK1	1378	Bleomycin (50 uM)	0.002	-0.068883	0.0680342	1.04187	0.29747
WNK1	203	BMS345541	-0.13	-0.068883	0.0680342	-0.898328	0.369011
WNK1	63	BMS-509744	-0.014	-0.068883	0.0680342	0.806698	0.419841
WNK1	62	BMS-536924	0.049	-0.068883	0.0680342	1.7327	0.0831485
WNK1	1091	BMS-536924	0.002	-0.068883	0.0680342	1.04187	0.29747
WNK1	205	BMS-708163	-0.117	-0.068883	0.0680342	-0.707247	0.479413
WNK1	1072	BMS-708163	-0.015	-0.068883	0.0680342	0.791999	0.428361
WNK1	184	BMS-754807	0.042	-0.068883	0.0680342	1.62981	0.103141
WNK1	104	Bortezomib	0.002	-0.068883	0.0680342	1.04187	0.29747
WNK1	1019	Bosutinib	-0.037	-0.068883	0.0680342	0.468632	0.639332
WNK1	197	Bryostatin 1	0.051	-0.068883	0.0680342	1.7621	0.0780524
WNK1	1037	BX-795	-0.093	-0.068883	0.0680342	-0.354483	0.722977
WNK1	222	BX-912	-0.185	-0.068883	0.0680342	-1.70674	0.0878695
WNK1	238	CAL-101	-0.124	-0.068883	0.0680342	-0.810137	0.417862
WNK1	1003	Camptothecin	-0.075	-0.068883	0.0680342	-0.0899104	0.928358
WNK1	276	CAY10603	-0.132	-0.068883	0.0680342	-0.927725	0.35355
WNK1	1067	CCT007093	-0.039	-0.068883	0.0680342	0.439235	0.660491
WNK1	1170	CCT018159	-0.021	-0.068883	0.0680342	0.703808	0.481552
WNK1	1024	CEP-701	-0.114	-0.068883	0.0680342	-0.663152	0.507233
WNK1	1114	Cetuximab	0.012	-0.068883	0.0680342	1.18886	0.234495
WNK1	54	CGP-082996	-0.015	-0.068883	0.0680342	0.791999	0.428361
WNK1	53	CGP-60474	-0.056	-0.068883	0.0680342	0.189361	0.84981
WNK1	281	CH5424802	-0.083	-0.068883	0.0680342	-0.207498	0.835621
WNK1	154	CHIR-99021	-0.021	-0.068883	0.0680342	0.703808	0.481552
WNK1	1241	CHIR-99021	-0.015	-0.068883	0.0680342	0.791999	0.428361
WNK1	1015	CI-1040	0.057	-0.068883	0.0680342	1.85029	0.0642716
WNK1	1005	Cisplatin	-0.063	-0.068883	0.0680342	0.0864715	0.931092
WNK1	64	CMK	-0.078	-0.068883	0.0680342	-0.134006	0.893398
WNK1	152	CP466722	-0.151	-0.068883	0.0680342	-1.207	0.227434
WNK1	255	CP724714	0.004	-0.068883	0.0680342	1.07127	0.284048
WNK1	37	Crizotinib	-0.02	-0.068883	0.0680342	0.718507	0.472445
WNK1	273	CUDC-101	-0.133	-0.068883	0.0680342	-0.942423	0.345976
WNK1	300	CX-5461	-0.14	-0.068883	0.0680342	-1.04531	0.295879
WNK1	17	Cyclopamine	-0.135	-0.068883	0.0680342	-0.97182	0.33114
WNK1	1006	Cytarabine	-0.053	-0.068883	0.0680342	0.233456	0.815407
WNK1	1373	Dabrafenib	-0.047	-0.068883	0.0680342	0.321647	0.74772
WNK1	51	Dasatinib	0.036	-0.068883	0.0680342	1.54162	0.123165
WNK1	165	DMOG	-0.113	-0.068883	0.0680342	-0.648453	0.516692
WNK1	1007	Docetaxel	0.081	-0.068883	0.0680342	2.20305	0.0275909
WNK1	133	Doxorubicin	-0.053	-0.068883	0.0680342	0.233456	0.815407
WNK1	1069	EHT 1864	-0.044	-0.068883	0.0680342	0.365743	0.714557
WNK1	282	EKB-569	-0.03	-0.068883	0.0680342	0.571522	0.567646
WNK1	1031	Elesclomol	-0.002	-0.068883	0.0680342	0.98308	0.325568
WNK1	172	Embelin	-0.051	-0.068883	0.0680342	0.262853	0.792664
WNK1	201	Epothilone B	0.033	-0.068883	0.0680342	1.49753	0.134256
WNK1	1	Erlotinib	0.053	-0.068883	0.0680342	1.7915	0.0732136
WNK1	134	Etoposide	-0.053	-0.068883	0.0680342	0.233456	0.815407
WNK1	341	EX-527	-0.131	-0.068883	0.0680342	-0.913026	0.361229
WNK1	173	FH535	0.003	-0.068883	0.0680342	1.05657	0.290707
WNK1	1248	FK866	-0.091	-0.068883	0.0680342	-0.325086	0.745116
WNK1	231	FMK	-0.109	-0.068883	0.0680342	-0.589659	0.555419
WNK1	308	Foretinib	-0.092	-0.068883	0.0680342	-0.339785	0.734019
WNK1	263	FR-180204	-0.036	-0.068883	0.0680342	0.483331	0.628861
WNK1	166	FTI-277	-0.03	-0.068883	0.0680342	0.571522	0.567646
WNK1	1033	GDC0449	-0.07	-0.068883	0.0680342	-0.0164179	0.986901
WNK1	1058	GDC0941	-0.048	-0.068883	0.0680342	0.306949	0.758882
WNK1	1527	GDC0941	0.032	-0.068883	0.0680342	1.48283	0.13812
WNK1	1010	Gefitinib	0.006	-0.068883	0.0680342	1.10067	0.271041
WNK1	135	Gemcitabine	-0.027	-0.068883	0.0680342	0.615617	0.538147
WNK1	225	Genentech Cpd 10	-0.098	-0.068883	0.0680342	-0.427976	0.668669
WNK1	52	GNF-2	-0.041	-0.068883	0.0680342	0.409838	0.681924
WNK1	226	GSK1070916	-0.115	-0.068883	0.0680342	-0.67785	0.497867
WNK1	202	GSK1904529A	-0.024	-0.068883	0.0680342	0.659713	0.509438
WNK1	283	GSK2126458	-0.081	-0.068883	0.0680342	-0.178101	0.858643
WNK1	127	GSK269962A	-0.003	-0.068883	0.0680342	0.968381	0.332854
WNK1	1192	GSK269962A	-0.037	-0.068883	0.0680342	0.468632	0.639332
WNK1	230	GSK429286A	-0.145	-0.068883	0.0680342	-1.11881	0.263223
WNK1	177	GSK-650394	-0.044	-0.068883	0.0680342	0.365743	0.714557
WNK1	326	GSK690693	-0.116	-0.068883	0.0680342	-0.692549	0.488593
WNK1	1023	GW 441756	-0.088	-0.068883	0.0680342	-0.280991	0.778717
WNK1	193	GW-2580	-0.138	-0.068883	0.0680342	-1.01592	0.30967
WNK1	87	GW843682X	-0.115	-0.068883	0.0680342	-0.67785	0.497867
WNK1	1142	HG-5-113-01	-0.027	-0.068883	0.0680342	0.615617	0.538147
WNK1	1143	HG-5-88-01	0.024	-0.068883	0.0680342	1.36524	0.172177
WNK1	159	HG-6-64-1	-0.033	-0.068883	0.0680342	0.527426	0.597898
WNK1	275	I-BET-762	-0.185	-0.068883	0.0680342	-1.70674	0.0878695
WNK1	34	Imatinib	-0.066	-0.068883	0.0680342	0.042376	0.966199
WNK1	1230	IOX2	-0.071	-0.068883	0.0680342	-0.0311164	0.975177
WNK1	176	IPA-3	-0.107	-0.068883	0.0680342	-0.560262	0.575301
WNK1	208	Ispinesib Mesylate	-0.079	-0.068883	0.0680342	-0.148704	0.881787
WNK1	1133	JNJ-26854165	-0.003	-0.068883	0.0680342	0.968381	0.332854
WNK1	1043	JNK Inhibitor VIII	-0.071	-0.068883	0.0680342	-0.0311164	0.975177
WNK1	157	JNK-9L	-0.037	-0.068883	0.0680342	0.468632	0.639332
WNK1	163	JQ1	-0.015	-0.068883	0.0680342	0.791999	0.428361
WNK1	1218	JQ1	-0.15	-0.068883	0.0680342	-1.1923	0.233145
WNK1	164	JQ12	-0.062	-0.068883	0.0680342	0.10117	0.919415
WNK1	256	JW-7-24-1	-0.138	-0.068883	0.0680342	-1.01592	0.30967
WNK1	83	JW-7-52-1	-0.007	-0.068883	0.0680342	0.909587	0.36304
WNK1	288	KIN001-055	-0.035	-0.068883	0.0680342	0.498029	0.618463
WNK1	228	KIN001-102	-0.12	-0.068883	0.0680342	-0.751343	0.452446
WNK1	91	KIN001-135	-0.117	-0.068883	0.0680342	-0.707247	0.479413
WNK1	286	KIN001-236	-0.166	-0.068883	0.0680342	-1.42747	0.153443
WNK1	287	KIN001-244	-0.116	-0.068883	0.0680342	-0.692549	0.488593
WNK1	290	KIN001-260	-0.188	-0.068883	0.0680342	-1.75084	0.0799734
WNK1	291	KIN001-266	-0.082	-0.068883	0.0680342	-0.1928	0.847116
WNK1	345	KIN001-270	-0.125	-0.068883	0.0680342	-0.824835	0.409465
WNK1	1030	KU-55933	-0.128	-0.068883	0.0680342	-0.868931	0.384885
WNK1	119	Lapatinib	0.07	-0.068883	0.0680342	2.04137	0.0412139
WNK1	200	LAQ824	-0.107	-0.068883	0.0680342	-0.560262	0.575301
WNK1	1020	Lenalidomide	-0.062	-0.068883	0.0680342	0.10117	0.919415
WNK1	192	LFM-A13	-0.072	-0.068883	0.0680342	-0.0458149	0.963458
WNK1	277	Linifanib	-0.107	-0.068883	0.0680342	-0.560262	0.575301
WNK1	185	Lisitinib	-0.015	-0.068883	0.0680342	0.791999	0.428361
WNK1	229	LY317615	-0.039	-0.068883	0.0680342	0.439235	0.660491
WNK1	292	Masitinib	-0.099	-0.068883	0.0680342	-0.442674	0.658001
WNK1	1008	Methotrexate	-0.193	-0.068883	0.0680342	-1.82433	0.0681018
WNK1	9	MG-132	-0.059	-0.068883	0.0680342	0.145266	0.884501
WNK1	153	Midostaurin	0.008	-0.068883	0.0680342	1.13006	0.258449
WNK1	136	Mitomycin C	-0.033	-0.068883	0.0680342	0.527426	0.597898
WNK1	1053	MK-2206	-0.061	-0.068883	0.0680342	0.115869	0.907757
WNK1	1529	MLN4924	-0.073	-0.068883	0.0680342	-0.0605134	0.951747
WNK1	293	MP470	-0.026	-0.068883	0.0680342	0.630316	0.528488
WNK1	294	MPS-1-IN-1	-0.106	-0.068883	0.0680342	-0.545564	0.585366
WNK1	88	MS-275	-0.096	-0.068883	0.0680342	-0.398579	0.690204
WNK1	1011	Navitoclax	-0.199	-0.068883	0.0680342	-1.91252	0.055809
WNK1	260	NG-25	-0.16	-0.068883	0.0680342	-1.33928	0.180479
WNK1	1013	Nilotinib	-0.109	-0.068883	0.0680342	-0.589659	0.555419
WNK1	257	NPK76-II-72-1	-0.193	-0.068883	0.0680342	-1.82433	0.0681018
WNK1	269	NSC-207895	-0.148	-0.068883	0.0680342	-1.1629	0.24487
WNK1	147	NSC-87877	-0.018	-0.068883	0.0680342	0.747904	0.454518
WNK1	1038	NU-7441	-0.104	-0.068883	0.0680342	-0.516167	0.605738
WNK1	1047	Nutlin-3a (-)	-0.079	-0.068883	0.0680342	-0.148704	0.881787
WNK1	182	Obatoclax Mesylate	-0.068	-0.068883	0.0680342	0.012979	0.989645
WNK1	1017	Olaparib	-0.107	-0.068883	0.0680342	-0.560262	0.575301
WNK1	1495	Olaparib	-0.02	-0.068883	0.0680342	0.718507	0.472445
WNK1	299	OSI-027	-0.115	-0.068883	0.0680342	-0.67785	0.497867
WNK1	298	OSI-930	-0.154	-0.068883	0.0680342	-1.25109	0.210901
WNK1	167	OSU-03012	-0.037	-0.068883	0.0680342	0.468632	0.639332
WNK1	175	PAC-1	-0.142	-0.068883	0.0680342	-1.07471	0.282505
WNK1	11	Paclitaxel	-0.039	-0.068883	0.0680342	0.439235	0.660491
WNK1	89	Parthenolide	-0.072	-0.068883	0.0680342	-0.0458149	0.963458
WNK1	199	Pazopanib	-0.057	-0.068883	0.0680342	0.174662	0.861345
WNK1	1060	PD-0325901	0.09	-0.068883	0.0680342	2.33534	0.0195256
WNK1	1054	PD-0332991	0.003	-0.068883	0.0680342	1.05657	0.290707
WNK1	1049	PD-173074	-0.15	-0.068883	0.0680342	-1.1923	0.233145
WNK1	1129	PF-4708671	-0.071	-0.068883	0.0680342	-0.0311164	0.975177
WNK1	158	PF-562271	-0.006	-0.068883	0.0680342	0.924286	0.355338
WNK1	1219	PFI-1	-0.096	-0.068883	0.0680342	-0.398579	0.690204
WNK1	6	PHA-665752	-0.021	-0.068883	0.0680342	0.703808	0.481552
WNK1	301	PHA-793887	-0.149	-0.068883	0.0680342	-1.1776	0.238956
WNK1	196	Phenformin	-0.078	-0.068883	0.0680342	-0.134006	0.893398
WNK1	302	PI-103	-0.108	-0.068883	0.0680342	-0.574961	0.565318
WNK1	303	PIK-93	-0.165	-0.068883	0.0680342	-1.41277	0.157722
WNK1	1243	piperlongumine	0.018	-0.068883	0.0680342	1.27705	0.201585
WNK1	1036	PLX4720	-0.089	-0.068883	0.0680342	-0.295689	0.767467
WNK1	1371	PLX4720	-0.036	-0.068883	0.0680342	0.483331	0.628861
WNK1	71	Pyrimethamine	-0.12	-0.068883	0.0680342	-0.751343	0.452446
WNK1	1166	QL-VIII-58	-0.014	-0.068883	0.0680342	0.806698	0.419841
WNK1	331	QL-X-138	-0.114	-0.068883	0.0680342	-0.663152	0.507233
WNK1	329	QL-XI-92	-0.143	-0.068883	0.0680342	-1.08941	0.275974
WNK1	235	QL-XII-47	-0.077	-0.068883	0.0680342	-0.119307	0.905032
WNK1	1203	QL-XII-61	-0.155	-0.068883	0.0680342	-1.26579	0.205588
WNK1	151	QS11	-0.05	-0.068883	0.0680342	0.277552	0.781356
WNK1	3	Rapamycin	-0.048	-0.068883	0.0680342	0.306949	0.758882
WNK1	1014	RDEA119	0.128	-0.068883	0.0680342	2.89388	0.00380509
WNK1	1526	RDEA119	0.115	-0.068883	0.0680342	2.7028	0.00687574
WNK1	1052	RO-3306	-0.072	-0.068883	0.0680342	-0.0458149	0.963458
WNK1	110	Roscovitine	-0.108	-0.068883	0.0680342	-0.574961	0.565318
WNK1	1261	rTRAIL	0.024	-0.068883	0.0680342	1.36524	0.172177
WNK1	206	Ruxolitinib	-0.151	-0.068883	0.0680342	-1.207	0.227434
WNK1	111	Salubrinal	-0.09	-0.068883	0.0680342	-0.310388	0.756266
WNK1	38	Saracatinib	0.001	-0.068883	0.0680342	1.02718	0.304338
WNK1	1025	SB 216763	0.034	-0.068883	0.0680342	1.51223	0.130476
WNK1	1194	SB 505124	-0.133	-0.068883	0.0680342	-0.942423	0.345976
WNK1	304	SB52334	-0.042	-0.068883	0.0680342	0.39514	0.69274
WNK1	1061	SB590885	-0.094	-0.068883	0.0680342	-0.369182	0.711992
WNK1	1062	selumetinib	0.079	-0.068883	0.0680342	2.17366	0.0297308
WNK1	1498	selumetinib	0.098	-0.068883	0.0680342	2.45293	0.0141698
WNK1	1264	SGC0946	-0.109	-0.068883	0.0680342	-0.589659	0.555419
WNK1	170	Shikonin	-0.003	-0.068883	0.0680342	0.968381	0.332854
WNK1	1039	SL 0101-1	-0.076	-0.068883	0.0680342	-0.104609	0.916686
WNK1	1494	SN-38	-0.072	-0.068883	0.0680342	-0.0458149	0.963458
WNK1	328	SNX-2112	-0.136	-0.068883	0.0680342	-0.986519	0.323879
WNK1	30	Sorafenib	-0.067	-0.068883	0.0680342	0.0276775	0.977919
WNK1	258	STF-62247	-0.142	-0.068883	0.0680342	-1.07471	0.282505
WNK1	41	S-Trityl-L-cysteine	-0.092	-0.068883	0.0680342	-0.339785	0.734019
WNK1	5	Sunitinib	-0.115	-0.068883	0.0680342	-0.67785	0.497867
WNK1	333	T0901317	-0.158	-0.068883	0.0680342	-1.30989	0.190235
WNK1	35	TAE684	0.084	-0.068883	0.0680342	2.24715	0.0246304
WNK1	221	TAK-715	-0.104	-0.068883	0.0680342	-0.516167	0.605738
WNK1	1259	Talazoparib	-0.055	-0.068883	0.0680342	0.204059	0.838307
WNK1	1199	Tamoxifen	-0.109	-0.068883	0.0680342	-0.589659	0.555419
WNK1	1375	Temozolomide	-0.143	-0.068883	0.0680342	-1.08941	0.275974
WNK1	1016	Temsirolimus	-0.078	-0.068883	0.0680342	-0.134006	0.893398
WNK1	306	TG101348	-0.128	-0.068883	0.0680342	-0.868931	0.384885
WNK1	94	TGX221	-0.016	-0.068883	0.0680342	0.777301	0.436981
WNK1	180	Thapsigargin	0.015	-0.068883	0.0680342	1.23295	0.217593
WNK1	346	THZ-2-102-1	-0.165	-0.068883	0.0680342	-1.41277	0.157722
WNK1	344	THZ-2-49	-0.113	-0.068883	0.0680342	-0.648453	0.516692
WNK1	204	Tipifarnib	-0.03	-0.068883	0.0680342	0.571522	0.567646
WNK1	312	Tivozanib	-0.142	-0.068883	0.0680342	-1.07471	0.282505
WNK1	261	TL-1-85	-0.167	-0.068883	0.0680342	-1.44217	0.149254
WNK1	211	TL-2-105	-0.149	-0.068883	0.0680342	-1.1776	0.238956
WNK1	305	TPCA-1	-0.174	-0.068883	0.0680342	-1.54506	0.122331
WNK1	1372	Trametinib	0.138	-0.068883	0.0680342	3.04087	0.00235896
WNK1	265	Tubastatin A	-0.203	-0.068883	0.0680342	-1.97132	0.0486875
WNK1	1149	TW 37	-0.085	-0.068883	0.0680342	-0.236895	0.812738
WNK1	245	UNC0638	-0.151	-0.068883	0.0680342	-1.207	0.227434
WNK1	1236	UNC0638	-0.12	-0.068883	0.0680342	-0.751343	0.452446
WNK1	1262	UNC1215	-0.155	-0.068883	0.0680342	-1.26579	0.205588
WNK1	1018	Veliparib	-0.072	-0.068883	0.0680342	-0.0458149	0.963458
WNK1	1004	Vinblastine	-0.077	-0.068883	0.0680342	-0.119307	0.905032
WNK1	140	Vinorelbine	-0.032	-0.068883	0.0680342	0.542125	0.587732
WNK1	271	VNLG/124	-0.134	-0.068883	0.0680342	-0.957122	0.338506
WNK1	1012	Vorinostat	-0.213	-0.068883	0.0680342	-2.1183	0.0341494
WNK1	262	VX-11e	-0.044	-0.068883	0.0680342	0.365743	0.714557
WNK1	32	VX-680	-0.099	-0.068883	0.0680342	-0.442674	0.658001
WNK1	1028	VX-702	-0.113	-0.068883	0.0680342	-0.648453	0.516692
WNK1	56	WH-4-023	0.026	-0.068883	0.0680342	1.39464	0.163125
WNK1	59	WZ-1-84	0.011	-0.068883	0.0680342	1.17416	0.240331
WNK1	252	WZ3105	-0.139	-0.068883	0.0680342	-1.03061	0.302722
WNK1	1268	XAV939	0.003	-0.068883	0.0680342	1.05657	0.290707
WNK1	249	XL-184	-0.103	-0.068883	0.0680342	-0.501468	0.616042
WNK1	1158	XMD11-85h	-0.095	-0.068883	0.0680342	-0.38388	0.701067
WNK1	330	XMD13-2	-0.142	-0.068883	0.0680342	-1.07471	0.282505
WNK1	253	XMD14-99	-0.162	-0.068883	0.0680342	-1.36868	0.171099
WNK1	332	XMD15-27	-0.127	-0.068883	0.0680342	-0.854232	0.392976
WNK1	106	XMD8-85	-0.063	-0.068883	0.0680342	0.0864715	0.931092
WNK1	1164	XMD8-92	-0.077	-0.068883	0.0680342	-0.119307	0.905032
WNK1	309	Y-39983	-0.135	-0.068883	0.0680342	-0.97182	0.33114
WNK1	1239	YK 4-279	-0.045	-0.068883	0.0680342	0.351044	0.725555
WNK1	268	YM155	-0.109	-0.068883	0.0680342	-0.589659	0.555419
WNK1	310	YM201636	-0.122	-0.068883	0.0680342	-0.78074	0.434956
WNK1	1161	ZG-10	-0.076	-0.068883	0.0680342	-0.104609	0.916686
WNK1	266	Zibotentan	-0.138	-0.068883	0.0680342	-1.01592	0.30967
WNK1	45	Z-LLNle-CHO	-0.077	-0.068883	0.0680342	-0.119307	0.905032
WNK1	1050	ZM-447439	-0.031	-0.068883	0.0680342	0.556823	0.577648
WNK1	223	ZSTK474	-0.104	-0.068883	0.0680342	-0.516167	0.605738
