# Supplementary material for: Pyroptosis-Related Risk Signature Exhibits Distinct Prognostic, Immune, and Therapeutic Landscapes in Hepatocellular Carcinoma
Source: Front Genet. 2022 Mar 9;13:823443. doi: 10.3389/fgene.2022.823443 (PMC8965507; doi:10.3389/fgene.2022.823443)
Supplement: Supplementary file 1 [file DataSheet1.ZIP › Data/17.xlsx]

## Sheet: Sheet1
	Sample	Antibody	Patient ID	Age	Staining
CASP6	Normal	HPA024303	3402	54	Not detected
	Tumor	HPA024303	2279	73	Low
GPX4	Normal	HPA047224	3222	63	Not detected
	Tumor	CAB008630	2279	73	Low
GSDMC	Normal	HPA026317	1720	67	Not detected
	Tumor	HPA026317	653	67	Not detected
NOD2	Normal	HPA041985	2429	55	Not detected
	Tumor	HPA041985	983	53	Medium
PRKACA	Normal	CAB010361	1846	32	Low
	Tumor	CAB010361	2279	73	Medium
CYCS	Normal	CAB018597	2429	55	Not detected
	Tumor	CAB018597	3215	61	High
WNK1	Normal	HPA059157	3402	54	Not detected
	Tumor	HPA059157	1163	55	Medium
