# Supplementary material for: Pyroptosis-Related Risk Signature Exhibits Distinct Prognostic, Immune, and Therapeutic Landscapes in Hepatocellular Carcinoma
Source: Front Genet. 2022 Mar 9;13:823443. doi: 10.3389/fgene.2022.823443 (PMC8965507; doi:10.3389/fgene.2022.823443)
Supplement: Supplementary file 1 [file DataSheet1.ZIP › Data/2.xlsx]

## Sheet: Sheet1
ID	TCGA-DD-A39X-11A-11R-A213-07	TCGA-ES-A2HT-11A-11R-A180-07	TCGA-BD-A3EP-11A-12R-A22L-07	TCGA-DD-A116-11A-12R-A26B-07	TCGA-DD-A3A4-11A-11R-A22L-07	TCGA-BD-A2L6-11A-21R-A213-07	TCGA-DD-A39W-11A-11R-A213-07	TCGA-BC-A10Y-11A-11R-A131-07	TCGA-BC-A10R-11A-11R-A131-07	TCGA-BC-A10T-11A-11R-A131-07	TCGA-DD-A11C-11A-11R-A131-07	TCGA-BC-A10W-11A-11R-A131-07	TCGA-BC-A216-11A-11R-A155-07	TCGA-EP-A26S-11A-12R-A16W-07	TCGA-FV-A3I1-11A-11R-A22L-07	TCGA-BC-A110-11A-11R-A131-07	TCGA-DD-A1EI-11A-11R-A131-07	TCGA-DD-A113-11A-12R-A131-07	TCGA-DD-A11B-11A-11R-A131-07	TCGA-BC-A10Z-11A-11R-A131-07	TCGA-FV-A3R2-11A-11R-A22L-07	TCGA-DD-A39Z-11A-21R-A213-07	TCGA-FV-A3I0-11A-11R-A22L-07	TCGA-DD-A1EB-11A-11R-A131-07	TCGA-DD-A3A8-11A-11R-A22L-07	TCGA-G3-A3CH-11A-11R-A22L-07	TCGA-DD-A11D-11A-12R-A131-07	TCGA-EP-A3RK-11A-11R-A22L-07	TCGA-DD-A3A1-11A-11R-A213-07	TCGA-DD-A1EG-11A-11R-A213-07	TCGA-DD-A1EC-11A-11R-A131-07	TCGA-DD-A11A-11A-11R-A131-07	TCGA-DD-A39V-11A-11R-A213-07	TCGA-DD-A114-11A-12R-A131-07	TCGA-DD-A3A2-11A-11R-A213-07	TCGA-DD-A3A6-11A-11R-A22L-07	TCGA-DD-A118-11A-11R-A131-07	TCGA-DD-A1EH-11A-11R-A131-07	TCGA-FV-A23B-11A-11R-A16W-07	TCGA-DD-A3A5-11A-11R-A22L-07	TCGA-DD-A1EL-11A-11R-A155-07	TCGA-DD-A1EJ-11A-11R-A155-07	TCGA-FV-A2QR-11A-11R-A213-07	TCGA-DD-A119-11A-11R-A131-07	TCGA-EP-A12J-11A-11R-A131-07	TCGA-BC-A10U-11A-11R-A131-07	TCGA-DD-A3A3-11A-11R-A22L-07	TCGA-BC-A10Q-11A-11R-A131-07	TCGA-DD-A1EE-11A-11R-A131-07
AIM2	0.0642252	0.353611	0.105315	0.265806	0.425254	1.69109	0.10534	0.243123	0.599363	0.0975415	0.154495	0.296435	0.23174	0.0782401	0.220564	0.2677	0.105561	0.115124	0.0419265	0.124714	0.220976	0.0262582	0.0543915	0.242577	0.0101914	0.490997	0.790737	0.0733283	0.242748	0.306946	0.203323	0.511001	0.152456	0.409248	0.138352	0	0.337178	0.123014	0.401418	0.0196706	0.205338	0.339529	0.332715	0.131289	0.099261	0.0950221	0.17832	0.0389931	0.543269
CASP1	1.22508	7.479	1.38458	2.07116	2.78706	7.36295	1.89669	2.2307	2.85633	1.26001	1.44783	1.72268	2.12676	1.37562	1.14615	1.49444	1.67456	1.39301	1.76903	3.10696	3.08995	1.00332	0.994819	1.90887	1.26235	2.32887	4.65205	1.27478	2.22934	2.66806	2.12382	2.33496	1.62543	7.52932	1.56588	0.688247	1.7585	1.32322	4.10925	0.528976	2.25895	2.09049	4.23478	1.60719	4.89178	1.10284	3.10002	1.00093	2.4349
CASP3	3.20952	7.96417	3.83162	4.42088	5.44881	5.81453	4.50517	4.35562	4.14305	4.85189	4.12199	2.88223	3.54457	3.0659	4.38614	4.58671	4.04783	4.27191	3.64155	4.01267	4.38767	3.09953	3.24161	4.17716	1.7374	4.44301	5.39291	4.12247	2.59545	3.4163	3.50975	4.29313	3.52613	6.79568	4.76726	2.69708	4.58915	3.71114	5.30727	3.36703	4.4157	4.60128	5.75767	3.44523	6.69205	3.15482	2.92462	3.74257	3.76484
CASP4	2.21093	8.19293	3.35913	2.71671	4.94015	6.32996	2.23953	3.11891	6.23671	6.0105	2.37405	4.3873	4.56015	2.02054	1.76833	10.5914	2.33622	3.66273	2.88274	12.7786	3.77735	2.45976	4.24179	2.92466	1.96956	3.08751	4.61899	2.12925	4.08704	4.50423	3.34954	8.54519	5.06007	5.54349	2.19623	1.8739	3.37202	2.4886	5.37187	2.59516	3.90152	5.70831	6.95902	3.2037	3.51387	5.59907	3.95966	2.65047	4.61029
CASP5	0.0360213	0.0507084	0.0265802	0.0479186	0.0456717	0.225716	0	0.0681791	0.124464	0.0136768	0	0.124694	0.093999	0.0359032	0	0.0582448	0.0177615	0.0396217	0	0.0337245	0	0	0.0114398	0.07421	0	0.047662	0.036507	0.0462678	0	0.0704265	0.0816391	0.212006	0.0240487	0.109248	0.00969954	0	0	0.010349	0.049663	0.0124115	0.0485855	0.0555416	0.0839728	0.0441809	0.0536832	0.0109011	0.0750096	0	0.0171392
CASP6	4.90673	9.15718	4.50815	4.47589	5.40736	5.52301	4.23226	4.80419	4.59692	5.05394	4.99197	4.031	4.75801	4.47144	5.00732	6.70985	4.87522	4.90207	3.5692	6.34621	4.82792	4.80557	4.43351	6.84046	3.56169	5.0377	5.76306	4.8619	4.24298	6.21281	4.19503	2.97473	4.70934	5.70438	5.54724	4.18932	5.98251	5.41838	5.94909	3.96606	5.22156	5.25943	5.87776	4.09057	6.04066	3.9032	3.28192	6.37019	4.84486
CASP8	1.13417	3.0695	1.26485	1.32287	1.83957	2.46031	1.319	1.42863	0.938553	0.871779	1.31236	1.22586	1.27868	1.14229	1.06663	1.00369	1.14581	0.963772	1.08927	1.77903	1.70819	1.03422	0.797077	1.96754	1.24379	1.40641	2.0114	1.23052	0.535444	1.38285	1.515	1.5494	0.98053	2.81165	0.980694	0.753436	1.07739	1.22834	1.86224	0.851146	1.69084	1.47193	2.06192	1.14103	2.20257	0.627762	1.09803	0.876062	1.81955
CASP9	1.11013	1.91822	1.38536	1.70265	1.42135	1.95297	1.50905	1.22226	2.5225	0.958708	1.15605	3.1579	1.3538	1.24752	1.06402	1.50642	1.65289	1.25301	1.2629	1.84773	2.16133	0.794277	1.99092	1.46865	1.95846	1.55889	2.26491	1.18127	1.34427	2.03214	1.14877	1.4466	1.28248	3.16883	1.00229	0.983486	3.77456	1.25389	1.99872	1.49628	1.72243	1.19869	1.78329	2.23596	2.58981	1.50522	7.18441	1.3864	1.75034
ELANE	0	0.0157058	0.0411631	0.0148417	0.406692	0.0476663	0.0147046	0.0703898	0	0.211804	0	0.10533	0.355839	0.0139003	0.0374821	0.10824	0.0275061	0.143172	0.0546241	0.191499	0.112656	0	0.017716	0.0574622	0.0199168	0.0184528	0.150763	0	0.0451807	0.0363551	0.0903068	0.10944	0.111728	0.0769025	0	0	0.0790728	0.0480806	0.215348	0.0768838	0.0125402	0	0.167199	0	0.387967	0.0337636	0.209093	0.0190509	0.132712
GPX4	113.251	92.2511	109.017	116.58	113.494	158.774	113.758	143.557	102.097	118.853	128.71	136.185	61.1729	175.777	99.7737	115.23	105.325	112.273	120.901	147.941	192.358	105.714	109.11	105.079	213.638	129.958	96.4911	119.854	195.479	150.306	44.9141	64.0812	119.038	85.8845	123.962	183.161	137.048	128.108	105.974	118.114	117.701	72.7123	130.09	59.3188	83.5306	121.963	127.045	109.872	88.0061
GSDMA	0.0514314	0.246165	0.0569269	0.0684183	0.0733615	0.43947	0.088122	0	0.15037	0.12693	0.0695921	0.0161853	0.0521935	0.0256314	0.0172787	0.0831621	0.01268	0	0	0.0160507	0.103866	0.0315412	0.0326674	0.178803	0	0.255195	0.0173749	0.132122	0.114552	0.0335184	0.0582823	0.416215	0.00858421	0.198526	0	0	0.0121505	0.044329	0.0779999	0.0531636	0.0404661	0.0226578	0.248357	0.0551965	0.0894239	0.0233468	0.0107099	0.105386	0.208007
GSDMB	1.13624	6.02895	0.978169	1.434	1.07433	1.96668	0.412147	1.62674	1.11508	0.224924	2.45729	1.59532	0.763085	0.321846	3.6313	1.21541	0.524344	1.56671	0.946194	2.4064	3.60539	2.25126	0.4873	0.740266	0.131757	0.780624	2.75586	1.12265	0.932061	1.50948	1.4904	1.32414	0.846108	1.82879	1.59516	0.403833	0.61946	1.44528	1.30143	1.03062	1.09375	1.1637	1.2678	0.226314	1.33153	0.520194	0.521747	1.00492	1.62651
GSDMC	0	0.00550291	0	0.140404	0	0.011134	0	0	0.0103899	0.00742107	0	0	0.00566714	0	0	0.00632077	0	0.00716629	0	0	0	0	0	0.0251667	0.0139567	0	0.0132059	0	0.0395754	0.00636895	0	0	0	0.0107779	0	0.00781498	0	0.0112308	0.00538947	0	0	0.0129159	0	0.00599319	0.0194191	0.0118299	0	0.00667495	0.00929982
GSDMD	11.7528	17.9381	8.26297	11.7561	24.1145	15.1875	17.9085	10.9475	13.6928	6.63928	13.6125	12.1593	7.70592	11.4629	9.51992	15.1268	12.1871	11.2198	11.6236	10.9947	14.2386	8.31092	9.28759	10.8189	15.9921	14.6832	16.6352	11.9212	26.6319	11.2718	10.1872	12.6721	15.3	12.8751	11.6235	11.3032	12.1019	13.1328	11.3804	12.3862	14.2394	11.6392	18.1384	13.6726	14.6671	7.83598	17.3101	11.109	12.2561
GSDME	0.261044	0.540786	0.244943	0.519609	0.27786	0.488339	0.66942	0.400558	0.304943	0.232491	0.436075	0.421906	0.325184	0.348524	0.322648	0.479418	0.562538	0.330856	0.536479	0.380177	0.247319	0.276699	0.219028	0.388408	0.503979	0.511709	0.62276	0.341509	0.404579	0.207931	0.34225	0.373033	0.460443	0.803264	0.206537	0.157208	0.264957	0.370364	0.845998	0.233192	0.673764	0.37766	1.04537	0.452595	0.595566	0.276985	0.504666	0.321379	0.463093
IL18	0.736464	3.79678	1.44111	0.795376	2.4693	9.91952	0.51193	1.46621	1.68776	0.331407	1.06295	2.16312	1.335	0.532865	0.769752	1.06557	0.521841	0.952086	1.28204	2.73078	1.63786	0.521906	0.887042	1.07331	0.373962	1.5447	1.17211	0.308311	1.70548	2.23982	0.982048	2.04952	0.488039	1.84704	0.728603	0.235573	1.14445	0.840081	3.4297	0.466159	2.96285	1.57656	5.79911	1.06387	1.17074	1.32074	1.45407	0.953878	1.96233
IL1B	0.463065	1.06385	1.30528	0.320324	0.328789	3.68246	0.659142	0.952423	0.379081	0.506359	0.213036	0.378886	0.467242	4.8047	0.939642	0.371382	0.401859	0.264861	0.453436	0.381514	2.17581	0.193108	0.111767	0.782273	0.350499	0.465659	0.93236	0.785117	0.607575	1.29164	0.66568	1.83056	1.06967	1.93043	0.598514	0.0444363	0.376328	0.521515	3.67227	0.363783	0.674547	1.07305	1.73336	0.596357	0.460076	0.3083	1.00284	0.215073	0.255583
IL6	0.0138584	0.257517	0.480627	0.0516196	0.131784	0.189467	0.0438366	0.078691	0.0957691	1.04184	0.0187519	0.479731	0.241093	0.283165	0.0372466	0.385423	0.109333	0.406494	0.664941	5.44074	0.792967	0.0424945	0.264071	0.0856518	0.0791664	0.0550106	1.82588	0.320408	2.68258	2.01406	0.0717915	0.652514	0.148035	0.909389	0.15673	0	0.06548	0.199077	1.70432	0.200552	0.0186922	0.170947	14.3903	0.169976	0.178996	4.11005	0.750313	0.274502	0.131879
NLRC4	0.257139	0.543531	0.414516	0.273654	0.762405	1.57297	0.262784	0.474218	0.458438	0.228308	0.396112	0.353563	0.380815	0.256296	0.345551	0.225162	0.327705	0.168254	0.131707	0.182718	0.750978	0.13586	0.206042	0.484925	0.203388	0.607191	0.390241	0.19817	0.480606	0.479538	0.717271	0.81103	0.322216	0.654435	0.336615	0.0822514	0.52337	0.21822	0.567233	0.228997	0.480224	0.592548	0.674537	0.664738	0.35374	0.210706	0.481088	0.140506	0.692683
NLRP1	0.194765	0.423556	0.401417	0.376429	0.718124	2.11567	0.15933	0.477396	0.332021	0.282198	0.527075	0.49879	0.290797	0.271108	0.383571	0.380807	0.304663	0.284001	0.385815	0.405214	0.658562	0.223784	0.130818	0.304395	0.163054	0.505043	0.697297	0.255918	0.322741	0.43915	0.378358	0.402962	0.267533	0.744388	0.233892	0.0537067	0.245401	0.259844	0.998788	0.109533	0.395558	0.337294	0.670988	0.302036	0.286925	0.23441	0.387857	0.330279	0.423942
NLRP2	0.0635865	0.0997428	0.103896	0.0483361	0.0460696	0.354461	0.0239448	0.0831008	0.0796747	0.0379388	0.0860393	0.100053	0.0421413	0.0022635	0.119019	0.052877	0.042551	0.00999171	0.120081	0.019844	0.00611492	0.0250686	0.00288485	0.0140356	0.0324322	0.105169	0.325288	0	0.0257501	0.13616	0.0735271	0.0824223	0.0485165	0.40824	0.0342442	0.0217923	0.0472124	0.013049	0.0726388	0.0187795	0.0449247	0.0520236	0.19361	0.0250683	0.0496383	0.16769	0.0378315	0.0775555	0.0475435
NLRP3	0.144661	0.427652	0.355818	0.224513	0.439436	1.50735	0.241505	0.37268	0.320412	0.0778113	0.17943	0.235209	0.185253	0.453587	0.275399	0.159838	0.3299	0.11934	0.141653	0.10534	0.438215	0.0887159	0.0459418	0.341488	0.271156	0.283127	0.427616	0.205165	0.40031	0.259262	0.441051	0.345885	0.189134	0.993805	0.178535	0.00482009	0.250622	0.155855	1.08365	0.0581518	0.420046	0.323959	1.18834	0.499021	0.455136	0.138632	0.858525	0.382876	0.338418
NLRP6	1.97591	0.548757	2.73792	0.366327	3.35547	0.376891	1.65917	0.575366	0.627361	0.543147	1.60901	0.877853	0.248866	0.605977	1.03928	1.11606	1.05805	0.498275	1.05058	0.552464	0.92085	1.00889	0.726893	2.58333	3.4156	0.538267	0.773231	1.41253	0.217239	0.285513	1.34896	0.447281	1.34901	0.187348	0.423719	1.15111	0.532281	1.97276	0.552237	2.39057	1.38681	1.47705	1.30415	0.466056	0.328672	0.779248	0.70748	1.26409	0.22972
NLRP7	0	0.0247505	0.0216227	0.031185	0.00464419	0.0918089	0.00386212	0.0138657	0.00389423	0.0111259	0	0.0138324	0.0212409	0	0.0147668	0.0142145	0.0036122	0.0107439	0.0143468	0.0182897	0.00493146	0.00449265	0	0.00754614	0.0104621	0.033926	0.00989937	0.00470479	0.0118666	0.00477427	0.0142313	0.014372	0.0097817	0.0121189	0.015781	0	0	0.0168376	0.0363603	0.0100967	0.00988096	0.00968197	0.0195174	0	0.0436708	0.00886791	0.00610196	0.00500366	0.0069713
NOD1	0.172374	0.563437	0.285413	0.221477	0.727627	0.850212	0.232729	0.38992	0.426866	0.255407	0.295817	0.259321	0.248679	0.243047	0.279665	0.399727	0.313029	0.249721	0.308762	0.26766	0.387733	0.20111	0.20562	0.281498	0.162114	0.314304	0.465862	0.218707	0.200902	0.295915	0.50093	0.298994	0.230163	0.584224	0.253588	0.141206	0.246324	0.186015	0.5866	0.156451	0.33646	0.237077	0.506848	0.255252	0.467836	0.257009	0.346689	0.307261	0.420087
NOD2	0.0573759	0.488833	0.294523	0.172564	0.192939	0.613897	0.0368242	0.116467	0.265217	0.0795618	0.14852	0.200972	0.0839036	0.111889	0.140797	0.667973	0.150065	0.0768303	0.112366	0.249125	0.268686	0.0244778	0.0982381	0.238978	0.106879	0.151835	0.384292	0.0576757	0.0848582	0.208097	0.142153	0.178633	0.21651	0.448446	0.0671728	0.0119693	0.141442	0.080271	0.412721	0.0446962	0.150291	0.193421	0.378833	0.122387	0.208194	0.2446	0.191164	0.255581	0.19466
PJVK	0.274243	0.236565	0.180836	0.416051	0.229344	0.33239	0.10459	0.390224	0.155088	0.15065	0.268441	0.19097	0.155649	0.174475	0.407741	0.286819	0.166873	0.231054	0.171409	0.655549	0.62061	0.286272	0.133422	0.180315	0.0249993	0.208456	0.307509	0.26981	0.179583	0.205346	0.249374	0.143092	0.202569	0.341063	0.301669	0.0559931	0.154391	0.28834	0.437633	0.193007	0.351535	0.154234	0.209866	0.107351	0.173919	0.197772	0.165247	0.167387	0.333158
PLCG1	0.707315	1.64166	1.01535	1.47228	2.04231	4.17483	1.25656	1.62189	1.00634	0.677034	1.49995	0.834245	0.904786	0.829406	1.06034	0.909188	2.4223	0.860824	1.57437	1.00167	1.58447	0.794644	0.588948	1.36076	1.46003	1.77151	1.17869	0.895152	0.746174	0.908372	1.35096	1.12382	1.24603	2.27138	0.593787	0.297071	0.735806	0.958004	2.30438	0.397313	1.76909	0.88506	1.65087	1.45622	1.65353	0.838225	1.02483	1.01088	1.60637
PRKACA	13.7158	15.6568	16.0061	11.4256	18.8046	16.4772	11.4652	16.5856	12.3643	15.9225	16.3993	14.3222	10.2649	10.9474	12.7561	10.818	17.7463	16.3786	17.3698	15.9595	16.1633	14.0525	10.3599	14.8808	18.6549	15.0422	16.0528	13.3314	8.36462	15.3409	12.6712	13.1223	10.8301	20.6312	9.72393	12.5506	13.4552	16.2423	13.2982	12.3334	11.7562	12.8867	13.4095	11.7141	20.944	10.5161	11.2924	14.2197	16.7604
SCAF11	2.50365	4.20348	4.09891	2.60358	4.3737	4.25012	2.76477	5.63393	3.93567	4.10802	3.52178	3.23129	2.73431	2.54635	3.59921	4.75289	3.35044	3.35276	2.73066	4.73584	3.14797	2.56215	3.10909	4.44034	0.881122	3.42356	3.60545	2.8537	1.36673	2.98771	4.52568	5.16229	2.3596	4.26625	2.41059	1.64025	3.57735	3.19182	4.15175	2.73122	3.68416	4.84839	4.45094	3.98412	3.73682	4.44898	2.81287	3.32801	4.01654
TIRAP	1.13782	1.53317	1.31979	1.16841	2.08551	1.16896	0.955557	1.84882	0.980481	0.860993	1.33971	0.773929	0.648241	1.03063	1.6417	0.671364	1.50791	1.01294	1.18843	0.986774	1.10188	0.832448	0.928101	1.63264	1.12891	1.06707	1.30017	1.17944	0.679031	0.671278	1.54079	1.29626	0.788954	1.74358	0.894422	0.523584	1.245	0.789141	1.76577	0.913399	1.45391	1.16433	1.20724	1.19969	1.21377	0.947224	0.811399	1.2489	1.61845
TNF	0.0855399	0.606903	0.782688	0.236688	0.314524	1.13049	0.0360771	0.377778	0.309206	0.0649565	0.0925957	0.0646061	0.0595252	0.98901	0.735686	0.0553256	0.126535	0.0250906	0.167522	0.213562	0.391563	0.0629507	0.054332	0.105736	0.0977299	0.169775	0.404569	0.417514	0.138561	0.568623	0.299111	0.20138	0.125639	0.264148	0.0921341	0	0.113168	0.0884729	0.264174	0.0235789	0.207677	0.444673	0.51277	0.031475	0.118983	0.103547	0.0570001	0.0350554	0.439566
CYCS	6.98972	17.7032	11.939	11.0262	14.0704	11.9763	8.7537	11.2389	15.4369	14.26	9.09658	19.6946	16.0417	10.9456	6.68272	22.8059	11.8891	10.2842	12.5738	17.6154	13.6199	9.03081	12.1032	11.3848	9.3621	13.4536	14.3179	8.42021	8.82125	11.2111	7.81092	14.7667	13.3961	19.4296	6.89453	8.07176	15.2409	14.2725	10.8173	8.21487	14.3809	18.2745	14.9372	11.5241	16.7719	18.1916	13.9269	11.3411	9.19522
GZMB	0.721397	1.85371	1.87436	1.05968	1.71339	3.21811	0.782063	0.756429	0.594125	0.540092	0.879889	1.54758	1.34339	0.870939	0.505198	0.60459	0.941875	0.581155	0.776041	0.481975	1.34059	0.461103	0.167794	0.638438	1.62518	1.10241	1.29062	0.18271	1.51418	0.834337	0.342129	1.00664	0.610507	1.97219	0.831727	0.0162503	1.2482	0.256884	1.69222	0.448117	1.41613	1.05638	2.76113	0.398787	0.222088	0.442779	1.84497	0.52743	0.7155
HMGB1	10.8466	10.2104	10.3118	10.5693	16.3038	15.5342	11.6147	15.3098	10.7837	12.2357	11.1927	12.3894	11.1502	10.5982	11.2057	10.861	12.1372	9.69484	8.82693	14.3441	12.7962	10.6125	8.89027	11.7465	6.46868	12.0552	11.7397	10.1527	10.1064	12.7198	12.8861	9.23575	8.76211	12.0032	10.2951	8.36352	12.5426	12.6314	12.0658	9.62756	11.1604	13.0292	13.0369	9.09824	7.94917	10.8289	13.9099	11.4975	9.3025
IRF1	3.03679	9.55608	19.7146	4.03783	8.13657	12.767	4.02572	6.54114	14.2727	12.15	2.75598	5.73632	1.93158	2.3031	3.05822	14.8808	3.54768	4.80153	2.26443	15.6018	5.08097	2.82511	6.83507	4.26049	2.48087	3.42224	8.24951	2.72948	4.66601	19.4413	4.90424	2.85444	3.36024	9.1169	2.51652	2.95471	4.23858	4.99613	6.48607	3.30628	6.04649	7.32573	14.7709	2.46208	5.49741	12.4301	10.268	8.90698	2.45253
IRF2	7.52252	8.14532	5.24872	9.06819	9.52619	12.224	8.70304	9.9914	5.23394	7.72831	8.67841	4.79544	6.87827	7.45658	7.574	5.30286	6.86943	5.97848	7.49675	5.79511	8.15802	7.49418	3.81659	10.9052	6.24877	9.18644	9.05236	8.16127	3.30158	6.18286	8.77705	6.58923	6.07581	11.762	7.04687	6.67418	5.45217	9.41162	9.42876	6.0812	8.3198	7.43067	7.31184	7.18371	10.6235	5.12949	6.00142	3.36252	7.74087
TLR3	1.44559	4.459	1.04468	1.96956	1.97615	1.25587	1.78275	1.35596	1.57997	0.667062	1.41942	0.799806	0.999027	1.16883	1.21486	0.912915	2.01222	1.26956	1.72453	1.1711	1.21138	0.967603	1.23238	2.41591	0.761244	1.33159	3.52368	1.30359	0.666569	1.04493	1.77829	0.533324	1.27543	5.25314	1.42153	0.855922	1.48696	1.19818	1.84842	1.16956	1.79068	1.50664	2.02794	2.17054	5.88908	0.895599	0.863115	1.52911	1.60695
TLR4	1.1347	1.91682	2.40723	1.42819	4.41638	5.51602	1.70835	3.9099	4.0338	2.19143	2.98216	1.95368	2.19547	1.74541	2.23228	4.06469	2.34829	1.56814	1.86431	1.39263	2.14097	0.51187	1.22661	3.52618	0.993337	2.68518	3.05192	0.980989	1.39178	2.72689	2.81897	4.03215	1.83925	4.38296	1.52184	0.209399	3.94371	1.30087	3.0055	0.706758	3.60301	2.26631	2.67791	4.72721	2.63957	3.28203	3.58973	2.09406	3.05251
RIPK1	5.09283	10.1277	8.40112	4.46792	10.3453	8.31159	4.91254	8.86338	8.44778	8.56836	6.33636	6.26151	4.15783	5.11665	6.35211	9.87525	6.33894	6.83304	5.04333	9.34374	6.90684	4.9166	7.15398	6.09769	4.58751	5.68502	7.44061	5.32721	3.87505	6.00653	6.6615	8.95766	4.79588	8.1354	4.25549	4.06991	6.1351	5.41659	7.17944	5.51537	6.23087	8.18928	8.93278	7.6221	8.53088	7.70308	7.54707	6.29512	7.76458
CARD8	0.672075	0.823077	0.728339	0.836808	1.34428	2.28193	0.643148	1.1951	0.549453	0.623205	0.810346	0.802724	0.683	0.357044	0.941902	0.629792	0.832299	0.507471	0.599458	0.689445	1.04669	0.627085	0.448011	0.969897	0.361118	0.989049	1.00709	0.666668	0.450912	0.507385	1.09446	0.947544	0.599739	1.44327	0.701188	0.367165	0.744097	0.749413	1.35779	0.429513	1.05608	0.777819	0.94551	0.817513	1.45007	0.586672	0.763031	0.528732	0.943505
WNK1	3.37012	4.5066	5.83938	3.95819	4.46148	5.83556	3.8848	5.50133	6.05544	3.8577	5.08392	3.53774	3.73856	3.5142	4.92571	3.1799	5.72019	4.6573	4.98622	3.04627	3.30695	2.66639	3.75521	6.07977	2.84248	4.51202	5.74046	4.3057	1.69364	2.88425	5.80657	5.78473	2.8228	7.6305	3.52676	1.66583	4.26138	3.15983	5.11134	2.66205	5.11438	5.09665	4.7193	6.32144	7.10512	5.55175	2.4498	4.95945	5.89196
BRD4	2.87726	3.22163	5.22428	3.21093	5.78104	4.337	4.29877	5.34642	4.90926	5.14222	4.56857	4.25908	3.06616	3.00371	4.13737	4.97942	3.99137	4.90135	4.11412	5.68284	4.9607	3.25424	4.81469	3.94565	3.55885	4.32629	4.84927	3.88605	2.35244	3.94962	4.59839	4.4737	2.83509	3.91062	2.86794	3.90969	3.68803	4.19213	3.2899	3.77928	3.06587	3.51178	4.38556	4.01904	4.59604	5.90968	3.60033	3.98391	4.28926
[truncated: 375 more columns]
