# Supplementary material for: Pyroptosis-Related Risk Signature Exhibits Distinct Prognostic, Immune, and Therapeutic Landscapes in Hepatocellular Carcinoma
Source: Front Genet. 2022 Mar 9;13:823443. doi: 10.3389/fgene.2022.823443 (PMC8965507; doi:10.3389/fgene.2022.823443)
Supplement: Supplementary file 1 [file DataSheet1.ZIP › Data/3.xlsx]

## Sheet: Sheet1
ID	GTEX-WZTO-0626-SM-4PQYY	GTEX-12WSM-0726-SM-5GCOW	GTEX-12WSI-0226-SM-5GCNA	GTEX-12696-0826-SM-5EGGE	GTEX-1212Z-0226-SM-59HLF	GTEX-ZYT6-0626-SM-5E45V	GTEX-T6MN-1226-SM-3NMA5	GTEX-11DXZ-0126-SM-5EGGY	GTEX-11UD2-1626-SM-5EQM3	GTEX-147F4-1426-SM-5LUA8	GTEX-144GM-1326-SM-5LU5E	GTEX-13N11-0926-SM-5IJG2	GTEX-12ZZZ-1326-SM-59HKW	GTEX-RNOR-1426-SM-48FDJ	GTEX-WFON-1726-SM-4LVMQ	GTEX-VUSG-0126-SM-4KL1X	GTEX-11ZUS-2526-SM-59872	GTEX-QEG4-1826-SM-4R1JN	GTEX-YB5E-0326-SM-5IFHU	GTEX-O5YT-0826-SM-3TW8N	GTEX-11TUW-1726-SM-5BC5C	GTEX-11EQ9-0526-SM-5A5JZ	GTEX-UPIC-0926-SM-4IHLV	GTEX-ZVT4-0626-SM-5E45T	GTEX-13NZ9-1326-SM-5MR3V	GTEX-139UC-1426-SM-5IJGH	GTEX-12KS4-1326-SM-5LUB3	GTEX-14753-1626-SM-5NQ9L	GTEX-11WQC-0726-SM-5EQMR	GTEX-X4XY-1626-SM-46MVN	GTEX-13PVR-0126-SM-5S2PY	GTEX-RN64-1826-SM-48FDV	GTEX-13FLV-0326-SM-5N9DJ	GTEX-S33H-1626-SM-4AD68	GTEX-11DXY-0526-SM-5EGGQ	GTEX-13113-1326-SM-5GCOI	GTEX-RU72-1426-SM-46MUF	GTEX-13OVJ-1026-SM-5IFGI	GTEX-13O3O-1826-SM-5IFGW	GTEX-WYVS-1926-SM-4SOIC	GTEX-ZPU1-0826-SM-57WG2	GTEX-13SLX-1226-SM-5S2Q6	GTEX-ZEX8-0826-SM-4WKHK	GTEX-13FTW-1126-SM-5J2NV	GTEX-13QJC-0726-SM-5RQJK	GTEX-OOBJ-0826-SM-3NB2K	GTEX-P78B-1326-SM-3P611	GTEX-ZYY3-0626-SM-5NQ6W	GTEX-14C38-1526-SM-5RQJ7
AIM2	0.298665	0.176318	0.495692	0.042644	0.084067	0.163501	0.111034	0.321936	0.956073	0.042644	0.226513	0.226513	0.238793	0	0.275004	0.124327	0.201631	0	0.226513	1.02146	0.298665	0.0703873	0.59455	0.400527	0.150557	0.176318	0.226513	0.344836	0.201631	0.298665	0.250954	0.333419	0.38957	0.238793	0.0976133	0.298665	0.286878	0.505893	0.176318	0.739854	0.400527	0.59455	0.356135	0.111034	0.286878	0.333419	0.286878	0.0703873	0.201631
CASP1	2.29275	2.09421	3.28536	1.65077	2.62993	2.26907	2.96343	2.52106	4.79334	2.71145	1.59457	3.19219	2.26907	2.35052	2.32484	2.09421	2.39232	1.84398	3.40057	4.29723	2.15054	2.66675	2.56073	2.12102	2.9891	2.54596	2.5993	1.63228	2.77398	2.43832	1.25095	2.24487	3.54471	2.97818	2.22958	1.68257	3.08915	4.02947	2.57046	3.6264	2.74849	4.23192	2.53851	2.46201	2.30159	3.07725	2.28392	3.16186	1.92221
CASP3	3.33914	3.38266	3.33347	3.12602	3.13089	3.07037	3.6218	2.64613	3.12762	3.0144	2.9241	3.42087	2.52858	3.16345	2.55335	2.95977	2.62063	3.28096	3.25398	3.49952	4.05314	3.01256	3.15866	2.8699	3.64267	2.9616	3.08068	2.17953	3.31762	3.72679	2.48539	3.25998	2.69824	3.25551	2.99636	2.80118	3.10603	3.29865	3.05488	3.03036	3.09083	3.67804	2.72902	2.50332	3.47246	3.19219	2.91646	3.37154	3.69603
CASP4	3.33914	3.41416	4.34835	5.00722	3.87876	3.12434	3.76974	4.11855	6.08913	5.06132	6.15181	5.40668	2.76553	3.66108	4.94013	6.10391	3.22492	3.6904	5.30522	6.30267	6.89377	4.4816	4.31974	5.53698	5.67577	4.47768	4.81098	3.50718	4.23883	7.09945	4.849	3.729	4.53734	5.30191	3.5236	4.73929	4.40261	6.5749	6.8323	5.0299	5.81503	4.76549	4.85846	5.36139	4.42825	4.14732	4.82526	5.84951	5.8909
CASP5	0	0	0	0.150557	0	0	0.111034	0.150557	0.275004	0.250954	0.163501	0.378503	0.189038	0	0.150557	0.226513	0	0.163501	0.176318	0.333419	0.137501	0.163501	0.21412	0	0.275004	0.432948	0.084067	0.084067	0.0565848	0.0703873	0	0	0.0703873	0.432948	0	0	0.0703873	0.201631	0.150557	0.321936	0.275004	0.189038	0.238793	0.084067	0	0.226513	0.084067	0.0565848	0.0703873
CASP6	3.10435	3.85603	3.16186	2.91837	3.11266	3.17955	3.25551	3.56191	2.43293	3.74306	2.28098	3.77613	2.2141	3.48412	3.24334	3.80322	2.78868	3.27056	3.9837	3.73335	2.92601	3.48931	3.48284	2.75914	3.6264	3.61592	3.58619	3.02676	3.50335	2.87188	3.25398	3.13089	3.09763	3.53603	3.39098	3.55093	3.46209	3.39234	3.51347	3.53731	3.65307	3.68597	3.74418	3.22805	3.64727	4.02149	3.37434	3.36314	2.88165
CASP8	2.18905	2.4195	2.90302	3.19531	2.23265	2.79074	2.89921	2.82984	4.3016	3.33626	2.14403	3.35195	1.79494	1.92221	2.4725	1.66451	2.44893	2.51099	2.95794	3.57043	2.53354	2.65993	2.89722	1.48543	3.16674	2.33911	2.59696	1.6369	2.61351	2.88554	2.73335	2.59454	2.29864	2.75275	2.93731	2.12765	2.36179	2.97818	2.91646	2.94296	3.1177	3.02501	2.56314	2.63689	1.7181	2.77817	2.23265	2.12765	2.40601
CASP9	3.09428	3.18747	2.65303	1.90304	2.62063	2.39507	3.32338	2.52354	3.94299	3.11434	2.20477	3.13754	1.93734	2.85403	2.42764	1.96716	2.0531	2.18905	2.60406	2.98552	2.25704	2.19851	2.74849	3.85994	2.77612	2.79074	3.3205	4.04873	2.65765	3.31034	2.45939	3.35754	2.67586	2.44093	2.41682	2.74415	2.33053	3.76019	2.35897	2.70485	1.49568	3.58252	2.12765	3.17955	3.3533	2.62063	2.22651	3.05312	2.89532
ELANE	0	0.0565848	0.604087	0	0.807361	0	0.356135	1.85598	2.72027	0.310339	1.97819	0.485434	0.298665	0.0703873	0.59455	0.150557	0.111034	0	2.04961	0.933562	1.33915	1.10434	2.17953	0.536053	0.111034	0.545956	1.29275	0.163501	0.176318	0.0703873	0.613537	0.443614	0.696007	0.378503	0.0565848	1.11767	0.773987	0.83188	0.201631	2.50332	0.042644	0.176318	0.613537	0.275004	0.773987	0.26304	0.505893	0.584968	1.42762
GPX4	8.69668	8.21426	8.31633	7.89397	8.30367	8.52013	8.71234	7.42143	8.09508	8.27705	6.52998	7.90064	6.54878	8.0894	7.42193	7.80615	8.37714	8.688	7.98679	8.11351	7.90423	7.28964	8.16025	8.46917	8.46967	7.90811	8.35999	8.28044	7.88889	7.64114	7.33327	8.53958	8.48254	7.98958	8.05852	7.85096	8.17799	8.02106	7.9595	7.51311	7.28775	8.65169	7.93371	7.8182	8.06728	7.69438	8.43826	7.80307	7.43098
GSDMA	0	0.0976133	0.0285685	0.0285685	0.084067	0.189038	0.0703873	0.226513	0.124327	0.0565848	0.0976133	0.286878	0.0143548	0.0565848	0	0	0	0.0285685	0.485434	0.669016	0.150557	0.084067	0.0703873	0.0285685	0	0.0565848	0	0	0.084067	0.189038	0.124327	0	0.0285685	0	0.0285685	0	0	0.0285685	0.275004	0.111034	0	0.0285685	0.0565848	0.0976133	0.0285685	0.0285685	0.0143548	0.0285685	0
GSDMB	6.33338	5.11228	5.00364	3.54224	5.48055	6.07849	6.02461	4.39508	5.3331	5.24677	3.91552	4.28395	5.44194	6.52889	4.06	4.73987	6.0777	5.58259	2.02148	4.1309	4.218	3.39369	4.70485	5.54383	4.56616	6.23269	5.7309	3.75917	6.29794	4.73881	3.17635	6.7455	5.57956	5.49023	6.17015	5.51037	5.80943	5.36208	5.1457	5.13462	2.82374	6.02057	4.05568	3.0635	5.77771	5.01973	5.50235	5.85099	3.81455
GSDMC	0	0.042644	0.111034	0	0	0.111034	0.042644	0.0285685	0.137501	0.0285685	0.042644	0.659921	0.042644	0.0565848	0.0976133	0.0285685	0	0	0.0143548	0.226513	0.042644	0.124327	0.0285685	0	0	0.042644	0.0565848	0	0.084067	0	0.0565848	0	0	0.042644	0.084067	0.042644	0	0.111034	0.0565848	0.084067	0.0285685	0	0.111034	0	0.042644	0.0703873	0.0976133	0	0.0285685
GSDMD	6.35897	5.84804	6.22993	6.44158	6.09573	5.89896	6.4484	5.39711	5.92502	5.96299	6.48656	5.48895	4.78293	6.02481	5.93003	6.7342	6.59182	6.94961	6.04962	6.37418	6.85124	5.65538	5.99478	6.0913	6.84896	6.3484	6.33951	5.67469	6.11248	6.45552	5.51379	5.6896	5.72903	6.87969	5.87507	6.31196	6.32104	6.53166	6.49616	6.0448	6.12263	6.74312	5.95788	6.33576	6.30179	5.99301	6.18623	6.40323	6.79127
GSDME	0.76554	1.49568	1.79907	0.74845	1.44358	1.48543	1.58015	1.23264	2.15054	1.73983	1.0072	2.3477	0.985488	1.58975	1.50078	1.59457	1.15703	0.956073	2.40326	2.44623	0.757041	1.82375	1.61822	1.07726	2.38406	1.40597	1.77399	1.41146	1.89915	1.89528	1.5656	0.978174	1.92597	1.99637	1.15703	1.4489	1.5656	2.79913	0.731174	2.16995	1.74846	1.73983	1.96351	1.92221	1.36178	1.80321	2.13754	2.18273	0.910726
IL18	0.62293	1.32769	2.93357	0.76554	1.01436	0.584968	1.55087	1.77399	3.72577	0.956073	1.02146	2.0738	1.1635	1.34485	2.23879	0.782421	0.773987	0.475073	2.9982	3.7377	0.650778	2.2203	1.82375	2.14728	1.28094	1.31036	1.89528	0.613537	2.09758	1.09085	1.6781	1.48543	1.13748	1.84802	0.613537	1.6135	1.56071	3.46855	1.47509	2.97635	1.29868	1.89528	1.36735	2.06352	2.21104	2.24487	1.26306	1.25095	0.76554
IL1B	0.38957	0.454178	0.545956	0.21412	0.516027	0.298665	1.95237	0.176318	4.37851	0.999979	1.546	1.26306	0.545956	0.526084	0.298665	0.941119	0.226513	0.275004	1.57529	1.36735	1.07038	0.321936	0.555816	0.669016	1.43297	0.321936	0.545956	0.310339	0.495692	0.189038	0.722454	0.356135	1.98551	1.45944	0.0565848	0.189038	1.69596	0.555816	0.475073	1.49568	1.90304	1.18905	0.956073	0.823748	0.201631	0.516027	0.485434	0.83188	2.0738
IL6	0.111034	0.111034	0.298665	0.084067	0.536053	0.356135	0.432948	0.124327	6.96984	0.757041	4.25702	0.286878	0.356135	0.124327	0	1.45417	0.0703873	0	0.933562	1.3505	3.20475	0.111034	0.124327	0.62293	0.150557	0.286878	0.895309	0.163501	0.678058	0.298665	0.298665	0.275004	3.30449	0.26304	0.111034	0.526084	0.863959	4.31328	0.250954	0.739854	1.07038	0.59455	0.475073	0.485434	0.189038	0.124327	0.111034	4.57105	2.16031
NLRC4	0.378503	0.344836	0.367373	0.356135	0.298665	0.321936	0.443614	0.321936	0.333419	0.641556	0.400527	0.545956	0.286878	0.545956	0.545956	0.286878	0.464679	0.536053	1.09085	2.38406	0.298665	0.356135	0.76554	0.378503	0.495692	0.321936	0.526084	0.226513	0.555816	0.38957	0.298665	0.83188	0.275004	0.584968	0.356135	0.575314	0.505893	0.650778	0.38957	0.731174	0.356135	0.333419	0.516027	0.356135	0.226513	0.823748	0.38957	0.495692	0.59455
NLRP1	1.87187	2.28392	2.44093	1.81966	2.37017	1.92597	2.59212	2.07037	2.92601	2.40326	0.815589	2.37849	2.03212	2.61117	2.2141	1.58495	1.87187	1.64152	2.08748	3.35051	1.89915	2.1635	2.72681	1.98185	1.70927	2.14403	2.90883	1.69154	2.23572	1.72682	1.92597	2.35333	2.43293	2.12765	1.64614	2.29569	2.50077	3.6241	1.852	3.00721	1.15703	2.58978	1.57044	1.70927	1.33915	2.14403	1.83187	2.99636	1.59457
NLRP2	0.443614	0.59455	0.641556	0.0143548	0.310339	0.0565848	0.516027	0.201631	1.275	0.286878	0.250954	0.298665	0.163501	0.545956	0.0976133	0.176318	0.298665	0.298665	0.0703873	1.8115	0.432948	0.189038	0.38957	0.536053	0.286878	0.903017	0.286878	0.238793	0.485434	0.310339	0.62293	0.545956	0.38957	0.545956	0.298665	0.137501	0.918387	0.21412	0.933562	1.04263	0.575314	0.505893	0.201631	0.367373	0.226513	0.356135	0.321936	0.189038	0.38957
NLRP3	0.0285685	0.124327	0.137501	0.0565848	0.176318	0.0285685	0.111034	0.731174	1.8115	0.189038	0.321936	0.298665	0.226513	0.250954	0.432948	0.344836	0.042644	0.298665	1.51603	2.02148	0.956073	0.367373	0.321936	0.555816	0.150557	0.0976133	0.411425	0.411425	0.310339	0.137501	0.432948	0.150557	1.2869	0.443614	0.0143548	0.739854	0.238793	0.956073	0.871834	1.04263	0.250954	0.38957	0.226513	0.454178	0.124327	0.344836	0.411425	0.344836	0.97085
NLRP6	2.22344	0.739854	0.526084	1.17634	1.19535	0.815589	1.03564	0.739854	0.895309	1.25095	0.111034	0.298665	0.310339	1.03564	0.526084	1.07038	3.11266	3.30009	0.823748	0.687044	0.799068	1.13748	0.678058	0.310339	0.722454	0.321936	0.275004	0.575314	0.933562	1.13748	1.546	1.94488	0.722454	0.76554	1.25095	2.70705	1.06353	0.910726	0.669016	0.555816	0.941119	0.422222	0.38957	0.495692	0.83188	0.443614	0.650778	0.321936	0.344836
NLRP7	0.042644	0.0285685	0	0	0	0	0.042644	0	0.137501	0	0	0.0143548	0	0.0143548	0.0143548	0	0.111034	0	0.0143548	0.042644	0	0	0.042644	0.0285685	0	0.0285685	0.0143548	0.0143548	0.0143548	0.137501	0	0.176318	0.0143548	0.0143548	0	0	0	0.0143548	0.0565848	0.042644	0	0	0	0	0.0143548	0	0.0285685	0.0285685	0
NOD1	1.26306	1.5059	1.9891	1.19535	0.863959	0.887511	1.53104	1.41683	3.17474	1.84398	0.879716	1.5656	1.04965	1.59932	1.06353	0.650778	0.903017	1.13095	1.13748	2.96902	1.75275	1.09761	1.86787	1.30451	0.97085	1.23881	2.00718	0.38957	1.42222	1.41146	0.985488	1.62761	1.32769	1.45944	0.704867	1.26902	1.72682	4.01877	0.97085	1.88359	1.14405	1.62761	0.978174	0.97085	0.978174	1.08407	1.38408	2.36735	1.45417
NOD2	0.137501	0.400527	0.641556	0.226513	0.298665	0.226513	0.475073	0.641556	2.13097	0.321936	1.23881	0.565594	0.411425	0.176318	0.310339	0.871834	0.26304	0.137501	0.848008	2.0566	3.21724	0.411425	0.38957	0.475073	1.04965	0.310339	0.38957	0.799068	0.516027	1.6781	0.275004	0.356135	0.62293	0.807361	0.137501	1.02858	1.33915	1.4489	0.926	0.807361	0.505893	1.60409	0.454178	0.545956	0.773987	0.38957	0.163501	1.67356	1.3505
PJVK	2.0531	2.10096	1.55087	1.45944	2.6622	1.83994	2.75701	1.55087	0.910726	1.94859	0.378503	1.08407	2.58253	2.62063	0.956073	0.887511	2.10771	2.17314	0.704867	1.01436	0.696007	0.97085	1.65993	1.88753	1.8359	2.42495	1.40597	1.24487	2.36179	1.89915	1.7049	3.63688	1.70927	1.07726	1.75275	1.6781	1.77399	2.16995	0.933562	1.47509	0.687044	1.94859	0.790754	1.26306	1.31616	1.84802	1.53104	1.90692	1.18271
PLCG1	3.60169	3.72031	4.32839	3.47765	3.78763	3.73881	4.24944	3.43166	4.50339	4.26233	2.4725	4.19766	2.84602	3.68818	3.29721	3.89144	3.32338	3.38266	3.29425	5.18186	3.50845	3.25246	3.86199	3.55706	3.62998	3.46855	4.28613	2.73981	4.06	3.12762	2.63924	3.76344	3.60288	4.08324	3.64497	3.45282	3.88846	4.65536	3.18587	4.18821	3.51347	3.61115	3.76557	2.94296	3.11266	3.73659	3.76659	4.48924	3.24638
PRKACA	4.87188	4.64383	5.31507	5.42455	4.93123	4.69985	4.96674	4.68149	5.08325	5.20871	5.37847	5.90859	3.18747	4.63289	4.85749	4.84398	4.57047	4.98553	5.6545	5.61148	4.34835	5.1663	5.48798	4.22652	5.56556	4.98049	5.24949	4.4647	4.92127	5.46764	5.30122	4.99725	4.61476	5.17875	4.88657	4.91024	5.24141	5.04484	4.55524	4.93548	5.0396	5.60551	5.16553	5.12802	4.85247	4.83394	5.17311	4.85952	5.27092
SCAF11	3.09931	3.54718	3.65648	3.90301	3.40057	3.19379	3.49569	3.30593	4.17876	3.74954	3.72133	4.15619	2.35052	3.35051	3.5059	3.25703	2.81971	3.669	3.96629	4.62761	3.99551	3.7538	3.73335	3.96713	4.1342	3.23573	3.31034	2.84998	3.65767	4.27949	3.68034	3.30746	3.54352	3.54599	3.18587	3.74843	3.76344	4.13666	3.78559	3.76974	4.02234	3.31177	3.81455	3.63577	3.24334	3.52981	3.40329	3.79079	3.53228
TIRAP	1.96716	1.89528	2.1144	2.13421	2.02857	2.13097	2.26907	1.95979	1.275	1.82375	1.87187	2.35897	1.42762	2.18585	1.90304	1.72682	1.77399	2.31908	2.18585	2.66447	1.0072	2.29275	2.68033	1.55087	2.41145	1.97819	1.75705	1.22032	1.96351	2.43832	2.08748	2.37291	1.7181	2.28686	1.91838	2.39782	1.79907	1.8115	1.08407	1.99637	2.16668	2.36735	2.29864	2.0738	1.64614	2.38406	2.04961	1.75275	1.92221
TNF	0.505893	0.163501	0.226513	0.0976133	0.400527	0.38957	0.333419	0.0976133	1.01436	0.084067	0.275004	0.790754	0.0565848	0.454178	0.400527	0.189038	0.250954	0	0.823748	0.356135	0	0.176318	0.250954	0.124327	0.310339	1.23264	0.0976133	0.111034	0.150557	0.0285685	0.201631	0.201631	0.887511	0.704867	0.0285685	0	0.454178	0.042644	0.189038	0.21412	0.678058	0.321936	0.475073	0.137501	0.163501	0.298665	0.21412	0.084067	0.275004
CYCS	4.15222	4.98553	4.91556	4.91837	4.80886	3.85398	4.5975	3.99907	5.54442	5.5317	5.77271	6.42309	2.71145	3.65077	4.765	5.56987	3.69381	5.11684	6.36529	6.60033	6.07878	5.19888	4.67755	5.27053	5.52915	4.74632	5.44663	5.48025	4.95329	5.77163	5.47576	3.79598	5.00722	4.97729	4.02328	4.73718	5.53199	5.47282	5.32657	4.28319	5.57173	5.31974	4.73881	5.38677	5.2091	4.89043	5.07258	5.26975	6.46956
GZMB	0.948623	0.696007	0.62293	0	2.02857	1.40597	1.852	0.495692	4.45353	2.43562	1.26902	1.62295	0.62293	1.29868	0.76554	1.48029	0.863959	0.815589	1.33915	2.42495	1.06353	0.310339	1.20162	2.37017	0.999979	1.53104	1.96351	1.91074	1.541	0.948623	0.650778	1.78662	2.84998	0.839938	0.903017	0.604087	2.0531	1.57044	1.6135	1.94488	0.526084	2.49312	0.956073	0.856001	0.555816	0.839938	0.941119	1.23881	1.04965
HMGB1	6.47836	6.3165	6.41499	6.68607	6.61013	6.51178	6.82021	6.33072	6.29478	6.68537	5.6062	7.10957	5.39399	6.67864	6.1387	5.55949	6.29448	6.93314	7.56951	7.24791	6.23111	6.54472	7.08128	6.34484	6.64676	6.67795	6.71221	6.39503	6.75184	5.62206	6.46372	6.82477	6.78344	6.08686	6.71538	6.31867	6.4311	6.94088	5.43325	6.61775	6.65379	6.46076	6.56174	6.58192	6.00206	6.45008	6.51811	6.24148	5.93407
IRF1	3.19219	3.62879	3.90497	3.75278	3.59453	2.97451	3.36459	3.68366	5.87232	3.57895	4.02853	4.08578	2.60883	3.30746	3.48029	4.42691	3.68818	3.33347	4.90879	4.50654	4.12845	4.53543	3.37299	4.57708	4.2304	3.3533	3.31034	4.30815	3.84803	4.18745	3.55578	3.55578	4.46269	4.80789	3.44628	3.68597	4.09764	4.84552	5.44663	4.37918	4.79806	5.34734	4.13835	5.1874	3.54352	3.5534	4.00536	3.54718	3.3377
IRF2	3.25398	3.50079	3.48803	3.80842	3.01256	3.8258	4.08239	3.38817	3.55578	3.9088	3.73224	3.34059	2.77185	3.44228	3.25398	3.75278	2.50077	3.34906	3.52232	3.66108	3.49058	2.81559	3.36179	2.92028	4.31471	3.50718	3.82682	3.08915	3.82989	3.91365	3.34338	3.26751	3.60408	3.94486	3.97087	3.0108	3.66108	3.51603	3.23109	3.843	3.52232	3.54599	3.54352	3.27504	3.58133	3.63108	3.51101	3.63347	4.27873
TLR3	0.823748	0.807361	1.26306	0.422222	1.02146	0.799068	1.14405	1.09761	0.575314	0.815589	0.275004	1.42222	0.475073	0.782421	0.895309	0.713697	0.799068	0.999979	1.41146	0.815589	0.238793	1.34485	0.696007	0.454178	1.15703	0.863959	0.807361	0.62293	0.815589	0.505893	1.5656	0.76554	1.18271	1.0072	0.933562	0.526084	0.659921	0.713697	0.286878	1.22032	1.68257	2.17633	1.29868	1.14405	0.807361	1.07726	0.895309	1.37853	0.275004
TLR4	0.74845	1.04263	1.8115	1.60409	1.1635	1.11767	1.33341	1.71372	1.90304	0.696007	1.12432	1.8115	0.978174	1.23264	1.99997	0.773987	1.0072	0.678058	2.80941	3.12266	1.02146	1.70046	1.29868	1.19535	0.926	0.99279	1.60409	1.01436	1.257	0.687044	1.6781	1.21411	1.38958	1.11105	0.823748	1.21411	1.38408	2.07724	0.565594	2.17953	1.66903	1.11105	1.38408	1.74846	0.782421	2.00718	0.887511	1.4489	1.6135
RIPK1	3.08236	3.30746	3.4303	3.39098	2.94114	3.05488	3.27944	2.98185	2.64613	3.50973	3.39921	3.54599	2.25395	2.9542	3.26151	3.27648	2.76767	3.25855	3.44755	3.54352	3.42631	3.48931	3.7677	3.3377	3.48412	3.03211	3.17154	2.37574	3.62061	3.81353	3.2126	3.34203	2.90692	3.76344	3.07725	3.52232	3.50079	3.00003	4.13835	3.2824	3.8768	3.11266	3.47119	3.18587	3.27504	3.3813	3.06694	3.28985	3.19379
CARD8	3.06694	3.4303	3.18747	3.65418	3.09595	2.87577	3.50973	3.87969	3.05831	3.23725	2.55584	3.73335	2.64386	3.65878	3.8934	3.08068	2.71145	2.95977	3.75806	4.27579	2.68928	3.32482	3.59811	3.47119	3.11107	3.31177	3.69824	2.68033	3.26608	3.72355	3.24942	3.68366	3.05488	3.50973	3.01256	3.797	3.23725	4.35263	2.16031	3.95234	3.11266	3.44628	3.13586	3.41008	3.42087	3.43566	3.41416	3.9588	3.38682
WNK1	3.27352	2.98552	3.02325	3.08748	3.41552	3.56924	3.00362	3.53603	3.29425	3.57171	3.75704	4.12016	2.02502	3.43693	3.43693	3.79283	2.54845	3.5173	4.25171	4.75277	5.10684	3.83993	3.49824	3.79181	4.28167	3.13586	3.04441	3.11938	3.43166	4.58015	3.70821	3.03211	3.22492	3.56557	3.22492	4.05483	3.24486	4.28907	3.05655	3.5993	3.87186	3.2479	3.72466	3.6904	3.466	3.48539	3.6702	3.87969	3.46209
BRD4	4.02055	3.77085	3.55212	4.07129	3.89527	3.75491	3.90973	3.72355	3.92691	3.79181	3.72133	4.06866	2.68928	4.19218	3.36459	3.83798	3.77817	4.07985	3.49186	4.66736	4.1227	3.73983	3.99823	4.21261	4.08239	3.44755	3.73548	3.00178	3.99364	4.92223	3.81251	4.37223	3.52981	4.01877	4.05747	3.90786	3.84998	4.26527	4.05483	3.83993	3.68708	3.58976	4.00086	3.6005	3.79496	3.6264	3.79496	4.26233	3.94112
[truncated: 61 more columns]
