# Supplementary material for: Pyroptosis-Related Risk Signature Exhibits Distinct Prognostic, Immune, and Therapeutic Landscapes in Hepatocellular Carcinoma
Source: Front Genet. 2022 Mar 9;13:823443. doi: 10.3389/fgene.2022.823443 (PMC8965507; doi:10.3389/fgene.2022.823443)
Supplement: Supplementary file 1 [file DataSheet1.ZIP › Data/4.xlsx]

## Sheet: Sheet1
Gene	Normal Mean	Cancer Mean	logFC	pValue	fdr
CASP3	3.46472	8.44081	1.28464	1.7864e-55	1.47378e-54
CASP6	3.87157	6.86428	0.826189	1.29355e-35	4.74302e-35
ELANE	0.526563	0.0876097	-2.58744	1.33171e-28	3.66222e-28
GPX4	42.5149	188.694	2.15001	3.25317e-56	3.57849e-55
GSDMA	0.0718728	0.15966	1.15149	4.50596e-06	5.50729e-06
GSDMC	0.0483241	0.234081	2.27619	2.50923e-16	5.1753e-16
GSDMD	8.30526	31.0752	1.90367	5.0969e-68	1.68198e-66
IL1B	0.852335	0.418351	-1.02671	2.20802e-23	5.60498e-23
IL6	0.8455	0.320722	-1.39848	2.35522e-18	5.5516e-18
NLRP1	1.62478	1.07178	-0.60023	3.85485e-10	6.05763e-10
NOD1	1.08841	0.663693	-0.713629	2.94917e-10	4.86614e-10
NOD2	0.567587	0.340295	-0.738055	2.25039e-07	3.22881e-07
PJVK	1.25628	0.464517	-1.43535	5.95396e-18	1.30987e-17
PRKACA	7.83862	18.2172	1.21663	5.58123e-44	2.63115e-43
CYCS	7.46478	25.3376	1.76311	2.3464e-61	3.87157e-60
HMGB1	7.96827	15.9876	1.00461	1.72936e-52	9.51151e-52
IRF1	4.80457	7.2634	0.596238	3.73517e-09	5.60275e-09
IRF2	4.77892	8.64728	0.855563	3.2229e-33	9.66869e-33
RIPK1	4.36966	9.20348	1.07466	8.15911e-53	5.38501e-52
CARD8	2.58549	1.48435	-0.800603	2.41893e-15	4.69558e-15
WNK1	3.82617	7.6824	1.00565	6.37464e-36	2.62954e-35
BRD4	3.94704	6.42924	0.703876	6.95982e-34	2.29674e-33
