# Supplementary material for: Pyroptosis-Related Risk Signature Exhibits Distinct Prognostic, Immune, and Therapeutic Landscapes in Hepatocellular Carcinoma
Source: Front Genet. 2022 Mar 9;13:823443. doi: 10.3389/fgene.2022.823443 (PMC8965507; doi:10.3389/fgene.2022.823443)
Supplement: Supplementary file 1 [file DataSheet1.ZIP › Data/6.xlsx]

## Sheet: Sheet1
ID	Survival time	Event	Age	Gender	Grade	Clinical stage	T	M	N	CASP6	GPX4	GSDMC	NOD2	PRKACA	CYCS	WNK1	PR Risk score	Level
TCGA-LG-A9QD	366	0	68	Male	G2	Stage III	T3	M0	N0	2.35027	6.2472	0.0167114	0.15832	4.17793	3.9641	1.97129	1.73401	Low
TCGA-DD-AACY	1450	0	61	Male	G3	Stage I	T1	M0	N0	2.83713	7.22211	0	0.0736233	4.98976	3.88562	1.72675	1.80691	Low
TCGA-DD-A4NP	3104	0	32	Male	G3	Stage I	T1	M0	N0	2.80604	6.84018	0	0.0391353	3.6626	3.37796	1.93083	1.80728	Low
TCGA-ES-A2HT	438	1	54	Male	G2	Stage I	T1	M0	NX	1.92528	7.69302	0.0537048	0.0927303	3.97258	3.97418	1.37154	1.82072	Low
TCGA-DD-A4NL	1711	0	46	Male	G1	Stage I	T1	M0	N0	2.70926	6.3489	0.021707	0.143373	3.8621	3.42561	2.37257	1.84181	Low
TCGA-DD-AACD	381	1	48	Male	G4	Stage I	T1	M0	N0	1.7952	7.48737	0.0118725	0.0942339	3.08302	4.9713	1.28138	1.85381	Low
TCGA-DD-AAE7	644	0	72	Male	G2	Stage I	T1	M0	N0	2.57789	7.03071	0.0155377	0.0547741	3.97181	3.30786	2.33636	1.89184	Low
TCGA-G3-A7M8	430	0	31	Male	G1	Stage I	T1	M0	NX	2.38756	6.12618	0.0553516	0.167532	3.78273	4.84297	2.47712	1.90295	Low
TCGA-2Y-A9H1	1229	1	58	Male	G2	Stage I	T1	M0	NX	2.19577	8.27046	0.0121686	0.096517	3.34794	3.73823	1.19762	1.91821	Low
TCGA-DD-AADN	898	0	59	Male	G4	Stage I	T1	M0	NX	1.94749	8.09819	0.0361818	0.175883	3.22777	3.68406	1.25053	1.91872	Low
TCGA-DD-A1ED	2301	0	68	Male	G1	Stage I	T1	M0	N0	2.20327	6.63597	0	0.158598	3.56014	3.73603	2.56973	1.92467	Low
TCGA-K7-A6G5	512	0	66	Male	G2	Stage I	T1	M0	N0	2.45433	7.22372	0	0.133975	4.40775	4.05974	2.15616	1.92701	Low
TCGA-DD-A3A3	535	1	45	Male	G2	Stage I	T1	M0	N0	2.33527	8.13476	0.0651615	0.0225098	3.24707	3.77108	1.36566	1.93046	Low
TCGA-G3-A5SK	744	0	58	Male	G1	Stage I	T1	M0	NX	2.25322	6.75804	0.043767	0.135249	3.4221	4.57939	2.24452	1.94195	Low
TCGA-DD-A4NF	428	0	72	Male	G2	Stage I	T1	M0	N0	2.06396	6.87203	0.0364885	0.139268	3.78635	3.73708	2.59242	1.94701	Low
TCGA-G3-A6UC	671	0	65	Male	G2	Stage III	T3	M0	N0	2.12861	6.85929	0	0.0838522	3.75073	4.06906	2.6202	1.94719	Low
TCGA-ED-A8O5	406	0	59	Female	G3	Stage III	T3	M0	N0	2.00272	6.43202	0	0.0436521	4.195	3.5778	3.39896	1.95203	Low
TCGA-DD-A39W	827	1	29	Female	G2	Stage III	T3	M0	N0	1.87072	6.98533	0.0441692	0.18056	3.61722	3.01748	2.73488	1.96387	Low
TCGA-XR-A8TG	898	0	58	Male	G2	Stage I	T1	M0	NX	2.07244	6.86031	0.289029	0.150571	3.97959	3.99722	2.42174	1.97784	Low
TCGA-WX-AA46	756	0	61	Male	G1	Stage II	T2	M0	NX	2.41628	6.92798	0	0.0700597	3.86653	4.43833	2.55783	1.98003	Low
TCGA-BC-A69I	387	0	69	Male	G1	Stage I	T1	M0	N0	2.23282	7.64919	0	0.0649857	3.95764	3.60786	2.30092	1.98136	Low
TCGA-CC-5259	250	0	60	Female	G2	Stage III	T4	M0	N0	2.84316	7.45478	0.147106	0.0466753	4.72891	4.50963	2.06131	1.9877	Low
TCGA-G3-A3CJ	594	0	52	Male	G2	Stage II	T2	M0	N0	2.39775	7.69723	0.0182596	0.0864778	3.29431	4.34649	1.77503	1.98856	Low
TCGA-EP-A2KA	357	0	52	Female	G3	Stage III	T3	M0	NX	3.00036	7.02344	0.0248094	0.20231	3.80011	3.92351	2.17715	1.99809	Low
TCGA-WX-AA47	556	1	33	Female	G2	Stage III	T3	M0	NX	2.7402	6.83275	0.0114068	0.547931	6.62726	6.04267	1.96268	2.00716	Low
TCGA-G3-A25Z	655	0	58	Male	G2	Stage I	T1	M0	N0	1.89946	7.25634	0.129452	0.145279	3.91966	5.83584	1.94671	2.00919	Low
TCGA-UB-AA0V	314	0	69	Female	G1	Stage I	unknow	M0	NX	2.73168	6.34202	0.013515	0.276701	4.04454	4.10138	2.86204	2.02104	Low
TCGA-ES-A2HS	688	1	80	Male	G2	Stage I	T1	M0	NX	2.57102	8.59516	0	0.0625792	3.98014	3.24452	1.67306	2.02133	Low
TCGA-MR-A8JO	330	0	34	Male	G3	Stage I	T1	M0	N0	2.89497	6.7854	0.160953	0.276072	5.84025	5.11303	2.48185	2.03083	Low
TCGA-G3-A3CI	180	0	71	Male	G2	Stage I	T1	M0	N0	2.27182	6.85977	0.0500756	0.216961	3.7683	4.74458	2.47744	2.03232	Low
TCGA-MI-A75C	291	0	64	Male	G3	Stage I	T1	M0	N0	2.88447	6.97299	0.173139	0.0863366	4.70579	3.90774	2.74537	2.03325	Low
TCGA-DD-AADG	1145	0	70	Male	G3	Stage III	T3	M0	N0	2.14786	7.68528	0.0195585	0.134295	4.05064	3.73148	2.39612	2.03355	Low
TCGA-DD-AAVP	2752	0	48	Male	G1	Stage I	T1	M0	N0	2.54021	7.61506	0.136577	0.0713399	3.90686	5.59026	1.71068	2.03445	Low
TCGA-DD-AADU	554	0	60	Male	G3	Stage II	T2	M0	N0	2.0606	7.46679	0.0217922	0.265465	3.04882	3.62838	2.13279	2.03508	Low
TCGA-DD-AAE4	608	0	49	Female	G1	Stage I	T1	M0	N0	2.86541	7.63997	0.0537211	0.133358	3.35866	4.36973	1.77019	2.04019	Low
TCGA-DD-A73D	693	0	68	Female	G1	Stage II	T2	M0	NX	2.29362	7.50196	0.0578555	0.0100109	3.58388	4.34972	2.43183	2.04246	Low
TCGA-DD-AAW2	1855	0	69	Male	G2	Stage I	T1	M0	N0	2.47819	7.53671	0.0913232	0.0473448	3.76076	3.68303	2.4608	2.04286	Low
TCGA-DD-A116	1622	1	68	Male	G3	Stage III	T3	M0	N0	1.37749	7.83896	0.0748487	0.179551	4.09323	3.92904	2.44181	2.04571	Low
TCGA-CC-5258	129	1	48	Male	G2	Stage II	T2	M0	N0	1.91383	6.58299	0.0577618	0.254482	4.01062	3.9624	3.14372	2.04715	Low
TCGA-DD-A3A5	3125	1	66	Female	G2	Stage III	T3	M0	N0	1.9659	7.7285	0.0217016	0.128097	3.53419	4.56334	2.1388	2.0488	Low
TCGA-RC-A7S9	640	0	47	Female	G3	Stage I	T1	M0	N0	3.28763	6.84422	0.0484375	0.15108	5.84441	5.60584	2.59296	2.04976	Low
TCGA-3K-AAZ8	396	0	65	Male	G1	Stage III	T3	M0	NX	2.51876	7.55582	0.0180751	0.170581	4.32352	3.8739	2.40847	2.05179	Low
TCGA-XR-A8TE	925	0	16	Male	G1	Stage III	T3	M0	N0	2.48742	6.82657	0.00914233	0.318064	3.47918	3.53659	2.64302	2.05217	Low
TCGA-2Y-A9HB	260	0	66	Male	G2	Stage I	T1	M0	NX	3.02806	6.82165	0.102684	0.186617	4.62624	4.50482	2.60845	2.0541	Low
TCGA-DD-AADO	453	0	55	Male	G3	Stage I	T1	M0	N0	2.07962	7.86666	0.0103435	0.202399	3.28055	5.29925	1.612	2.05907	Low
TCGA-G3-AAV2	372	0	50	Male	G1	Stage I	T1	M0	N0	2.67204	7.50057	0.0095284	0.08528	4.15481	3.38761	2.70758	2.0601	Low
TCGA-BC-A10S	1423	1	81	Male	G1	unknow	T3	MX	NX	2.62406	7.46424	0.00783618	0.144908	4.24402	4.22723	2.42976	2.06162	Low
TCGA-DD-AACO	1876	0	40	Male	G3	Stage I	T1	M0	N0	3.68627	6.52095	0.0177263	0.0448243	2.67982	5.03796	2.33521	2.06168	Low
TCGA-G3-A3CK	585	0	61	Male	G2	Stage I	T1	M0	N0	2.80013	6.8125	0.0539105	0.137006	3.73486	3.78217	2.88219	2.06353	Low
TCGA-DD-AADS	474	0	63	Male	G2	Stage I	T1	M0	N0	2.25373	8.45484	0.0127585	0.0764479	2.98754	5.28008	1.23337	2.06374	Low
TCGA-DD-AADA	1233	0	66	Female	G3	Stage I	T1	M0	N0	3.44685	6.58869	0.0288557	0.258176	4.65365	4.12047	2.76165	2.06639	Low
TCGA-DD-AAW1	1989	0	55	Male	G2	Stage III	T3	M0	N0	2.00817	7.38513	0.0166933	0.150455	3.91513	3.59341	2.85456	2.06763	Low
TCGA-DD-AAEB	478	0	60	Male	G2	Stage I	T1	M0	N0	2.66504	7.71751	0.0294591	0.191791	3.75082	4.05872	2.03193	2.06794	Low
TCGA-BC-A110	2116	1	51	Female	G1	unknow	T1	MX	NX	2.53068	6.90326	0.016099	0.555587	3.87427	4.32135	2.04604	2.0683	Low
TCGA-DD-A4NI	561	0	67	Male	G2	Stage II	T2	M0	NX	2.44092	6.91978	0.0358487	0.238574	3.92339	4.29883	2.71285	2.07449	Low
TCGA-DD-A73E	44	0	66	Male	G1	Stage I	T1	M0	N0	3.13674	6.64643	0.117877	0.0830702	4.16709	3.87828	3.06255	2.07481	Low
TCGA-EP-A26S	237	0	70	Male	G2	Stage I	T1	M0	N0	2.91248	7.41982	0.014401	0.103348	4.29541	3.2781	2.78147	2.07497	Low
TCGA-2Y-A9H3	1516	0	45	Male	G1	Stage II	T2	M0	NX	2.45401	8.09768	0.0161202	0.257058	4.68784	5.2674	1.61578	2.07585	Low
TCGA-ED-A4XI	386	0	58	Male	G3	Stage II	T2	M0	N0	2.64851	6.65868	0.053622	0.388814	3.89314	3.48484	2.7813	2.07695	Low
TCGA-DD-AAW3	1633	0	69	Male	G2	Stage I	T1	M0	N0	3.09458	7.44024	0.0695012	0.0429745	4.47965	4.38518	2.48363	2.07756	Low
TCGA-DD-AADK	1049	0	68	Female	G3	Stage II	T2	M0	N0	2.61329	7.12734	0.178378	0.255112	4.18283	4.28821	2.36812	2.07905	Low
TCGA-DD-AAEH	784	0	73	Male	G2	Stage I	T1	M0	N0	2.99468	7.35529	0.0227837	0.242262	4.06544	4.09683	2.24809	2.07993	Low
TCGA-DD-A73A	728	0	71	Male	G2	Stage I	T1	M0	N0	2.75025	6.8891	0.0223939	0.291154	4.68729	4.39927	2.73616	2.08191	Low
TCGA-O8-A75V	538	0	54	Male	G2	Stage I	T1	M0	NX	1.95811	7.82041	0.078662	0.174714	4.05323	3.56176	2.52657	2.08645	Low
TCGA-BC-A5W4	547	1	69	Male	G3	Stage III	T3	M0	NX	3.07075	7.40301	0.023856	0.0834992	4.10925	4.99112	2.28361	2.08987	Low
TCGA-ZP-A9D4	395	0	64	Female	G1	unknow	T1	MX	NX	2.85384	6.87013	0.139323	0.224317	4.25312	3.20441	2.99687	2.09271	Low
TCGA-DD-AAC9	347	0	51	Male	G2	Stage I	T1	M0	N0	2.76061	7.28361	0.102415	0.43355	3.80925	4.17887	1.91796	2.09338	Low
TCGA-K7-A5RF	631	0	64	Male	G1	Stage I	T1	M0	NX	2.55398	6.84382	0.0382811	0.42198	4.17337	3.8422	2.68015	2.0962	Low
TCGA-MR-A520	229	0	58	Male	G1	Stage I	T1	M0	NX	2.6844	6.88059	0.134927	0.0658673	3.65905	5.10632	2.6836	2.09817	Low
TCGA-ZS-A9CG	341	0	55	Male	G2	Stage II	T2	M0	NX	2.32898	7.83895	0.0494694	0.0603829	3.5379	3.63219	2.56912	2.10873	Low
TCGA-DD-A3A4	612	1	37	Male	G3	Stage III	T3	M0	N0	2.73044	7.20866	0	0.255053	4.23988	3.88579	2.77008	2.11633	Low
TCGA-BC-A10T	837	1	76	Male	G1	unknow	T4	MX	NX	1.8025	6.97582	0.252234	0.12462	3.71625	4.7946	2.91952	2.11803	Low
TCGA-DD-AAD6	672	0	66	Male	G3	Stage III	T3	M0	N0	2.88133	6.5143	0.0923458	0.0572719	3.46936	4.16827	3.30421	2.11822	Low
TCGA-DD-AAE6	141	0	59	Female	G2	Stage I	T1	M0	N0	2.12423	6.76094	0.0417642	0.711312	4.99499	4.14061	2.63003	2.12451	Low
TCGA-MI-A75H	747	0	77	Male	unknow	unknow	unknow	MX	NX	2.62834	7.94451	0.0349448	0.154003	4.37325	3.96854	2.40237	2.12633	Low
TCGA-G3-AAV0	476	0	58	Male	G2	Stage I	T1	M0	N0	2.73865	8.19558	0	0.0883583	4.56552	4.66279	2.16435	2.12752	Low
TCGA-G3-AAUZ	480	0	48	Male	G2	Stage I	T1	M0	N0	3.04422	8.17239	0	0.150067	3.58065	3.7358	1.95525	2.12851	Low
TCGA-DD-AACJ	2102	0	75	Male	G2	Stage II	T2	M0	N0	2.57279	7.9687	0.114699	0.163107	3.69234	3.94732	2.14263	2.13029	Low
TCGA-G3-AAV5	354	0	67	Male	G2	Stage II	T2	M0	N0	2.7268	8.12453	0.0630028	0.0603643	5.05222	4.60475	2.38618	2.13294	Low
TCGA-DD-AAVX	1718	0	38	Male	G2	Stage II	T2	M0	N0	2.63608	6.96688	0	0.499389	3.48735	3.95522	2.40309	2.13303	Low
TCGA-BD-A2L6	1363	0	69	Male	G2	unknow	T2	MX	NX	3.42318	8.08793	0.0873797	0.173136	4.15577	4.32414	1.74506	2.13542	Low
TCGA-DD-AADJ	1066	0	70	Female	G3	Stage I	T1	M0	N0	3.07455	7.55129	0.0142019	0.152001	4.32434	4.64032	2.42082	2.13568	Low
TCGA-G3-A5SL	621	0	70	Male	G2	Stage II	T2	M0	NX	2.22946	7.24553	0.335246	0.0836168	3.64608	4.40019	2.69947	2.13813	Low
TCGA-BC-A10Y	711	1	76	Male	G3	unknow	T4	MX	NX	2.34722	7.29434	0.0544225	0.14606	3.84709	3.85576	3.02968	2.14075	Low
TCGA-ED-A7PY	390	0	20	Female	G3	Stage II	T2	M0	NX	2.88813	7.38197	0.0153662	0.0842464	4.79594	5.11015	2.78723	2.1414	Low
TCGA-HP-A5N0	752	1	90	Female	unknow	unknow	TX	M0	NX	2.14357	7.08667	0.020083	0.493565	4.46508	3.89338	2.81567	2.14289	Low
TCGA-DD-AAVR	2513	0	44	Male	G2	Stage I	T1	M0	N0	3.14966	7.40224	0.050225	0.120104	3.46849	4.88483	2.29962	2.14749	Low
TCGA-G3-A3CG	673	0	80	Male	G2	Stage I	T1	M0	N0	2.46906	6.84047	0.239515	0.479169	4.05837	4.86963	2.32214	2.15101	Low
TCGA-2Y-A9GU	1939	0	55	Female	G2	Stage I	T1	M0	NX	3.72385	6.57433	0.0551373	0.203085	5.44636	6.29521	2.74759	2.15369	Low
TCGA-CC-A5UC	347	1	63	Male	G3	Stage III	T3	M0	N0	3.07962	6.97855	0.169884	0.0953933	3.82969	4.68486	2.79864	2.15589	Low
TCGA-CC-A7IH	365	0	58	Male	G1	Stage III	T3	M0	N0	2.50038	7.43216	0.453373	0.0516993	4.26057	3.24904	2.95867	2.15817	Low
TCGA-RC-A7SF	579	0	66	Male	G2	Stage I	T1	M0	N0	2.81792	7.7251	0.150292	0.0621792	3.98019	3.742	2.70935	2.16368	Low
TCGA-DD-A39X	1694	1	78	Female	G2	Stage I	T1	M0	NX	2.77825	7.37993	0.220506	0.171802	2.71364	4.40738	2.19918	2.16395	Low
TCGA-DD-AADQ	436	0	59	Male	G3	Stage II	T2	M0	N0	2.83839	7.14716	0	0.344181	3.20832	4.5793	2.3887	2.1684	Low
TCGA-CC-A7IL	278	1	61	Male	G1	Stage III	T3	M0	N0	2.22101	8.27662	0.00727095	0.339919	4.04015	3.8735	2.10611	2.16896	Low
TCGA-DD-AADY	555	0	55	Female	G2	Stage I	T1	M0	N0	1.92785	7.525	0.0158637	0.0714908	4.91158	4.72772	3.37288	2.17177	Low
TCGA-BC-A10X	770	1	52	Female	G2	Stage III	T3	M0	N0	2.58295	6.89833	0	0.367224	4.14326	4.24607	3.04291	2.17609	Low
TCGA-G3-A3CH	780	0	53	Male	G2	Stage III	T3	M0	N0	2.7478	6.64262	0.0566709	0.131522	4.1891	4.55193	3.52017	2.17789	Low
TCGA-ZS-A9CF	2412	0	64	Male	G2	Stage II	T2	M0	NX	3.13174	6.79868	0.068562	0.306992	4.22377	3.96065	3.08374	2.1829	Low
TCGA-CC-A7IE	217	1	57	Male	G2	Stage III	T3	M0	N0	2.0762	7.11285	0.0449936	0.303933	3.28337	4.43562	2.89037	2.18316	Low
TCGA-DD-AAE3	566	0	50	Male	G2	Stage I	T1	M0	N0	2.38761	9.12121	0.0138783	0.0351652	3.1117	4.21825	1.63864	2.18537	Low
TCGA-ED-A66Y	296	1	51	Female	G3	Stage III	T3	M0	N0	1.7885	6.89398	0.16596	0.0490417	4.88978	3.43591	4.28488	2.18598	Low
TCGA-CC-A123	219	0	24	Female	G1	Stage III	T3	M0	N0	2.37075	7.90924	0	0.022374	2.98991	5.15962	2.4184	2.18675	Low
TCGA-G3-A25U	1636	0	63	Female	G3	Stage I	T1	M0	N0	2.82023	6.69546	0.00885681	0.100719	3.72063	4.65516	3.4529	2.18749	Low
TCGA-ZP-A9CV	1088	1	59	Male	G1	unknow	T1	MX	NX	2.8845	6.61706	0.0211351	0.315983	4.19553	3.95865	3.39609	2.18857	Low
TCGA-EP-A12J	330	0	62	Male	G1	Stage I	T1	M0	NX	2.54367	7.37773	0.00989135	0.304888	4.62031	3.26172	3.25553	2.1924	Low
TCGA-G3-A25V	860	0	68	Male	G2	Stage I	T1	M0	N0	2.39602	7.54926	0.103837	0.362607	4.36608	3.98963	2.67241	2.1926	Low
TCGA-2Y-A9GT	1624	1	51	Male	G2	Stage I	T1	M0	NX	2.56091	6.92684	0.0579399	0.500013	4.08575	3.58049	2.97251	2.19394	Low
TCGA-DD-AACN	1302	0	32	Male	G3	Stage I	T1	M0	N0	2.56649	6.80851	0.0563904	0.242633	4.5662	4.29193	3.51213	2.1979	Low
TCGA-DD-AACF	365	1	68	Male	G3	Stage I	T1	M0	N0	2.12001	7.15973	0.0568305	0.297544	4.03172	5.37465	2.84203	2.20057	Low
TCGA-DD-A119	223	1	40	Male	G3	Stage IV	T3	M1	N0	2.64591	7.82456	0.044255	0.200994	3.19547	5.21538	2.0905	2.20091	Low
TCGA-2Y-A9H5	555	1	59	Female	G3	Stage I	T1	M0	N0	3.39115	6.70695	0.0100743	0.246138	4.4897	4.13954	3.36274	2.20379	Low
TCGA-DD-AAVY	1970	0	56	Male	G2	Stage III	T3	M0	N0	2.48655	7.88912	0.0703708	0.106427	4.30075	4.20798	2.86581	2.20574	Low
TCGA-UB-AA0U	327	0	60	Male	G2	Stage II	T2	M0	NX	3.28678	6.46362	0.0583669	0.593957	4.50215	3.64031	3.07374	2.21231	Low
TCGA-DD-A73F	1085	0	77	Female	G1	Stage I	T1	M0	N0	2.7722	7.01687	0.420782	0.473265	3.80472	3.99567	2.3676	2.21587	Low
TCGA-G3-A5SI	768	1	44	Male	G2	Stage II	T2	M0	N0	2.58597	7.37961	0.0568859	0.0176646	4.40577	5.56182	3.13253	2.21639	Low
TCGA-DD-AAD2	658	0	66	Male	G2	Stage I	T1	M0	N0	2.69806	6.95775	0.169981	0.394659	4.15939	4.60469	2.80768	2.21769	Low
TCGA-DD-A39Z	601	1	43	Female	G2	Stage II	T2	M0	NX	2.65236	8.49858	0.011592	0.00592966	4.84912	4.86024	2.56078	2.21896	Low
TCGA-G3-A7M7	361	0	65	Male	G1	Stage I	T1	M0	NX	3.21039	7.42766	0.293589	0.0883919	3.55069	4.38366	2.58362	2.22262	Low
TCGA-DD-A73G	3478	0	73	Female	G3	Stage I	T1	M0	N0	3.22626	9.08568	0.0384378	0.0632277	3.88437	4.64975	1.52119	2.22484	Low
TCGA-EP-A2KB	334	0	46	Female	G2	Stage I	T1	M0	NX	3.23147	7.75888	0.0221224	0.0989574	4.29406	2.61352	3.31006	2.22635	Low
TCGA-DD-A4NO	2245	0	65	Male	G1	Stage I	T1	M0	N0	2.8462	7.6081	0.265996	0.183538	4.50018	4.08728	2.80267	2.23085	Low
TCGA-DD-AAVU	2202	0	46	Male	G2	Stage II	T2	M0	N0	2.80406	8.73885	0.0108079	0.0490044	3.40481	4.30998	2.05114	2.23125	Low
TCGA-MI-A75E	507	0	61	Male	G2	Stage III	T4	M0	N0	2.73089	8.07573	0.213599	0.304079	4.50559	3.51412	2.46528	2.23504	Low
TCGA-KR-A7K2	657	0	64	Male	G1	Stage I	T1	M0	N0	2.62013	8.18731	0.0820095	0.1954	5.18229	4.58683	2.64926	2.23693	Low
TCGA-2Y-A9H4	1452	0	68	Male	G2	Stage I	T1	M0	N0	3.29217	7.73927	0.0681615	0.0897937	3.8823	4.86055	2.55575	2.23708	Low
TCGA-DD-AACA	2301	0	65	Male	G3	Stage I	T1	M0	N0	2.70062	7.78895	0.00573714	0.192312	4.54147	3.38024	3.2342	2.23759	Low
TCGA-CC-A7II	399	0	54	Male	G3	Stage III	T3	M0	N0	3.05456	6.95408	0.1721	0.146298	3.66862	4.9254	3.02337	2.2379	Low
TCGA-DD-A3A9	931	1	64	Female	G2	Stage IV	T4	M1	N0	3.49942	8.35324	0.306787	0.110211	5.26611	4.54861	2.107	2.23888	Low
TCGA-CC-A7IF	649	1	59	Male	G1	Stage III	T3	M0	N0	2.65518	7.46328	0.0300029	0.0802724	4.4524	4.72664	3.32505	2.2419	Low
TCGA-BD-A3ER	1115	0	62	Male	G2	Stage II	T2	M0	NX	3.16048	7.01558	0.33121	0.401057	4.13234	4.29885	2.59859	2.24568	Low
TCGA-G3-A25X	1779	0	73	Male	G3	Stage II	T2	M0	N0	3.35021	7.57602	0.0881296	0.300467	3.75666	4.62996	2.323	2.24703	Low
TCGA-DD-AADP	458	0	45	Male	G3	Stage I	T1	M0	N0	2.15865	7.57413	0.0698055	0.221963	3.95407	4.07837	3.19532	2.24708	Low
TCGA-CC-A5UE	272	1	48	Male	G2	Stage III	T4	M0	N0	3.54136	7.09578	0.0899493	0.302822	4.21298	4.42766	2.83149	2.24771	Low
TCGA-CC-A9FS	211	0	55	Male	G2	Stage II	T2	M0	N0	2.27539	8.00281	0	0.0812679	4.75053	4.86811	3.11935	2.24806	Low
TCGA-ZP-A9D0	717	0	67	Female	G1	unknow	T1	MX	NX	3.53146	7.46557	0.0531692	0.132024	5.15587	5.37593	2.8781	2.25012	Low
TCGA-MI-A75G	698	0	63	Male	G2	Stage II	T2	M0	N0	2.74739	8.28915	0.00862731	0.021921	4.17925	4.76707	2.68756	2.25206	Low
TCGA-DD-AAE9	722	0	69	Male	G3	Stage I	T1	M0	N0	2.62121	7.96444	0.502602	0.119606	3.95917	4.69665	2.23396	2.25228	Low
TCGA-NI-A8LF	606	0	74	Male	G3	Stage I	T1	M0	NX	2.92155	7.11524	0.113346	0.230044	4.02978	4.03864	3.27699	2.25376	Low
TCGA-BC-A216	1351	0	62	Female	G2	Stage III	T3	M0	NX	3.36224	6.44165	0.0257283	0.330228	4.57941	4.80789	3.51506	2.25747	Low
TCGA-DD-AAVV	2455	0	56	Male	G3	Stage II	T2	M0	N0	3.10124	6.92466	0.308848	0.41168	3.45732	4.80676	2.45277	2.26082	Low
TCGA-BC-A69H	444	0	64	Male	G3	Stage II	T2	M0	NX	2.67075	8.12798	0.0923402	0.104321	2.82189	4.45096	2.3856	2.26227	Low
TCGA-ZP-A9CY	782	0	66	Female	G1	unknow	T1	MX	NX	2.90689	6.88317	0.0649833	0.642613	4.37184	3.86409	2.92363	2.2636	Low
TCGA-DD-A4NS	2456	1	61	Female	G2	Stage I	T1	M0	N0	2.86894	7.06878	0.0382898	0.539159	4.35869	3.81646	3.02435	2.26399	Low
TCGA-CC-A3MA	303	1	61	Male	G2	Stage III	T3	M0	N0	4.33851	6.48776	0.141524	0.448955	4.59883	4.76411	2.7759	2.26539	Low
TCGA-ED-A627	423	0	74	Male	G2	Stage I	T1	M0	NX	2.99201	6.74903	0.0480555	0.579707	4.23403	4.30974	2.99523	2.26707	Low
TCGA-WQ-AB4B	395	0	62	Male	G2	Stage II	T2	M0	NX	2.94627	7.99863	0.154931	0.171563	4.17773	5.01059	2.40859	2.26835	Low
TCGA-5R-AAAM	46	1	65	Female	G2	Stage II	T2	M0	N0	2.80115	7.38116	0.0652141	0.191109	4.01787	4.09699	3.29265	2.27061	Low
TCGA-DD-A4NE	660	1	75	Female	G3	Stage III	T3	M0	N0	3.39586	6.56078	0.127861	0.107991	4.07463	5.47266	3.46173	2.27205	Low
TCGA-ZS-A9CD	1386	1	73	Male	G2	Stage II	T2	M0	NX	2.93779	7.79954	0.175115	0.199428	3.83407	4.20868	2.67585	2.27388	Low
TCGA-BC-A10R	308	1	66	Female	G2	unknow	T3	MX	NX	2.97253	8.17389	0.181434	0.0954733	5.21136	5.01922	2.67182	2.27518	Low
TCGA-KR-A7K7	407	0	61	Female	G1	Stage II	T2	M0	N0	2.74779	7.99044	0.237587	0.306785	3.61653	4.09604	2.29323	2.27519	Low
TCGA-FV-A4ZP	2486	1	78	Male	G2	Stage III	T3	M0	NX	2.53223	8.98198	0	0.106516	2.44461	5.0949	1.60144	2.27757	Low
TCGA-2Y-A9GW	1271	1	64	Male	G2	Stage I	T1	M0	N0	2.26968	6.72994	0.328986	0.461424	4.17003	4.83002	3.11176	2.27949	Low
TCGA-DD-A3A1	233	1	65	Male	G2	Stage III	T3	M0	N0	3.10848	8.12437	0.296982	0.459252	3.64812	4.24247	1.66227	2.28066	Low
TCGA-DD-A1EA	2415	0	68	Male	G2	Stage II	T2	M0	N0	2.33959	6.93927	0.22474	0.314067	4.13664	3.41724	3.74713	2.28641	Low
TCGA-DD-AACS	1804	0	39	Male	G3	Stage I	T1	M0	N0	2.88438	7.43183	0.0146225	0.115316	4.35979	3.75059	3.69132	2.28662	Low
TCGA-DD-A4NB	391	0	25	Male	G2	Stage I	T1	M0	N0	3.48493	7.09535	0.472228	0.157078	5.97468	5.07784	3.20501	2.29194	Low
TCGA-UB-A7MF	214	1	56	Male	G2	Stage III	T3	M0	NX	3.49945	6.82406	0.00725084	0.812507	5.49264	5.61073	2.41553	2.29601	Low
TCGA-DD-AACC	1685	1	61	Male	G2	Stage I	T1	M0	N0	2.35899	7.03739	0	0.92298	4.34117	4.41225	2.54428	2.29777	Low
TCGA-DD-A3A6	3258	1	72	Female	G2	Stage II	T2	M0	N0	1.76548	9.01755	0.0939271	0.228627	4.75708	5.41613	2.17401	2.30092	Low
TCGA-5C-A9VG	328	0	58	Male	G2	Stage II	T2	M0	N0	2.69407	7.49917	0.172343	0.161903	4.68437	6.09745	2.91734	2.3015	Low
TCGA-DD-A11C	662	0	69	Male	G3	Stage I	T1	M0	N0	3.03877	7.41265	0.279458	0.146185	3.69941	4.22839	3.05291	2.3027	Low
TCGA-RC-A7SK	472	0	59	Male	G3	Stage I	T1	M0	N0	2.48851	7.82803	0.0555294	0.397468	4.87215	3.94456	3.08096	2.30313	Low
TCGA-DD-A115	2542	1	53	Male	G2	Stage III	T3	M0	N0	3.12541	7.24257	0.656865	0.120452	3.54279	3.64329	2.94352	2.30779	Low
TCGA-5R-AA1D	337	0	17	Female	G3	Stage III	T3	M0	N0	3.21297	6.75521	0.939431	0.180601	4.82158	5.08237	2.81609	2.30965	Low
TCGA-ZS-A9CE	1241	0	79	Female	G1	Stage II	T2	M0	NX	2.19305	7.58807	0.261617	0.639947	4.2704	4.50173	2.43281	2.31368	Low
TCGA-DD-AADI	1085	0	43	Female	G3	Stage I	T1	M0	N0	2.77545	7.64369	0.0824224	0.607047	4.51194	4.2801	2.55681	2.31645	Low
TCGA-UB-A7MA	535	0	62	Female	G2	Stage II	T2	M0	N0	4.0634	8.28719	0.0873622	0.198368	4.06716	3.87015	2.28013	2.31719	Low
TCGA-DD-AAE1	552	0	52	Male	G3	Stage I	T1	M0	N0	2.36889	7.19142	0.0278543	0.812619	4.79784	3.63477	3.0378	2.31734	Low
TCGA-DD-A113	2425	0	55	Female	G3	Stage II	T2	M0	N0	3.17281	6.83661	0.309592	0.235191	5.75087	4.72565	3.75574	2.31784	Low
TCGA-DD-A118	3437	0	77	Female	G2	Stage II	T2	M0	N0	3.82722	6.74768	0.396833	0.0713005	4.55687	6.71941	2.90358	2.32107	Low
TCGA-DD-A4NK	1210	1	80	Female	G2	Stage III	T3	M0	N0	2.89124	7.05654	0.0849073	0.26443	3.80114	4.97466	3.30752	2.32152	Low
TCGA-2Y-A9GZ	848	1	82	Female	G2	Stage II	T2	M0	NX	2.21786	7.61124	0.0195246	0.558775	3.64392	3.80239	2.93184	2.32583	Low
TCGA-DD-AAEK	1067	0	51	Male	G3	Stage II	T2	M0	N0	2.20662	7.56343	0.0344803	0.3397	4.3594	3.71338	3.61151	2.32781	Low
TCGA-DD-AACQ	432	1	50	Male	G3	Stage II	T2	M0	N0	3.30336	6.91123	0.277735	0.717126	4.4097	3.59519	2.78338	2.3319	Low
TCGA-DD-A11A	79	0	67	Male	G3	Stage I	T1	M0	N0	2.13121	7.15799	0.0157092	0.237394	3.43475	6.55284	3.17303	2.33589	Low
TCGA-2Y-A9H7	1168	0	81	Female	G2	Stage I	T1	M0	N0	3.0475	7.7716	0.00801438	0.376973	4.27247	3.61866	3.10261	2.33744	Low
TCGA-UB-A7MB	601	0	24	Male	G3	Stage II	T2	M0	NX	3.29342	7.33194	0.0637073	0.0375116	4.70353	5.20979	3.62676	2.33802	Low
TCGA-DD-A39Y	171	1	67	Male	G3	Stage I	T1	M0	NX	2.63855	8.52629	0.362684	0.105223	3.49111	5.42308	2.03731	2.34077	Low
TCGA-XR-A8TC	1339	0	43	Female	G2	Stage I	T1	M0	NX	2.1599	6.61886	0.0436399	0.322922	4.2953	4.85336	4.17427	2.34118	Low
TCGA-G3-A5SJ	698	0	59	Male	G2	Stage I	T1	M0	NX	3.28851	7.41365	0.0703211	0.444303	3.97679	4.25401	2.86844	2.34216	Low
TCGA-2Y-A9H9	697	0	70	Male	G2	Stage I	T1	M0	N0	2.73012	8.06837	0.0460721	0.304154	3.8738	4.75302	2.66803	2.34304	Low
TCGA-UB-A7MC	500	0	59	Male	G3	Stage III	T3	M0	N0	1.71089	7.46902	0.301922	0.373893	4.18134	3.95867	3.48368	2.34314	Low
TCGA-DD-AADV	574	0	50	Male	G3	Stage I	T1	M0	N0	2.30353	7.70784	0.0884528	0.222023	4.10087	3.98757	3.55519	2.34521	Low
TCGA-FV-A3R3	366	1	38	Female	G2	Stage I	T1	M0	NX	3.54071	7.37327	0.0434497	0.189648	4.18376	4.8104	3.26883	2.3524	Low
TCGA-CC-A5UD	304	1	45	Male	G2	Stage III	T3	M0	N0	3.09585	6.26151	0.638182	0.254963	3.34623	4.2627	3.5469	2.35376	Low
TCGA-FV-A23B	1852	1	70	Female	unknow	Stage II	T2	M0	N0	3.15774	7.89789	0.0215521	0.349432	4.16978	4.21438	2.86986	2.35404	Low
TCGA-DD-A4NN	899	1	56	Female	G3	Stage I	T1	M0	N0	3.25391	7.81773	0.0838502	0.421285	4.5768	3.90239	2.90387	2.35715	Low
TCGA-G3-A25T	1553	0	45	Female	G2	Stage III	T3	M0	N0	3.83685	7.4242	0.28914	0.127531	3.38711	5.91404	2.44051	2.35726	Low
TCGA-BC-A112	153	1	80	Male	G2	unknow	T3	MX	NX	3.84925	7.20336	0.155116	0.0513291	4.43669	4.65968	3.56744	2.35734	Low
TCGA-DD-AACB	2324	0	74	Female	G3	Stage I	T1	M0	N0	2.38501	8.03574	0.27578	0.435627	3.52085	3.36003	2.71215	2.35835	Low
TCGA-ZP-A9CZ	706	0	72	Male	G1	unknow	T1	MX	NX	3.33227	7.13798	0.277948	0.402366	4.41582	5.07941	2.8915	2.35877	Low
TCGA-DD-AAD1	564	0	51	Female	G4	Stage I	T1	M0	N0	3.10026	6.58529	0.127553	0.457597	5.12242	3.80166	4.08571	2.36012	Low
TCGA-DD-AAD0	137	0	73	Female	G2	Stage I	T1	M0	N0	3.091	7.81872	0	0.29408	4.31765	4.25005	3.17237	2.36357	Low
TCGA-CC-A3MC	363	0	54	Male	G2	Stage III	T3	M0	N0	2.79178	6.38732	0.755128	0.18112	4.47483	5.21636	3.65129	2.36501	Low
TCGA-DD-A3A2	2131	1	76	Female	G1	Stage I	T1	M0	N0	2.08902	7.45721	0.109005	0.45403	3.61601	5.56377	2.89351	2.36547	Low
TCGA-XR-A8TF	693	1	74	Male	G1	Stage I	T1	M0	NX	2.37958	7.76022	0	0.161488	3.19855	4.4842	3.42341	2.36746	Low
TCGA-LG-A9QC	425	0	48	Male	G2	Stage I	T1	M0	NX	1.6914	7.53902	0.0226054	0.607916	4.42078	4.87067	3.21442	2.36861	Low
TCGA-KR-A7K0	65	1	65	Male	G1	Stage I	T1	M0	N0	2.65548	7.94169	0.127467	0.488176	4.1128	3.99291	2.78213	2.37109	Low
TCGA-DD-A4ND	2232	0	56	Female	G3	Stage I	T1	M0	N0	2.24047	6.83843	0.144394	0.591854	4.25691	4.57829	3.53755	2.3711	Low
TCGA-BC-A10W	91	1	50	Male	G3	unknow	T4	MX	NX	3.46817	6.01552	0.19038	0.27268	3.49687	4.78712	4.04865	2.37142	Low
TCGA-DD-AACX	170	0	66	Male	G3	Stage II	T2	M0	N0	3.07532	7.63505	0.275292	0.272035	4.0582	3.89454	3.14446	2.37169	Low
TCGA-DD-A1EI	183	0	46	Male	G2	Stage I	T1	M0	N0	2.72161	6.67485	0.170726	0.199127	3.84254	4.30402	4.21351	2.37664	Low
TCGA-DD-AACW	1424	0	43	Male	G3	Stage I	T1	M0	N0	2.85537	6.52226	0	0.974258	4.61344	3.45429	3.45274	2.38185	Low
TCGA-DD-AAD3	1295	0	43	Male	G2	Stage I	T1	M0	N0	2.29771	7.47973	0.0720865	0.501055	4.60427	4.36311	3.44973	2.38505	Low
TCGA-DD-A4NG	802	1	77	Male	G2	Stage III	T3	M0	NX	2.99657	7.508	0.0950285	0.285684	3.51358	3.9662	3.36459	2.38556	Low
TCGA-2Y-A9H6	357	0	68	Female	G2	Stage I	T1	M0	NX	3.73292	8.04501	0.0428666	0.36159	4.64141	4.42449	2.69263	2.38736	Low
TCGA-DD-AAEG	719	0	59	Female	G3	Stage I	T1	M0	N0	3.57006	6.60044	0.947095	0.429602	5.37011	5.50121	2.72705	2.38879	Low
TCGA-G3-A7M5	447	0	76	Male	G2	Stage I	T1	M0	NX	2.52527	8.43283	0	0.448941	3.51926	4.73067	2.35403	2.38937	Low
TCGA-FV-A2QQ	729	0	80	Male	G2	Stage I	T1	M0	N0	2.78471	8.31637	0.117065	0.258034	3.94261	4.7664	2.69455	2.39044	Low
TCGA-DD-A1EE	349	1	73	Male	G3	Stage III	T3	M0	N0	2.75348	6.89288	0.169765	0.384579	4.45784	4.49118	3.83307	2.39061	Low
TCGA-G3-AAV1	359	1	51	Male	G3	Stage III	T4	M0	N0	2.59247	6.93786	0.043836	0.327866	3.52632	4.33077	3.92354	2.39291	Low
TCGA-DD-AACV	1531	0	53	Male	G3	Stage I	T1	M0	N0	2.39628	7.7815	0.0134727	0.100101	3.91303	3.98845	3.97204	2.39464	Low
TCGA-DD-A3A7	419	1	67	Male	G3	Stage III	T3	M0	N0	2.46373	9.34169	0.0283898	0.337758	3.91263	6.24621	1.48311	2.39608	Low
TCGA-DD-AACI	1618	0	69	Male	G3	Stage II	T2	M0	N0	3.64814	7.88118	0.0754788	0.302262	3.15482	5.11004	2.39744	2.39662	Low
TCGA-2Y-A9GV	2532	1	54	Female	G1	Stage I	T1	M0	NX	3.0941	6.97843	0.0796142	0.591571	3.99639	4.15738	3.32621	2.39665	Low
TCGA-G3-A5SM	520	0	58	Male	G3	Stage II	T2	M0	NX	2.99852	7.04908	0.249854	0.718996	4.74674	4.58969	2.94519	2.39808	Low
TCGA-5C-A9VH	322	0	70	Male	G2	Stage I	T1	M0	N0	3.44216	7.18899	0.526126	0.292383	4.4388	4.56927	3.09996	2.40025	Low
TCGA-UB-A7ME	486	0	51	Male	G2	Stage I	T1	M0	NX	2.93159	7.43857	0.119136	0.427938	4.00174	4.34568	3.24726	2.40212	Low
TCGA-DD-A11D	1560	1	57	Female	G2	Stage I	T1	M0	N0	2.33711	7.24218	0	0.798002	5.12141	4.7815	3.24376	2.40297	Low
TCGA-DD-AAVQ	2728	0	38	Male	G2	Stage I	T1	M0	N0	3.46024	7.33966	0.00880849	0.828142	4.38998	3.91978	2.69501	2.40307	Low
TCGA-DD-AADD	1231	0	51	Male	G4	Stage I	T1	M0	N0	2.77854	7.46437	0.0585012	0.193665	3.43112	3.61226	3.88271	2.40381	Low
TCGA-BC-A10Z	34	1	62	Female	G2	Stage I	T1	M0	N0	2.19176	8.00741	0.10469	0.222192	4.16706	4.71324	3.43105	2.40529	Low
TCGA-DD-A1EH	1495	0	23	Male	G3	Stage III	T3	M0	N0	3.31184	6.88459	0.00729266	0.107843	4.8822	4.10095	4.64289	2.40718	Low
TCGA-DD-A1EC	602	0	20	Female	G3	Stage I	T1	M0	N0	3.58626	6.81029	0.191664	0.518659	6.73307	6.37427	3.42448	2.40918	Low
TCGA-DD-AAVW	2317	0	35	Male	G2	Stage I	T1	M0	N0	2.51424	7.21407	0.260674	0.36869	4.47218	4.93613	3.55548	2.41002	Low
TCGA-DD-AAE2	638	0	51	Male	G3	Stage I	T1	M0	N0	2.89863	7.23227	0.37565	0.477677	3.9873	4.02822	3.22097	2.41828	Low
TCGA-CC-A7IJ	382	0	56	Male	G3	Stage II	T2	M0	N0	3.69018	5.85608	0.412931	0.777641	4.55644	5.06471	3.3243	2.4241	Low
TCGA-ED-A8O6	56	1	50	Female	G3	Stage III	T3	M0	N0	3.96405	7.3561	0.0092061	0.218359	3.53208	4.66889	3.34275	2.42868	Low
TCGA-DD-AAEE	810	0	55	Male	G4	Stage I	T1	M0	N0	3.70508	8.55577	0.130567	0.276878	4.21802	4.18852	2.51119	2.43149	Low
TCGA-DD-AACT	1562	0	69	Female	G2	Stage I	T1	M0	N0	3.0151	7.72694	0	0.973134	4.37201	4.69228	2.2027	2.43515	Low
TCGA-ED-A459	408	0	47	Male	G2	Stage II	T2	M0	N0	2.92639	6.57567	0.655607	0.480117	3.9404	4.92739	3.26566	2.43655	Low
TCGA-DD-AACP	415	0	64	Male	G3	Stage I	T1	M0	N0	2.9744	7.6358	0.0240259	0.36424	3.30763	4.59121	3.21816	2.43854	High
TCGA-CC-A3MB	315	1	36	Male	G1	Stage III	T3	M0	N0	2.81323	7.71182	0.042934	0.180978	4.35349	5.4761	3.5801	2.44016	High
TCGA-2Y-A9H8	633	1	85	Female	G2	unknow	T1	MX	NX	3.10393	7.68343	0.0398824	0.929876	4.07597	4.0512	2.39332	2.44345	High
TCGA-DD-AAE0	555	0	45	Female	G4	Stage III	T3	M0	N0	3.27487	7.73596	0.0726205	0.525335	4.47952	5.18003	2.8148	2.44529	High
TCGA-G3-A25S	416	1	64	Male	G2	Stage I	T1	M0	N0	2.81693	8.6546	0.16249	0.0900997	3.43637	5.49316	2.60784	2.44786	High
TCGA-DD-A39V	643	1	77	Male	G3	Stage II	T2	M0	NX	2.67301	9.4596	0.0362393	0.187162	2.73566	4.04199	2.19976	2.45344	High
TCGA-2Y-A9GX	2442	0	68	Male	G2	Stage I	T1	M0	NX	3.27881	7.07607	0.383154	0.587718	4.06614	4.2358	3.14315	2.45958	High
TCGA-DD-AAVS	1823	0	56	Male	G2	Stage I	T1	M0	N0	3.18609	7.14093	0.0172317	0.435869	4.23216	3.90883	3.977	2.4607	High
TCGA-ED-A7XP	400	0	53	Female	G3	Stage II	T2	M0	N0	2.21754	7.81471	0.190846	0.629191	4.21815	4.909	2.93805	2.46255	High
TCGA-MI-A75I	630	0	61	Male	G1	unknow	T2	MX	NX	3.16692	8.07549	0.746862	0.205066	3.70267	5.05362	2.35342	2.46297	High
TCGA-FV-A3R2	194	1	75	Male	unknow	Stage I	T1	M0	NX	3.33979	8.01403	0.131761	0.293725	4.35191	5.9304	2.77591	2.46414	High
TCGA-2Y-A9GS	724	1	58	Male	G2	unknow	T2	MX	NX	2.86739	6.99402	0.148607	0.661393	3.53671	4.30726	3.3667	2.46507	High
TCGA-LG-A6GG	387	0	79	Female	G2	Stage II	T2	M0	NX	2.71178	7.5095	0	0.245562	3.62111	4.93313	3.8413	2.47232	High
TCGA-KR-A7K8	906	0	57	Male	G1	Stage I	T1	M0	N0	2.74714	8.44307	0.068059	0.284325	4.25786	5.18388	2.98077	2.47355	High
TCGA-EP-A3JL	303	0	76	Male	G2	Stage I	T1	M0	NX	2.62721	8.15831	0.757053	0.25787	3.5279	4.81478	2.4687	2.47449	High
TCGA-FV-A3I1	247	1	81	Female	G2	Stage II	T2	M0	N0	2.93715	6.7597	0.15818	0.734566	3.66612	3.29682	3.76763	2.4757	High
TCGA-DD-AACG	469	1	52	Male	G4	Stage II	T2	M0	N0	2.93694	7.48142	0.0781913	0.473617	2.1447	4.89687	2.88051	2.47597	High
TCGA-DD-AADW	587	0	48	Male	G3	Stage I	T1	M0	N0	3.86783	7.63047	0.195018	0.20229	4.75865	4.46038	3.59322	2.47633	High
TCGA-DD-AAVZ	1900	0	38	Male	G2	Stage I	T1	M0	N0	2.64842	6.91756	0.0325374	0.679559	4.24583	4.60636	3.81704	2.48534	High
TCGA-DD-A73C	701	0	65	Female	G1	Stage III	T3	M0	N0	2.76649	7.53464	0.226549	0.168653	3.72245	4.41572	3.93576	2.4854	High
TCGA-DD-A1EJ	1005	1	71	Female	G2	Stage III	T1	M0	N1	2.89355	8.2714	0.0359057	0.217803	4.18878	4.31893	3.53734	2.48755	High
TCGA-HP-A5MZ	91	1	78	Male	G2	Stage I	T1	M0	NX	2.76416	7.28234	0.935083	0.57656	3.74143	4.62376	2.52039	2.48812	High
TCGA-G3-AAV6	65	1	53	Female	G3	Stage III	T3	M0	N0	3.70821	8.74176	0.0290488	0.379762	3.6749	4.25296	2.40924	2.49306	High
TCGA-ED-A82E	408	0	60	Female	G2	Stage III	T3	M0	N0	4.50577	7.22365	0.169084	0.276918	3.64774	6.02519	2.91811	2.49735	High
TCGA-ED-A66X	406	0	35	Male	G3	Stage III	T3	M0	N0	3.1321	7.18165	0.18883	0.450243	3.65059	4.14714	3.70818	2.49856	High
TCGA-DD-A1EB	2017	0	72	Female	G2	Stage I	T1	M0	N0	2.37919	7.23151	0.249617	0.391552	3.6796	5.09366	3.75841	2.50063	High
TCGA-RC-A7SB	588	0	53	Male	G2	Stage II	T2	M0	N0	2.08264	8.42149	0.133413	0.381389	4.42509	5.04202	3.2318	2.50153	High
TCGA-G3-A25Y	452	1	52	Female	G3	Stage I	T1	M0	N0	2.75733	6.97877	0.150339	0.882455	4.61049	5.31082	3.20295	2.50914	High
TCGA-BD-A3EP	409	0	75	Female	G2	Stage I	T1	M0	N0	2.71272	7.60184	0.265614	0.695292	4.2342	4.6806	3.05806	2.51903	High
TCGA-CC-A7IG	299	1	47	Male	G2	Stage II	T2	M0	N0	3.0123	8.82999	0.268292	0.332476	4.09918	4.47679	2.6238	2.52064	High
TCGA-DD-AAED	763	0	51	Male	G3	Stage I	T1	M0	N0	3.00716	7.62749	0.0150357	0.793061	4.6325	4.25472	3.26448	2.52432	High
TCGA-DD-AAD8	1219	0	73	Female	G2	Stage I	T1	M0	N0	2.89938	8.07919	0.0840402	0.545315	3.72688	4.63093	2.9787	2.52455	High
TCGA-ED-A7XO	427	0	29	Male	G2	Stage III	T3	M0	N0	2.4314	8.81018	0.140653	0.412627	4.14866	4.48382	2.92899	2.53146	High
TCGA-DD-AADB	1242	0	51	Male	G4	Stage I	T1	M0	N0	2.92953	6.8988	0.0873504	0.78729	4.52152	4.44535	3.8258	2.53715	High
TCGA-DD-AACH	195	1	69	Male	G3	Stage II	T2	M0	N0	3.73795	6.76979	0.440392	0.428387	4.03561	5.28666	3.54978	2.54032	High
TCGA-CC-5264	102	1	71	Male	G2	Stage III	T3	M0	N0	3.98719	7.01837	0.0130608	0.161425	4.47104	5.27093	4.35612	2.54039	High
TCGA-DD-A73B	283	1	72	Female	G2	Stage I	T1	M0	N0	2.80043	7.80361	0.537282	0.157282	4.78289	5.44434	3.62491	2.54149	High
TCGA-NI-A4U2	1791	1	71	Male	G1	Stage III	T3	M0	NX	2.60182	8.28272	0.356768	0.668422	3.42919	5.17408	2.25702	2.54754	High
TCGA-2Y-A9H2	1731	0	64	Female	G3	Stage I	T1	M0	N0	4.35634	6.76952	0.231868	0.646197	4.11821	4.76917	3.32398	2.54855	High
TCGA-2Y-A9GY	757	1	64	Female	G3	Stage II	T2	M0	NX	3.28421	7.18993	0.0620786	0.739569	3.14898	4.31124	3.29356	2.54979	High
TCGA-DD-AADR	2028	0	58	Male	G3	Stage I	T1	M0	N0	3.07564	7.62653	0.540387	0.243451	3.55365	4.90561	3.37479	2.55147	High
TCGA-DD-AAW0	2015	0	54	Male	G2	Stage I	T1	M0	N0	2.01324	7.44622	0.134389	0.664307	4.16302	4.83711	3.78629	2.55289	High
TCGA-DD-A1EF	394	1	57	Female	G3	Stage I	T1	M0	N0	4.22844	7.685	0.173722	0.258203	3.86251	4.21003	3.53267	2.55292	High
TCGA-DD-A4NV	2018	0	61	Male	G1	Stage III	T3	M0	N0	2.99288	7.72857	0.0249416	0.790798	4.48715	5.4887	2.92645	2.55411	High
TCGA-DD-AAD5	1345	0	54	Male	G3	Stage I	T1	M0	N0	3.65882	7.17568	1.24669	0.704104	5.15324	5.28262	2.16354	2.5549	High
TCGA-BC-A217	421	0	75	Female	G3	Stage II	T2	M0	NX	3.19925	8.39012	0.0608317	0.813094	3.70812	4.80954	2.20681	2.55801	High
TCGA-DD-AACE	2184	0	62	Male	G3	Stage I	T1	M0	N0	2.07665	7.58886	0.0891665	1.06537	3.92028	5.23394	2.7628	2.55951	High
TCGA-DD-A1EG	1372	1	76	Male	G3	Stage I	T1	M0	N0	2.98709	7.86792	0.460588	0.549491	3.67575	4.79054	2.80794	2.55996	High
TCGA-DD-A4NJ	760	0	54	Female	G2	Stage II	T2	M0	N0	2.77856	6.80149	0.402391	0.911802	4.20246	4.41146	3.42296	2.56198	High
TCGA-4R-AA8I	262	1	66	Male	G2	Stage II	T2	M0	NX	2.67433	6.44938	0.681287	0.75019	3.80587	4.72056	3.57175	2.56217	High
TCGA-DD-AAEA	575	0	65	Male	G3	Stage I	T1	M0	N0	2.32837	7.76668	0.174906	0.716685	4.30845	5.44573	3.17183	2.56764	High
TCGA-DD-AAEI	1531	0	72	Male	G2	Stage I	T1	M0	N0	2.46393	7.91339	0.263956	0.364002	3.76734	4.48468	3.75032	2.57474	High
TCGA-BC-A8YO	562	0	66	Female	G3	Stage III	T4	M0	N0	3.36066	6.4827	0.03525	0.508959	3.6677	4.40366	4.58471	2.57603	High
TCGA-G3-AAV3	412	0	58	Female	G2	Stage II	T2	M0	N0	3.04387	7.61204	0.852485	0.419501	3.71983	3.28512	3.35049	2.57672	High
TCGA-EP-A3RK	363	0	73	Male	G2	Stage III	T3	M0	NX	2.92143	7.82982	0.941633	0.528667	3.874	4.02664	2.76555	2.58463	High
TCGA-2Y-A9H0	3675	0	49	Male	G1	Stage III	T3	M0	N0	2.5187	7.09403	0.583862	0.920733	3.89288	4.88136	2.95991	2.58638	High
TCGA-BC-A10Q	1135	1	72	Female	unknow	unknow	T2	MX	NX	4.2035	7.68788	0.115381	0.217782	3.60086	6.11208	3.22603	2.58645	High
TCGA-RG-A7D4	1098	0	69	Male	G2	Stage II	T2	M0	N0	2.64217	7.30933	0.429048	0.863466	3.32539	4.3522	3.03699	2.59059	High
TCGA-BC-4072	1490	1	74	Female	G3	Stage III	T3	M0	N0	3.44288	6.71611	0.279898	0.530137	3.91803	6.02818	3.72866	2.59632	High
TCGA-GJ-A9DB	67	1	68	Male	G2	Stage I	T1	M0	N0	3.31548	7.83367	0.441358	0.304407	3.93019	3.86045	3.77808	2.60757	High
TCGA-PD-A5DF	639	1	58	Female	G2	Stage III	T4	M0	N0	3.78389	7.88923	0.795439	0.409911	3.88006	4.52534	2.76548	2.61471	High
TCGA-FV-A3I0	848	0	76	Female	G2	Stage II	T2	M0	NX	3.47765	7.78604	0.347677	0.499582	3.68582	4.7675	3.20103	2.61806	High
TCGA-CC-5262	103	1	67	Male	G1	Stage III	T4	M0	N0	3.22696	8.14111	0.620237	0.585216	4.62938	4.47068	2.89316	2.62392	High
TCGA-DD-AADC	425	1	53	Male	G3	Stage I	T1	M0	N0	2.77841	7.79732	0.608054	0.248417	4.15196	4.73822	3.83254	2.62401	High
TCGA-G3-A7M6	632	0	60	Female	G3	Stage I	T1	M0	NX	3.41432	6.54402	1.33688	0.451216	4.21564	3.86371	3.71983	2.6276	High
TCGA-DD-A1EK	558	1	64	Female	G2	Stage IV	T4	M1	N0	2.771	7.81154	0.215477	0.816164	3.95209	4.44206	3.25845	2.63685	High
TCGA-CC-5263	129	1	35	Male	G1	Stage III	T3	M0	N0	3.56926	6.97682	0.0776953	0.614531	4.78007	4.74665	4.39096	2.65054	High
TCGA-CC-A8HV	279	1	51	Female	G2	Stage II	T2	M0	N0	3.98629	7.47275	0.134231	0.866545	4.10198	4.82649	3.09876	2.66181	High
TCGA-DD-AADF	115	1	64	Female	G4	Stage I	T1	M0	N0	3.04979	8.69025	0.133884	0.789216	4.39439	4.97888	2.64727	2.66634	High
TCGA-CC-5261	97	1	44	Male	G2	Stage II	T2	M0	N0	3.33859	7.01892	0.402972	0.96224	4.82663	3.65798	3.84432	2.67194	High
TCGA-DD-AACZ	171	1	63	Female	G4	Stage I	T1	M0	N0	3.00482	7.07501	0.145036	0.612709	3.49689	5.78554	3.94471	2.67543	High
TCGA-BC-4073	352	0	73	Male	G3	Stage III	T3	M0	N0	3.03256	6.24299	0.257755	0.978026	4.19291	5.53634	4.10371	2.68363	High
TCGA-CC-A3M9	300	1	45	Male	G3	Stage III	T3	M0	N0	2.51781	7.13969	0.403304	1.14032	4.32534	4.52422	3.44932	2.69349	High
TCGA-DD-AADL	636	0	58	Male	G4	Stage I	T1	M0	N0	2.65905	7.59102	0.677041	0.702131	4.32953	5.20298	3.3981	2.70231	High
TCGA-CC-5260	87	1	61	Female	G1	Stage III	T4	M0	N0	4.39696	7.0094	0.338646	0.3684	4.09091	5.59911	4.06202	2.70705	High
TCGA-BC-A3KG	498	0	68	Female	G3	Stage II	T2	M0	N0	4.63972	7.83438	0.101822	0.236405	3.4152	4.58694	3.90374	2.70781	High
TCGA-CC-A9FW	248	0	68	Male	G2	Stage III	T3	M0	N0	2.79207	8.29078	0.00811214	0.569129	4.09477	4.17917	4.0484	2.71304	High
TCGA-RC-A7SH	468	0	42	Male	G3	Stage II	T2	M0	N0	3.43204	7.59943	0.0484851	1.09369	4.63137	4.85548	3.27699	2.71702	High
TCGA-DD-A4NH	690	0	65	Female	G3	Stage III	T3	M0	N0	3.1561	7.2576	0.306379	1.31175	4.23663	5.56853	2.6929	2.7249	High
TCGA-DD-AACU	1567	0	59	Male	G3	Stage I	T1	M0	N0	2.60068	7.53511	0.122568	1.22136	3.90195	4.14322	3.4068	2.72784	High
TCGA-CC-A7IK	262	1	59	Male	G3	Stage III	T3	M0	N0	2.26179	7.15627	0.953356	1.03501	3.78025	4.27128	3.23491	2.72957	High
TCGA-G3-A7M9	56	1	70	Male	G2	Stage III	T3	M0	NX	3.90222	7.3022	0.0174901	0.627469	4.02043	5.61785	3.98287	2.73447	High
TCGA-2Y-A9HA	36	1	70	Male	G2	Stage II	T2	M0	NX	2.25249	7.85113	0.671884	0.481934	3.12483	4.23206	3.93073	2.7406	High
TCGA-ED-A5KG	482	0	60	Female	G2	Stage II	T2	M0	N0	3.13729	6.56926	0.0903901	1.3278	4.28075	4.33602	3.95836	2.7425	High
TCGA-GJ-A3OU	879	0	59	Male	G2	Stage I	T1	M0	NX	3.07711	7.45871	0.174941	1.0111	3.95852	5.25418	3.55235	2.77481	High
TCGA-G3-AAV7	361	0	38	Male	G2	Stage II	T2	M0	N0	3.84384	7.36361	0.429822	0.766561	4.03061	5.80932	3.4611	2.79353	High
TCGA-DD-AACL	107	1	66	Female	G3	Stage I	T1	M0	N0	3.13964	7.04226	0.803375	1.07901	3.83802	5.41134	3.08033	2.7978	High
TCGA-WJ-A86L	345	0	68	Female	G2	Stage I	T1	M0	NX	3.23207	8.26704	0.314294	0.932575	4.18435	4.16747	3.32883	2.80592	High
TCGA-WX-AA44	615	0	64	Female	G3	Stage I	T1	M0	NX	3.64753	7.89927	0.675026	0.940594	4.95413	4.39636	3.25506	2.81907	High
TCGA-DD-AA3A	410	1	81	Female	G4	Stage I	T1	M0	N0	4.66825	8.14896	0.256313	0.314038	3.67341	5.26583	3.72968	2.82039	High
TCGA-BC-A10U	837	1	69	Male	G2	unknow	T2	MX	NX	2.20099	7.74825	0.581704	1.05767	3.98938	4.0876	3.69761	2.82199	High
TCGA-FV-A2QR	581	1	75	Male	G1	Stage I	T1	M0	N0	3.03708	8.07222	0.593324	1.21408	4.69018	4.65844	2.85271	2.83587	High
TCGA-DD-A1EL	415	1	23	Male	G3	Stage II	T2	M0	N0	2.90769	7.32834	1.16819	0.659461	3.99871	5.02764	3.75713	2.85128	High
TCGA-XR-A8TD	1030	0	49	Female	G3	Stage III	T3	M0	N0	3.1245	7.69354	0.359202	0.995554	4.04969	5.60892	3.5395	2.86783	High
TCGA-ZP-A9D2	743	0	51	Male	G2	unknow	T2	MX	NX	3.41479	7.14373	0.18403	0.971105	4.71538	4.837	4.57444	2.87544	High
TCGA-CC-A8HU	344	1	39	Female	G3	Stage III	T3	M0	N0	2.8153	8.70007	0	0.693119	4.8131	6.04686	3.91265	2.87585	High
TCGA-UB-A7MD	52	1	67	Male	G3	Stage I	T1	M0	N0	2.39958	8.03275	0.722349	1.03647	4.30169	4.1034	3.6368	2.88249	High
TCGA-DD-A4NA	1008	0	67	Female	G3	Stage III	T2	M0	N1	3.50788	7.68161	0.470439	0.478867	3.82593	6.70303	4.05022	2.89914	High
TCGA-CC-A8HS	300	1	18	Male	G1	Stage III	T3	M0	N1	4.01982	7.04437	0	1.31585	4.55036	4.10797	4.25719	2.9031	High
TCGA-DD-A114	1149	1	42	Male	G3	Stage II	T2	M0	unknow	3.29495	7.91082	0.478211	0.767449	5.00796	4.73942	4.40553	2.92868	High
TCGA-DD-A4NQ	373	1	60	Male	G3	Stage II	T2	M0	N0	3.30781	6.23127	1.49192	0.684894	3.21888	6.22462	4.05181	2.95006	High
TCGA-K7-A5RG	519	0	66	Male	G1	Stage I	T1	M0	NX	2.79339	7.56796	0.657239	1.25109	4.16799	4.10078	3.84535	2.953	High
TCGA-CC-A1HT	101	1	50	Male	G3	Stage III	T3	M0	N0	3.51937	7.3044	0.936748	1.29343	3.79006	4.74409	3.39594	3.01432	High
TCGA-K7-AAU7	359	0	61	Male	G2	Stage II	T2	M0	NX	3.39065	7.20291	0.262228	0.483574	3.57301	4.76994	5.81932	3.01781	High
TCGA-QA-A7B7	94	0	48	Male	G2	Stage II	T2	M0	NX	4.02865	7.21925	1.70428	0.911635	4.04025	5.19883	3.46234	3.0922	High
TCGA-CC-A8HT	140	1	74	Male	G2	Stage III	T3	M0	N0	3.81809	7.49042	1.0368	0.906863	4.33199	6.86187	3.75066	3.10898	High
TCGA-GJ-A6C0	31	1	75	Female	G2	Stage II	T2	M0	NX	3.50951	7.87937	1.09268	1.76611	4.22094	4.50326	2.56172	3.12715	High
TCGA-5R-AA1C	364	0	57	Male	G2	Stage II	T2	M0	N0	2.88065	7.62095	3.96829	0.077484	3.52068	4.34708	3.40414	3.21864	High
TCGA-YA-A8S7	412	1	68	Male	G3	Stage III	T3	M0	N0	3.40649	8.2863	3.61089	1.08035	4.23396	5.12152	3.39679	3.6926	High
