# Supplementary material for: Pyroptosis-Related Risk Signature Exhibits Distinct Prognostic, Immune, and Therapeutic Landscapes in Hepatocellular Carcinoma
Source: Front Genet. 2022 Mar 9;13:823443. doi: 10.3389/fgene.2022.823443 (PMC8965507; doi:10.3389/fgene.2022.823443)
Supplement: Supplementary file 1 [file DataSheet1.ZIP › Data/7.xlsx]

## Sheet: Sheet1
ID	CASP6	GPX4	GSDMDC1	NOD2	PRKACA	CYCS	WNK1	Risk	OSR fustatus	Survival months	Recurr status	Recurr months	Gender	Age	ALT(>/<=50U/L)	Main Tumor Size (>/<=5 cm)	Cirrhosis	TNM staging	AFP (>/<=300ng/ml)
GSM362958	2.70221	3.47379	3.0917	2.23726	2.91131	3.54498	2.57405	2.95801	1	28.2	1	28.2	Male	56	low	large	Y	II	low
GSM362959	2.5552	3.40558	3.13241	2.3173	2.82721	3.41319	2.58482	2.97369	1	9.5	1	9.5	Male	45	high	small	Y	I	high
GSM362960	2.59359	3.37434	2.8125	2.44095	2.88596	3.37865	2.62237	2.94993	0	66.1	0	66.1	Male	21	high	small	Y	II	high
GSM362964	2.56096	3.52519	2.82944	2.27322	2.74287	3.48207	2.59288	2.91917	0	67.4	0	67.4	Male	50	high	small	Y	I	low
GSM362965	2.66095	3.51096	2.95829	2.36709	2.62737	3.56876	2.60782	3.00489	0	66.6	0	66.6	Male	57	low	large	N	II	low
GSM362966	2.72574	3.45549	2.93395	2.22219	2.76511	3.43763	2.60696	2.92337	0	66.1	0	66.1	Male	58	high	small	Y	I	low
GSM362970	2.69131	3.41927	2.83875	2.31644	2.94223	3.52669	2.7236	2.94893	0	67.3	0	67.3	Male	39	low	small	N	I	low
GSM362971	2.65604	3.50526	2.82985	2.3147	2.86394	3.34554	2.59182	2.92513	1	48.1	1	40.4	Male	52	high	small	Y	I	high
GSM362972	2.43856	3.58039	2.8512	2.24215	2.86076	3.4064	2.62593	2.90734	0	66	0	66	Male	45	low	small	Y	I	low
GSM362976	2.70055	3.49147	2.97765	2.24702	2.84298	3.42921	2.61866	2.94476	0	67	1	51.1	Male	50	high	small	Y	I	low
GSM362977	2.66369	3.58676	2.94073	2.44943	2.92353	3.39602	2.67179	3.03325	0	66.3	0	66.3	Male	41	low	large	Y	I	low
GSM362978	2.5208	3.59311	2.84338	2.20038	2.84056	3.41061	2.62887	2.90006	1	28.8	1	28.8	Male	61	high	small	Y	I	low
GSM362982	2.70664	3.51753	2.6638	2.32135	2.73314	3.52143	2.75022	2.94559	0	64.6	0	64.6	Male	39	high	small	Y	I	low
GSM362983	2.69176	3.44294	2.64916	2.18967	2.70995	3.48104	2.70447	2.86652	0	64.2	0	64.2	Male	32	high	small	Y	I	high
GSM362984	2.62188	3.36107	2.73162	2.23787	2.76977	3.36961	2.51984	2.83742	0	51.4	0	51.4	Male	49	low	small	Y	II	low
GSM362986	2.80095	3.45088	2.96901	2.39149	2.8502	3.45904	2.69024	3.01624	0	64.5	0	64.5	Male	55	low	small	Y	II	low
GSM362987	2.63029	3.53132	2.7137	2.13718	2.86888	3.47483	2.66848	2.85466	0	60.4	1	57.7	Male	60	high	small	Y	II	low
GSM362988	2.67548	3.44308	2.80178	2.29072	2.98149	3.52431	2.62751	2.91178	0	51.1	0	51.1	Female	52	low	small	Y	I	high
GSM362992	2.69733	3.44903	2.84338	2.22435	2.92277	3.46297	2.70208	2.91256	0	64.3	0	64.3	Female	41	high	large	Y	I	.
GSM362993	2.75489	3.50538	2.70177	2.1564	2.77758	3.46271	2.65269	2.86617	0	3.8	1	3.8	Male	50	low	small	Y	I	high
GSM362994	2.65844	3.38267	2.87676	2.27441	3.00809	3.51854	2.67473	2.91834	0	54.8	1	54.8	Male	49	low	small	Y	II	high
GSM363008	2.60466	3.45628	2.75403	2.32998	2.75617	3.37643	2.7467	2.94008	0	58.4	1	23.6	Female	50	low	small	Y	II	low
GSM363009	2.78136	3.45707	2.70487	2.28392	2.66857	3.45641	2.71282	2.92808	0	58.9	0	58.9	Male	50	high	large	Y	II	high
GSM363010	2.61824	3.54992	2.75318	2.17121	2.49313	3.32855	2.58333	2.87336	0	62	0	62	Male	47	high	large	Y	I	.
GSM363011	2.76011	3.54634	3.12714	2.21319	2.60692	3.45667	2.71321	3.01273	1	17.6	1	9.1	Male	57	low	small	Y	II	high
GSM363012	2.53705	3.50259	2.74179	2.2549	2.74136	3.46858	2.55871	2.87882	1	4.5	1	4.5	Male	61	low	large	Y	I	low
GSM363013	2.61648	3.43349	2.86196	2.23756	2.83005	3.44228	2.80682	2.93742	1	7.7	1	7.7	Male	58	high	small	Y	II	high
GSM363014	2.70166	3.51639	2.70354	2.14176	2.8478	3.41034	2.77045	2.87525	0	60.7	1	32.7	Male	61	low	small	Y	I	low
GSM363015	2.66732	3.4898	2.81946	2.32481	2.91686	3.51412	2.80352	2.97464	0	59.7	0	59.7	Male	39	low	large	N	I	high
GSM363016	2.65375	3.46637	2.88675	2.22589	2.78178	3.28703	2.63988	2.90703	0	2	0	2	Male	44	low	large	Y	III	low
GSM363017	2.71655	3.44493	2.77315	2.38322	2.73639	3.48568	2.6947	2.96939	1	12.7	1	8.4	Male	50	low	large	Y	III	low
GSM363029	2.58916	3.41576	2.70244	2.28865	2.70686	3.5986	2.53421	2.87705	0	51.3	0	51.3	Male	48	low	small	Y	I	low
GSM363030	2.76702	3.4691	2.8166	2.23818	2.72574	3.39712	2.743	2.93587	1	4.5	1	4.5	Male	58	high	small	Y	III	high
GSM363031	2.6173	3.51702	2.91552	2.14503	2.8088	3.57022	2.75668	2.92631	0	52.8	1	20.8	Male	58	low	small	Y	II	low
GSM363032	2.60609	3.42169	2.74222	2.31325	2.75211	3.45549	2.86378	2.95345	0	24.9	0	24.9	Male	52	low	large	Y	III	high
GSM363033	2.65145	3.26093	2.96199	2.27411	2.67965	3.42962	2.79344	2.95215	1	36.4	1	36	Male	63	low	small	Y	I	high
GSM363034	2.61894	3.52707	2.6828	2.31179	2.87066	3.54918	2.71668	2.9282	1	45.9	1	45.9	Female	30	low	small	N	I	low
GSM363035	2.65855	3.47625	3.03386	2.25399	2.75809	3.45035	2.67518	2.97126	0	56.1	1	24.6	Male	40	high	large	Y	I	low
GSM363036	2.73823	3.53792	2.93885	2.13849	2.72857	3.50678	2.68406	2.92842	1	32.7	1	4.6	Male	65	high	small	Y	II	low
GSM363037	2.75082	3.49914	2.73466	2.20038	2.5358	3.51551	2.79954	2.93485	0	61.2	0	61.2	Male	54	low	small	Y	I	low
GSM363038	2.54622	3.49454	2.88147	2.20383	2.80941	3.57809	2.87023	2.95519	1	15.1	1	5.8	Male	41	low	small	Y	II	low
GSM363039	2.60027	3.57894	2.73357	2.22836	2.62012	3.39232	2.70858	2.91692	0	52.8	0	52.8	Male	54	low	large	Y	I	low
GSM363048	2.63064	3.5656	2.89821	2.14991	2.62129	3.48194	2.8876	2.96482	1	20.3	1	20.3	Male	50	low	large	Y	III	high
GSM363049	2.69086	3.48633	2.85878	2.19818	2.74996	3.3941	2.652	2.90676	0	62.4	0	62.4	Male	45	low	.	Y	I	high
GSM363050	2.71249	3.48414	2.94129	2.27679	2.6893	3.39671	2.76842	2.98426	0	54.2	1	2.8	Male	32	high	small	Y	II	high
GSM363051	2.55827	2.75082	2.809	2.36765	2.59526	3.51614	2.53331	2.81648	0	20.6	0	20.6	Male	43	low	large	Y	III	high
GSM363052	2.68021	3.57628	2.91724	2.27679	2.54696	3.52206	2.62625	2.97835	1	14.3	1	14.3	Male	46	high	large	Y	III	low
GSM363053	2.71918	3.51273	2.67852	2.1447	2.80095	3.48967	2.75634	2.87587	0	57	0	57	Female	57	low	small	Y	I	low
GSM363054	2.54881	3.60003	2.4489	2.09626	2.76469	3.62562	2.69153	2.80304	0	53.8	0	53.8	Male	51	low	large	Y	II	low
GSM363055	2.53543	3.46127	2.75104	2.19377	2.62152	3.30129	2.67978	2.8707	0	7.3	0	7.3	Female	55	low	large	Y	I	high
GSM363056	2.71216	3.55508	2.93603	2.24092	2.61612	3.52319	2.76043	2.9909	1	19.2	1	19.2	Female	59	high	small	Y	II	high
GSM363057	2.639	3.55729	2.72137	2.27947	2.66266	3.37044	2.77281	2.94294	1	60.5	1	22.8	Male	63	high	small	Y	II	low
GSM363069	2.72181	3.37156	2.64178	2.51248	3.08423	3.61035	2.83524	2.99514	1	13.6	1	1.7	Male	34	high	large	Y	III	high
GSM363070	2.82324	3.48723	2.78618	2.25338	2.40844	3.56304	2.82697	2.98613	0	57	0	57	Male	50	high	large	Y	.	high
GSM363071	2.64062	3.49697	3.03808	2.42626	2.6783	3.62854	2.7748	3.07632	1	13.8	1	13.8	Male	35	low	large	Y	III	high
GSM363072	2.56096	3.5102	2.78973	2.56389	2.79722	3.52857	2.79602	3.06184	0	10.4	0	10.4	Male	49	low	small	N	I	low
GSM363073	2.54164	3.43269	2.70995	2.25157	2.47483	3.46218	2.57143	2.8751	1	26.5	1	21.8	Male	41	low	small	Y	II	high
GSM363074	2.73552	3.51589	2.92638	2.28185	2.73769	3.35135	2.83988	2.9993	0	57.7	0	57.7	Male	41	high	small	Y	II	low
GSM363075	2.56157	3.43803	2.88206	2.27441	2.80859	3.43816	2.70562	2.93322	1	18	1	18	Female	54	low	large	Y	III	low
GSM363076	2.74739	3.09424	2.56413	2.28274	2.51728	3.00252	2.51035	2.77163	1	23	1	23	Male	35	high	large	Y	III	high
GSM363077	2.6318	3.33471	2.96366	2.24489	2.87303	3.47158	2.92182	2.97012	0	52.7	0	52.7	Male	40	low	small	Y	I	high
GSM363078	2.45943	3.30685	2.70973	2.32912	2.73097	3.44877	2.75164	2.89888	1	57.9	1	57.9	Male	47	low	small	Y	III	low
GSM363079	2.76988	3.53556	2.73531	2.28451	2.92125	3.4064	2.69724	2.92818	1	7.8	1	5.2	Male	53	high	large	Y	III	high
GSM363080	2.74276	3.1819	2.92505	2.48877	2.86235	3.44718	2.89979	3.03426	1	2.3	1	2.3	Male	49	low	large	Y	III	high
GSM363081	2.61812	3.37518	2.83673	2.45075	2.85937	3.48182	2.88456	3.02153	1	5.2	1	0.1	Male	34	high	large	Y	III	low
GSM363082	2.47431	3.48298	2.61424	2.14437	2.61871	3.65053	2.65031	2.83399	0	57	0	57	Male	64	low	small	Y	II	low
GSM363083	2.70587	3.4117	2.60739	2.23113	2.71392	3.56511	2.86896	2.90687	0	53.3	0	53.3	Male	45	low	small	N	I	low
GSM363084	2.67976	3.54659	2.80839	2.31092	2.89705	3.44148	2.74481	2.96244	0	62.6	1	48	Male	67	high	large	Y	I	low
GSM363085	2.58316	3.46532	2.78492	2.19346	3.00612	3.60431	2.79248	2.9028	1	54.8	1	46.3	Male	49	high	large	Y	III	high
GSM363086	2.6068	3.5992	2.85957	2.11036	2.78262	3.49889	2.75069	2.90936	0	60.5	0	60.5	Male	44	low	small	Y	II	high
GSM363087	2.7137	3.37393	3.03474	2.2759	2.74868	3.26258	2.65324	2.95205	0	54	1	18.5	Male	40	low	small	Y	I	high
GSM363098	2.74653	3.47249	2.89045	2.21195	2.70531	3.21832	2.77644	2.93851	0	56.9	1	21.3	Male	60	low	small	Y	II	high
GSM363099	2.62866	3.45707	2.98404	2.25096	2.54819	3.41102	2.67401	2.96173	1	30.9	1	30.9	Male	50	low	large	Y	III	high
GSM363100	2.91313	3.49288	2.6774	2.24215	2.67672	3.48169	2.77265	2.93551	1	3.4	1	1.5	Male	56	low	large	Y	III	high
GSM363101	2.79046	3.42935	2.71039	2.16928	2.95084	3.36821	2.82558	2.883	0	56.3	0	56.3	Male	50	low	small	Y	I	high
GSM363102	2.6442	3.53182	2.73617	2.51702	2.89433	3.44255	2.68352	3.00911	1	37.9	1	37.9	Male	49	low	large	Y	II	low
GSM363104	2.62445	3.53568	2.68616	2.18618	2.81844	3.42398	2.68872	2.87162	1	35.9	1	29.9	Male	59	low	small	Y	I	low
GSM363105	2.64881	3.38722	2.83592	2.34937	3.22666	3.65478	2.7827	2.95646	0	9.5	1	9.5	Male	36	high	small	Y	II	low
GSM363106	2.68426	3.44798	2.59096	2.20414	2.60928	3.39931	2.59015	2.83687	1	14.6	1	14.6	Male	53	low	large	Y	III	high
GSM363107	2.69209	3.50131	2.65375	2.09997	2.66152	3.6427	2.96059	2.90608	1	7	1	7	Female	71	low	small	Y	I	high
GSM363108	2.58532	3.45943	2.76935	2.19912	2.82924	3.50475	2.69144	2.88392	0	48.8	0	48.8	Male	49	high	large	Y	II	low
GSM363109	2.63041	3.42398	2.80529	2.1776	2.74114	3.51652	2.74657	2.89769	0	55.2	0	55.2	Male	50	low	small	Y	II	low
GSM363115	2.71962	3.45325	2.89239	2.11869	2.9486	3.53419	2.69982	2.88725	0	66.6	0	66.6	Male	74	low	small	Y	I	low
GSM363121	2.54671	3.38128	3.06229	2.25036	2.52055	3.37546	2.70593	2.96529	0	51.2	0	51.2	Male	39	high	small	Y	III	high
GSM363122	2.48684	3.43055	2.93791	2.23695	2.57143	3.36821	2.7414	2.93952	0	55.4	0	55.4	Male	49	high	small	Y	I	low
GSM363123	2.37226	3.64039	2.76341	2.45497	2.89608	3.57882	2.89488	3.03781	0	42.7	0	42.7	Male	48	high	large	Y	II	low
GSM363124	2.48052	3.56462	2.57821	2.28214	2.82538	3.57688	2.63557	2.87588	0	53.5	0	53.5	Male	67	low	small	Y	I	.
GSM363125	2.65512	3.45444	2.96033	2.30334	2.8482	3.46179	2.68912	2.9686	1	16.5	1	16.5	Male	43	low	large	Y	II	high
GSM363126	2.81116	3.31397	2.80157	2.33771	2.87598	3.53082	2.59316	2.91814	0	59.5	1	59.5	Male	65	low	large	Y	III	high
GSM363127	2.75756	3.43496	2.63923	2.31759	2.76426	3.56413	2.75331	2.93006	1	22.2	1	14.6	Male	55	low	small	Y	II	high
GSM363128	2.75628	3.5612	3.09424	2.48207	2.93584	3.39067	2.68212	3.08494	1	30.1	1	10	Male	36	high	small	Y	II	low
GSM363129	2.67785	3.46087	2.56949	2.14633	2.80405	3.49646	2.82542	2.85374	1	3.5	1	3.2	Male	34	low	large	Y	III	high
GSM363130	2.64985	3.48633	2.70554	2.104	2.80199	3.41779	2.64782	2.8298	0	61.8	0	61.8	Male	72	low	large	Y	II	low
GSM363142	2.61883	3.51425	2.60027	2.11836	2.49339	3.49557	2.63329	2.83196	1	46.1	1	46.1	Male	28	high	small	Y	II	high
GSM363143	2.78545	3.41697	2.81065	2.37712	2.62597	3.22574	2.64994	2.95792	1	32.6	1	32.6	Female	48	low	small	Y	II	low
GSM363144	2.7253	3.49978	2.93225	2.35614	2.82253	3.51602	2.79793	3.02279	0	51.1	0	51.1	Male	72	low	small	Y	I	low
GSM363145	2.73173	3.17441	2.9241	2.08644	2.77294	3.49262	2.55591	2.81303	1	33	1	26.4	Male	43	high	small	N	I	low
GSM363146	2.87096	3.43483	2.86809	2.40245	2.80921	3.39053	2.74597	3.01004	0	54.9	0	54.9	Male	50	high	large	Y	III	low
GSM363147	2.65958	3.48052	2.76214	2.22836	2.71875	3.4844	2.87747	2.94545	1	28.7	1	28.7	Male	44	high	small	Y	II	low
GSM363148	2.75403	3.53854	2.86849	2.12201	2.95215	3.40518	2.83592	2.92014	0	52.4	1	11.8	Male	64	high	small	Y	II	high
GSM363149	2.58472	3.49646	2.58761	2.16639	2.82436	3.4631	2.64399	2.82467	0	14.4	0	14.4	Male	53	low	large	N	I	low
GSM363150	2.72345	3.47949	2.99874	2.2455	2.71392	3.38529	2.75792	2.98101	1	3.3	1	3.3	Male	68	low	large	Y	II	high
GSM363151	2.65867	3.55336	2.69866	2.2397	2.78534	3.53394	2.73492	2.91867	0	67.1	0	67.1	Female	70	low	small	Y	II	low
GSM363152	2.65764	3.52482	2.81742	2.28125	2.93753	3.49198	2.69283	2.93773	1	8.3	1	8.3	Male	39	high	large	Y	III	high
GSM363164	2.76033	3.47729	2.79805	2.26484	3.00054	3.32178	2.76541	2.92841	0	55.2	0	55.2	Female	27	low	small	N	I	high
GSM363166	2.83572	3.54572	2.81332	2.47794	2.88557	3.49608	2.7595	3.04814	0	53.8	0	53.8	Male	59	low	large	Y	III	high
GSM363168	2.87706	3.5509	2.84378	2.15801	2.92067	3.48324	2.7205	2.92385	0	53.8	0	53.8	Male	51	low	large	Y	III	low
GSM363169	2.83319	3.41102	2.7666	2.23726	2.70973	3.5701	2.90219	2.96267	0	39.4	0	39.4	Male	45	high	large	Y	III	high
GSM363170	2.84187	3.49185	2.91667	2.23634	2.76914	3.59932	2.73743	2.9762	0	53.3	0	53.3	Male	59	low	small	Y	I	low
GSM363172	2.7314	3.53057	2.76447	2.38073	2.83774	3.5008	2.69001	2.97689	1	6.7	1	6.7	Male	67	high	small	Y	II	low
GSM363174	2.67683	3.62246	2.81946	2.25066	2.91303	3.53094	2.82375	2.97443	0	67.1	0	67.1	Male	48	high	small	Y	II	high
GSM363176	2.72988	3.51728	2.853	2.22497	2.82069	3.48414	2.65805	2.92714	0	50.7	0	50.7	Female	65	low	small	Y	I	low
GSM363178	2.58147	3.57459	2.83026	2.09997	2.80941	3.51602	2.71348	2.8845	0	57.3	1	41.6	Male	42	low	small	N	II	low
GSM363180	2.81137	3.36359	2.75339	2.32193	3.22527	3.56291	2.81873	2.93824	1	47.1	1	3.2	Male	52	low	large	Y	III	high
GSM363182	2.71885	3.50386	2.81373	2.41143	2.81127	3.41832	2.76893	3.00683	0	52.7	0	52.7	Male	50	low	small	Y	I	low
GSM363184	2.75414	3.39108	2.9644	2.36261	2.7253	3.56572	2.61969	2.98859	0	16.3	0	16.3	Male	34	high	large	Y	III	low
GSM363186	2.77199	3.50856	2.75702	2.20883	2.84679	3.43456	2.73868	2.91301	1	7.6	1	7.6	Male	45	low	small	Y	II	low
GSM363188	2.71776	3.57628	2.7966	2.20914	2.83552	3.46806	2.60483	2.90491	0	57.3	1	46.3	Male	35	high	small	Y	II	low
GSM363190	2.67627	3.46074	2.89724	2.4957	2.94261	3.52168	2.80033	3.05314	0	4.8	1	2.7	Male	41	high	small	Y	II	low
GSM363192	2.66857	3.56584	2.80674	2.14437	2.7366	3.55299	2.70217	2.90591	0	52.2	0	52.2	Male	50	high	small	Y	I	low
GSM363194	2.73693	3.47418	2.88889	2.23603	2.81352	3.54881	2.78818	2.96309	0	4.5	0	4.5	Male	44	high	small	Y	II	high
GSM363196	2.72192	3.52293	2.97655	2.27888	2.78931	3.42734	2.59072	2.96122	0	57.7	1	51.1	Male	42	high	small	Y	I	low
GSM363198	2.60265	3.49685	2.5924	2.2302	2.8746	3.37295	2.90635	2.89696	0	57.9	0	57.9	Male	41	high	small	Y	I	low
GSM363200	2.7126	3.53394	2.72814	2.21288	2.87873	3.45536	2.73881	2.90712	1	23.9	1	23.9	Male	26	low	small	Y	II	high
GSM363202	2.65455	3.46284	2.76192	2.43002	2.81844	3.56779	2.75911	2.99655	0	60	1	6.7	Male	33	low	small	Y	I	low
GSM363204	2.85748	3.5525	2.79722	2.13389	2.7566	3.43256	2.78438	2.92118	1	14.1	1	8.4	Male	53	high	large	Y	III	high
GSM363205	2.62726	3.49531	2.70929	2.23113	2.87283	3.58268	2.73721	2.90389	0	58	0	58	Male	70	low	small	N	I	high
GSM363207	2.72563	3.50335	2.93941	2.33085	2.71172	3.50868	2.6006	2.98098	1	53.3	1	53.3	Male	53	low	large	Y	I	high
GSM363209	2.73411	3.49096	2.8168	2.32222	2.853	3.40136	2.7461	2.96391	0	60.8	0	60.8	Female	45	low	small	Y	I	high
GSM363211	2.90977	3.47742	2.73487	2.26424	2.98368	3.48491	2.8579	2.95519	1	8.9	1	8.9	Male	61	high	large	Y	III	high
GSM363213	2.72279	3.48091	3.01578	2.14372	2.88557	3.60905	2.71105	2.93989	0	57.6	1	2.9	Male	50	high	large	N	II	low
GSM363215	2.70476	3.38585	2.93829	2.28185	2.90958	3.49646	2.80025	2.96863	0	18.6	0	18.6	Male	48	low	small	Y	I	high
GSM363217	2.67107	3.55704	2.63297	2.26183	3.0072	3.59156	2.81685	2.92217	0	54.5	0	54.5	Male	58	low	small	N	III	low
GSM363218	2.6094	3.55802	2.76065	2.16414	2.57046	3.5292	2.87935	2.94011	1	15.2	1	3.9	Male	48	low	large	Y	III	high
GSM363220	2.73053	3.5373	2.76341	2.26784	2.89025	3.4862	2.68657	2.92929	0	54.2	1	29.9	Male	59	high	large	Y	III	high
GSM363222	2.73075	3.42412	2.68257	2.26993	2.80941	3.51879	2.84266	2.93007	0	48.4	1	49.1	Male	59	high	small	Y	I	low
GSM363224	2.67897	3.54992	2.54819	2.2228	2.67401	3.58868	2.65796	2.87284	0	57.9	1	13.1	Male	70	low	small	Y	I	high
GSM363226	2.55741	3.57495	3.04841	2.15866	2.83815	3.49006	2.65444	2.93987	0	60.4	1	19.4	Male	54	high	large	Y	III	low
GSM363230	2.69611	3.56998	2.88225	2.26993	2.99241	3.43229	2.79735	2.97339	0	4.8	0	4.8	Male	40	high	large	Y	II	low
GSM363232	2.60774	3.50653	2.74114	2.41927	2.79888	3.51248	2.68311	2.97384	0	57.9	1	30.7	Male	49	low	small	N	II	low
GSM363235	2.83703	3.43709	3.05155	2.32567	2.778	3.50398	2.67025	3.01221	0	32.8	0	32.8	Male	41	low	large	Y	III	high
GSM363237	2.81445	3.45667	3.05155	2.40218	2.87617	3.51614	2.73079	3.05126	0	57.5	1	4.7	Male	69	high	large	Y	I	high
GSM363239	2.64881	3.4272	3.10953	2.25912	2.87362	3.45088	2.76634	2.99336	1	42.2	1	6.8	Male	54	high	small	Y	II	low
GSM363241	2.58532	3.55949	3.06901	2.16639	2.84278	3.52695	2.59817	2.93778	0	54.2	0	54.2	Male	55	high	large	Y	I	high
GSM363243	2.69955	3.47041	2.94373	2.3471	2.96199	3.40177	2.85567	3.01219	0	55.8	0	55.8	Male	69	low	small	Y	I	low
GSM363245	2.84609	3.45773	2.53456	2.20195	2.68661	3.54449	2.72129	2.86891	0	57.5	0	57.5	Male	47	high	large	Y	III	high
GSM363247	2.64847	3.49787	2.95028	2.21288	2.73877	3.51614	2.75253	2.95965	0	52.9	0	52.9	Male	44	high	small	N	I	low
GSM363249	2.80457	3.46871	2.9668	2.43856	2.81865	3.4994	2.97578	3.0989	0	59.2	0	59.2	Female	60	low	small	Y	II	high
GSM363251	2.68549	3.48774	2.70221	2.26093	2.918	3.38101	2.73548	2.90279	1	19.6	1	19.6	Male	47	high	small	Y	III	low
GSM363263	2.54127	3.36639	2.96384	2.33942	2.93527	3.50449	2.66562	2.95227	1	3	1	3	Male	39	high	large	Y	III	high
GSM363264	2.72476	3.51071	2.98805	2.21288	2.86612	3.46702	2.74476	2.96537	1	17.8	1	17.8	Male	43	high	large	Y	III	low
GSM363265	2.78597	3.42881	2.70133	2.30071	2.91533	3.45233	2.7886	2.93123	0	65.1	0	65.1	Male	41	low	small	Y	II	low
GSM363266	2.47677	3.5102	2.71896	2.22435	2.87853	3.46297	2.7389	2.8867	1	2.5	1	1.5	Male	35	high	small	Y	III	low
GSM363267	2.53468	3.54584	3.01917	2.36821	2.7685	3.4791	2.74192	3.02892	1	47.9	1	13.4	Male	54	low	small	Y	II	low
GSM363268	2.73325	3.52306	2.79077	2.33628	2.61542	3.46923	2.75847	2.98806	0	56	0	56	Male	56	low	small	Y	I	high
GSM363269	2.68784	3.55802	2.72028	2.19251	2.72705	3.461	2.77277	2.91472	1	52.7	1	12.4	Male	55	low	small	Y	I	low
GSM363270	2.8334	3.58664	2.74631	2.28036	2.86076	3.50881	2.81594	2.97606	1	21.3	1	21.3	Male	58	high	small	Y	II	low
GSM363271	2.74996	3.47988	3.02945	2.36373	2.7822	3.50513	2.74145	3.03646	0	28.7	0	28.7	Male	52	low	large	Y	III	low
GSM363272	2.70962	3.56487	2.64201	2.19944	2.79286	3.50169	2.6845	2.88385	0	56.3	0	56.3	Male	65	low	large	Y	II	high
GSM363273	2.83005	3.56096	2.84559	2.21723	2.96477	3.49096	2.65869	2.93096	0	58	0	58	Male	56	high	small	Y	I	low
GSM363274	2.63517	3.42116	2.71392	2.301	2.67559	3.38667	2.75715	2.92316	1	26.9	1	26.9	Male	53	high	small	Y	II	high
GSM363275	2.63041	3.49812	2.67514	2.40926	2.79764	3.45246	2.55655	2.92654	0	59.8	0	59.8	Female	67	high	small	Y	III	low
GSM363288	2.74298	3.40108	2.71611	2.34426	2.8341	3.53406	2.77117	2.94895	0	60.3	1	35.2	Male	56	low	small	Y	I	high
GSM363289	2.7171	3.51942	2.63668	2.23726	2.80281	3.54275	2.79102	2.91354	0	54.2	0	54.2	Male	46	low	small	Y	I	high
GSM363290	2.76638	3.54733	2.78283	2.28422	2.99295	3.41278	2.85989	2.96977	0	54.7	0	54.7	Female	63	high	small	Y	I	low
GSM363291	2.6011	3.40299	2.82456	2.36681	2.7314	3.42506	2.72391	2.96056	1	50.1	1	43.2	Male	54	high	small	Y	I	low
GSM363292	2.66835	3.48014	2.62293	2.30918	2.7073	3.56426	2.65104	2.90604	0	59.9	0	59.9	Male	53	high	small	Y	I	low
GSM363293	2.73129	3.55287	2.76744	2.15801	2.81476	3.4971	2.75749	2.90894	0	61.5	1	27.9	Male	54	high	small	Y	I	low
GSM363294	2.7536	3.51311	2.59096	2.33685	2.93753	3.47781	2.65434	2.90557	0	62.6	0	62.6	Male	25	low	small	Y	II	high
GSM363295	2.62082	3.43803	2.78743	2.43109	2.92733	3.44201	2.73652	2.978	0	54.9	0	54.9	Male	63	low	large	Y	I	high
GSM363296	2.72006	3.48078	2.71721	2.30539	2.8801	3.48749	2.72282	2.93089	1	27.5	1	27.5	Female	52	low	small	Y	II	high
GSM363297	2.70421	3.41305	2.7666	2.35445	2.87362	3.45956	2.72744	2.94795	0	3	0	3	Female	58	low	large	Y	III	high
GSM363298	2.78649	3.46231	2.66857	2.39671	2.86532	3.41873	2.81057	2.97222	0	53.6	1	40.1	Male	52	low	small	N	I	high
GSM363309	2.70454	3.51841	2.85539	2.27977	2.68212	3.44612	2.67193	2.95514	1	53	1	53	Male	34	low	small	Y	II	low
GSM363310	2.69633	3.40259	2.76532	2.36989	2.64085	3.51223	2.83564	2.98848	1	23.5	1	23.5	Male	41	high	small	Y	II	low
GSM363311	2.62749	3.47249	2.79202	2.20883	2.69332	3.5541	2.87629	2.94579	0	19	0	19	Male	77	low	large	Y	II	low
GSM363312	2.60763	3.56973	2.82049	2.45707	2.97471	3.51992	2.66312	3.0044	0	55.3	0	55.3	Female	53	high	small	Y	II	low
GSM363313	2.59646	3.48581	2.67627	2.28688	2.70221	3.45101	2.70589	2.90912	0	36.6	1	36.6	Male	71	low	large	Y	II	low
GSM363314	2.7073	3.4272	2.72443	2.28718	2.78597	3.56169	2.75211	2.93045	0	57.1	0	57.1	Female	48	low	small	N	II	high
GSM363315	2.97251	3.47106	2.9313	2.34341	2.90149	3.41454	2.71532	3.00609	0	65.4	0	65.4	Male	43	high	small	Y	II	high
GSM363316	2.77284	3.50284	2.73747	2.26634	2.87381	3.49211	2.74666	2.93369	0	54.7	0	54.7	Female	35	low	small	Y	I	high
GSM363317	2.72247	3.46728	2.60383	2.2455	2.71875	3.50894	2.72238	2.88954	0	62.8	1	8	Male	58	high	small	Y	I	high
GSM363326	2.76416	3.54831	2.84016	2.35671	2.83228	3.49978	2.78388	3.0094	1	37.2	0	37.2	Male	37	high	small	Y	I	high
GSM363327	2.58736	3.55937	2.75638	2.50792	2.86671	3.51791	2.61202	3.00173	0	60.1	0	60.1	Male	52	high	small	Y	I	low
GSM363328	2.7229	3.61353	2.904	2.71809	2.67559	3.54387	2.7054	3.16794	1	12	1	12	Male	63	low	large	Y	I	high
GSM363329	2.68963	3.52369	2.89724	2.42948	2.81496	3.47041	2.82452	3.04779	0	53.2	0	53.2	Male	56	low	small	Y	I	low
GSM363330	2.67005	3.23251	2.79181	2.36681	2.60003	3.43763	2.88429	2.96955	1	12.6	1	12.6	Male	50	low	large	Y	I	low
GSM363331	2.70808	3.54312	2.90997	2.59168	2.84177	3.43483	2.64136	3.07853	1	36.5	1	28.4	Female	54	high	large	Y	I	high
GSM363332	2.80601	3.5169	2.59024	2.51147	2.84238	3.44969	2.79423	3.01006	1	12.6	1	2.5	Male	54	low	large	Y	I	high
GSM363333	2.72192	3.48839	2.80777	2.29719	2.95401	3.3553	2.78203	2.9498	1	13.5	1	13.5	Male	48	low	large	Y	II	high
GSM363335	2.64547	3.4822	2.60027	2.20383	2.91342	3.43095	2.64736	2.83872	0	59.4	0	59.4	Male	45	low	small	Y	I	low
GSM363336	2.64789	3.42048	2.68392	2.29425	2.83855	3.49057	2.63073	2.8867	1	8	1	8	Male	63	low	small	Y	I	low
GSM363337	2.83643	3.38529	2.81476	2.35248	2.80735	3.42895	2.89181	2.99884	0	65.5	0	65.5	Female	53	low	small	Y	I	high
GSM363339	2.81229	3.43723	2.67423	2.27292	2.86017	3.49582	2.9244	2.95063	0	65.4	0	65.4	Female	49	high	small	Y	II	high
GSM363341	2.65031	3.38874	3.0072	2.30685	2.76638	3.60407	2.82036	3.00799	0	65.4	0	65.4	Male	32	low	large	Y	II	high
GSM363343	2.59717	3.44758	2.83653	2.26724	2.9381	3.51551	3.03164	2.98784	0	65.1	0	65.1	Female	30	low	small	N	I	high
GSM363344	2.74846	3.36611	2.75425	2.36233	2.95568	3.54127	2.85826	2.97053	0	38.7	0	38.7	Female	52	low	small	Y	II	low
GSM363346	2.78607	3.50106	2.65329	2.43483	2.98841	3.53841	2.80678	2.98998	1	14.3	1	7.3	Male	51	high	large	Y	III	low
GSM363348	2.72181	3.48427	2.8472	2.24397	2.74653	3.53605	2.88213	2.97897	0	14.3	1	4.2	Male	41	high	small	Y	I	low
GSM363350	2.76734	3.42895	2.73444	2.45759	2.74631	3.60975	2.83778	3.02662	0	62.9	0	62.9	Male	43	low	large	Y	I	high
GSM363352	2.80261	3.45983	2.92847	2.46153	2.80591	3.43403	2.88037	3.0752	1	16.2	1	5.1	Male	51	high	small	Y	II	high
GSM363354	2.87017	3.42667	2.7433	2.2345	2.74157	3.46741	2.81061	2.9359	1	10.4	1	10.4	Male	66	low	large	Y	I	high
GSM363355	2.69955	3.57168	2.69711	2.41116	2.77019	3.50487	2.97196	3.0385	1	9.1	1	6.2	Male	53	low	small	Y	II	low
GSM363357	2.8127	3.49454	2.70531	2.56682	2.8504	3.40422	3.005	3.09363	1	8.8	1	8.8	Female	47	low	large	Y	II	low
GSM363358	2.64927	3.5208	2.7822	2.23419	2.809	3.51538	2.8876	2.95737	0	53.9	1	9.4	Male	56	low	small	Y	II	low
GSM363360	2.79691	3.54028	2.7866	2.2919	2.75852	3.46192	2.8635	2.99099	0	53.3	0	53.3	Male	71	low	small	Y	I	high
GSM363362	2.59789	3.43162	2.7566	2.29631	2.86354	3.40939	2.85032	2.93977	1	5.8	1	5.8	Male	53	low	small	Y	II	low
GSM363364	2.73942	3.36681	2.79971	2.32077	2.72181	3.34894	2.7586	2.94506	1	27.1	1	10.2	Male	49	low	small	Y	I	low
GSM363366	2.6234	3.53854	2.69153	2.64339	2.91629	3.5451	2.8279	3.08171	0	52.3	0	52.3	Male	73	low	large	Y	I	low
GSM363368	2.749	3.47625	2.77421	2.62994	2.61753	3.51639	2.99635	3.14276	1	15.4	1	11	Male	66	high	small	Y	.	high
GSM363371	2.62433	3.33814	2.83046	2.46441	2.80735	3.53306	2.88253	3.02498	0	66.3	0	66.3	Female	69	high	small	Y	I	low
GSM363376	2.68021	3.3742	2.8486	2.3835	2.7405	3.53381	2.85463	3.0062	0	61.5	0	61.5	Male	62	high	small	Y	I	low
GSM363378	2.75499	3.11636	2.81044	2.584	2.8125	3.48941	2.69403	2.99914	1	31.9	1	13.3	Male	47	low	small	Y	I	low
GSM363384	2.79847	3.45444	2.70907	2.3553	2.69977	3.5409	3.07375	3.03368	1	51.6	1	51.6	Male	43	high	small	Y	II	low
GSM363386	2.68661	3.47249	2.91915	2.34398	2.74717	3.50411	2.9299	3.03708	1	10	1	1.9	Male	61	low	large	Y	III	high
GSM363388	2.63541	3.37546	2.82456	2.71677	2.83329	3.41427	2.92056	3.12881	0	57.3	1	11.6	Female	58	high	small	Y	I	low
GSM363391	2.69343	3.54461	2.95568	2.28865	2.76998	3.44255	2.82089	3.00989	0	57.3	1	21.5	Male	55	low	small	Y	II	low
GSM363393	2.61247	3.27977	2.82741	2.37601	2.81578	3.37948	2.91391	2.97564	1	4	1	4	Male	46	low	small	Y	III	high
GSM363400	2.82629	3.52256	2.75253	2.55949	2.87735	3.42385	2.88319	3.08258	0	55.6	1	19.1	Male	58	low	small	Y	II	low
GSM363404	2.82232	3.46245	2.83572	2.31846	3.24914	3.56815	2.76082	2.9607	1	12	1	12	Male	46	low	large	Y	III	high
GSM712542	2.57568	3.43189	2.82782	2.11503	2.6133	3.27605	2.68504	2.85554	1	7.5	1	4.4	Male	61	low	small	Y	III	high
