# Supplementary material for: Pyroptosis-Related Risk Signature Exhibits Distinct Prognostic, Immune, and Therapeutic Landscapes in Hepatocellular Carcinoma
Source: Front Genet. 2022 Mar 9;13:823443. doi: 10.3389/fgene.2022.823443 (PMC8965507; doi:10.3389/fgene.2022.823443)
Supplement: Supplementary file 1 [file DataSheet1.ZIP › Data/8.xlsx]

## Sheet: Sheet1
clinical	Survival_time	Status	Gender	Age	Clinical stage	CASP6	GPX4	GSDMC	NOD2	PRKACA	CYCS	WNK1	PR Risk score
DO227643	1260	alive	male	79	2	3.15025	7.69471	0	0.589313	4.66522	4.14825	3.09846	2.42316
DO227801	660	alive	female	77	1	2.58361	7.64888	0.615676	0.705008	4.98904	4.0752	3.32189	2.57668
DO23508	390	alive	female	79	2	4.0708	8.49697	1.94662	0.712794	4.42593	5.63646	2.43794	3.09086
DO23509	780	deceased	male	60	3	2.35062	7.02549	1.38143	0.0897759	3.8125	4.63755	5.07058	2.8305
DO23510	870	alive	female	80	2	2.98217	7.78488	0.689247	0.946844	4.60397	4.61731	4.0561	2.94343
DO23511	180	deceased	female	83	3	1.9301	9.59373	0.628052	0.686727	4.80856	3.18606	2.68159	2.68085
DO23512	1260	alive	male	60	1	2.86834	8.06062	0.0870841	0.976027	5.35843	4.32315	3.41015	2.66959
DO23513	1200	alive	male	76	3	3.10949	8.42343	0.13307	1.84496	5.08816	5.69611	4.45956	3.40711
DO23514	1290	alive	male	64	2	2.75528	7.12227	0.199965	1.36392	4.47491	4.27052	3.4222	2.723
DO23515	1230	alive	male	71	2	3.5054	8.25657	0.290448	0.78305	5.1201	4.3888	3.51055	2.76236
DO23516	20	deceased	male	69	3	2.51456	8.7084	0.394792	0.0693043	4.87581	4.2899	1.90718	2.18868
DO23517	1200	alive	male	62	2	2.83726	7.85831	0.120895	0.915569	4.42736	3.68128	3.1609	2.57817
DO23518	1320	alive	male	67	2	2.80302	6.8799	0.258	0.299694	3.89884	5.18099	3.13642	2.30947
DO23519	630	alive	male	65	3	3.57987	8.93159	1.04721	1.07545	4.16277	6.63787	3.217	3.29321
DO23521	1110	alive	male	63	3	3.09542	7.64524	0.476975	0.182791	4.08481	3.41427	4.09444	2.54702
DO23523	1080	alive	male	52	3	2.68658	8.51382	0.158801	1.45545	4.9858	4.61139	4.26446	3.14428
DO23524	1050	alive	female	71	2	3.24391	7.57995	0.857761	0.884451	5.19203	5.10654	4.46137	3.02225
DO23525	1050	alive	male	71	4	2.86043	8.38509	0.536775	0.509718	4.67675	5.09566	3.3351	2.71047
DO23526	1050	alive	male	66	3	3.41982	7.31905	0.352529	0.895045	5.36597	4.58047	4.04572	2.75829
DO23527	1050	alive	male	72	1	2.74677	7.02453	0.12432	0.778417	5.0614	4.30213	3.52898	2.45188
DO23528	1020	alive	female	45	2	3.03141	7.75868	0	0.0829584	5.19338	5.00134	4.03554	2.43694
DO23529	930	alive	male	72	4	2.50668	7.5462	0.0624937	0.970618	4.81539	3.26078	4.19108	2.66772
DO23530	180	deceased	male	53	4	2.4811	7.09889	0.105781	1.77627	4.96434	4.56188	3.82699	2.90885
DO23531	900	alive	female	78	3	2.7846	7.07688	0	0.974702	4.62974	3.5335	3.49774	2.48407
DO23532	960	alive	female	71	1	3.23153	8.73483	0.327586	2.07971	5.06512	3.46212	3.30441	3.2439
DO23533	900	alive	male	61	2	2.52901	8.42851	0.386125	0.256511	4.78575	4.28838	3.37966	2.51368
DO23534	840	alive	male	60	2	2.44681	8.87916	0.395123	0.902037	4.82324	3.56775	3.6061	2.83953
DO23535	960	alive	male	67	1	2.89993	8.55308	0.405051	1.39621	5.45328	4.41497	4.16447	3.14437
DO23536	930	alive	male	56	2	1.88046	7.79559	0	0.897363	4.59205	3.56299	3.3891	2.48511
DO23537	900	deceased	male	79	2	2.89358	7.48166	0.21166	1.14412	5.46152	4.47186	4.18912	2.82605
DO23538	450	alive	male	67	2	2.69026	7.09695	0	0.599118	5.18322	4.69373	3.62589	2.39756
DO23539	1110	alive	male	77	1	3.04476	8.69951	0.417377	2.2786	5.32577	3.76763	3.84244	3.43278
DO23540	750	alive	male	73	1	3.34603	8.41207	2.01144	1.37755	4.40586	4.43108	3.91171	3.51792
DO23541	930	alive	male	65	2	3.47257	7.87788	0.212308	0.687473	4.58823	4.71462	3.98193	2.782
DO23542	960	alive	male	66	3	3.13058	7.69654	0.553388	0.681687	4.54757	4.47942	4.36055	2.86223
DO23543	1020	alive	male	63	2	2.86865	7.76666	0.131775	1.68444	4.9507	4.37251	3.3944	2.92751
DO23544	960	alive	male	67	2	3.05905	7.44875	0.11096	1.57863	4.66644	3.80821	2.1596	2.57641
DO23545	570	deceased	male	67	2	2.77444	8.66763	0.124971	0.382449	4.42695	5.20778	4.04344	2.77136
DO23546	1050	alive	male	63	2	3.23586	8.09224	0.455196	1.35913	4.30115	4.86211	3.9379	3.13171
DO23547	1020	alive	male	74	1	3.39378	8.36161	1.32101	3.00474	4.64686	4.40257	4.08543	4.01331
DO23548	840	alive	female	78	1	3.48547	7.87243	0.145651	1.37258	4.51701	3.77293	3.26856	2.83982
DO23549	990	alive	male	74	3	2.76308	7.51764	0.401108	2.25684	4.45314	3.99508	3.79628	3.24571
DO23550	990	alive	male	69	1	3.33845	6.80484	0.208256	0.739902	3.86442	4.68284	3.67608	2.58203
DO23551	150	deceased	male	73	3	2.68187	7.23955	0.0485564	1.53078	4.626	3.95104	3.09054	2.67464
DO23552	810	alive	female	80	1	3.42718	6.86191	0.129786	0.365481	4.77879	4.27795	3.47905	2.32304
DO45091	1320	deceased	male	56	2	1.66992	7.86691	0.072387	0.614241	4.48705	5.76483	3.84568	2.61257
DO45092	1200	deceased	male	62	4	3.26029	7.89075	0.277348	1.32614	4.41001	4.97086	3.21342	2.90116
DO45093	720	deceased	male	71	2	2.93198	8.85426	0.14494	0.379993	5.37845	5.45192	3.71753	2.71795
DO45094	1650	alive	male	76	3	3.12608	7.70451	0.0784394	0.614963	5.06288	3.34413	3.27045	2.41677
DO45095	1620	alive	male	66	2	3.06486	8.49538	0.862951	0.911598	4.82596	4.43436	3.11595	2.88585
DO45096	1290	deceased	male	69	2	2.46622	7.21692	0.103069	0.512727	4.40788	5.24791	3.9688	2.53206
DO45097	1620	alive	male	69	3	3.04146	7.96655	0.226547	0.152901	4.10659	4.30646	2.78527	2.31761
DO45099	1590	alive	male	46	3	2.62765	7.71577	0.291687	0.555575	5.30157	5.00832	3.85667	2.60585
DO45101	1680	alive	male	63	2	3.52602	8.34737	0.100451	1.46745	5.15141	5.38024	3.22609	3.00345
DO45103	450	alive	male	47	3	3.418	8.21113	0.678734	1.20081	4.72166	4.97336	3.46542	3.04478
DO45105	1680	alive	male	61	1	5.80839	8.14793	0.338588	2.2156	4.7627	5.43439	3.96744	3.67432
DO45107	1710	alive	female	63	2	3.4705	8.06388	0	1.09895	5.6504	4.79331	3.49606	2.77696
DO45109	1590	alive	male	63	2	3.14583	8.51607	0.114507	0.763951	4.84742	4.25598	2.6748	2.56906
DO45111	1590	alive	male	74	2	1.88311	7.72742	0	0.752578	5.05179	4.97763	4.31259	2.6613
DO45113	1560	alive	male	58	3	3.23657	7.01239	0.1046	0.662703	3.87819	4.3508	4.10091	2.62083
DO45115	840	alive	male	81	2	2.83149	8.31854	0.0981559	2.04745	5.36086	4.27499	3.99982	3.24731
DO45117	1110	deceased	female	73	2	2.38548	7.76927	0.110409	0.694862	4.27682	5.26918	4.66193	2.84039
DO45119	510	deceased	male	74	3	3.01892	8.34019	0.398701	0.350959	4.89001	5.82574	3.81151	2.74978
DO45121	1530	alive	male	61	3	3.83318	7.5413	0.120025	0.685949	5.12167	3.89481	4.47949	2.75578
DO45123	570	deceased	female	78	2	3.23352	8.47161	0.781773	1.00975	4.80992	4.65492	4.62264	3.23212
DO45125	1680	alive	male	58	3	2.76996	8.09747	0	1.08279	5.0117	5.3393	2.29799	2.54457
DO45127	420	deceased	male	73	3	2.8537	7.58292	0.498598	1.19015	3.99809	5.78513	4.6436	3.16924
DO45129	1470	alive	male	61	3	2.76073	8.45757	0.0765186	0.258095	4.79603	3.65676	3.40425	2.43556
DO45131	360	deceased	male	53	4	3.4438	8.806	0.670283	1.18542	5.72019	4.68833	4.07555	3.19358
DO45133	660	deceased	male	64	3	2.01089	7.47269	0	0.234407	4.43715	4.08149	3.75346	2.29339
DO45135	1410	alive	male	77	1	3.56402	7.97548	0.43294	1.01664	4.44141	4.64756	3.91682	2.97537
DO45137	1320	alive	male	38	1	2.60962	6.92482	0.271496	0.444581	5.12047	4.67323	5.01222	2.64314
DO45139	1320	alive	male	63	3	3.04407	8.112	0.357713	1.01787	4.71799	4.61022	3.43589	2.82628
DO45141	1320	alive	male	73	2	2.79703	7.56975	0.25754	1.17435	4.77834	3.88903	4.02486	2.82454
DO45143	1290	alive	male	69	3	3.11855	7.83035	0.376922	0.778163	4.39614	4.65259	2.82602	2.59189
DO45145	60	deceased	male	78	3	4.61333	8.80623	0	1.45565	3.95561	5.87959	4.64784	3.52209
DO45149	1260	alive	female	70	2	2.85646	8.67363	0.663733	0.624192	4.71469	4.65045	2.75468	2.68815
DO45153	1380	alive	female	77	2	3.431	7.90673	0.528155	1.26999	4.97559	4.1804	3.45694	2.92494
DO45155	2160	alive	male	69	2	2.79983	7.25691	0.602077	1.1122	5.27035	4.41122	3.83005	2.79006
DO45157	1980	alive	male	62	2	3.06658	7.0896	0.547161	1.73936	4.87497	4.52693	4.41157	3.16043
DO45159	1470	alive	male	65	3	2.84009	7.53701	0.38913	1.40271	5.2494	4.88411	4.27787	3.02559
DO45161	540	deceased	male	74	2	3.16091	7.70712	0.203242	0.386049	4.59121	4.57284	3.40776	2.48368
DO45163	960	alive	male	76	2	2.38675	7.83868	0.21708	0.156412	4.24492	4.6796	3.89201	2.47849
DO45165	690	alive	male	75	2	3.06484	7.47149	0.503546	1.12035	4.40335	4.93116	3.6736	2.87459
DO45167	1440	deceased	male	67	2	3.49074	7.97878	0.336894	0.61503	4.46763	4.90194	2.66341	2.55307
DO45169	1350	alive	male	74	3	3.23223	7.96864	0.265796	0.185849	4.95751	4.95289	3.41496	2.47449
DO45171	600	alive	male	56	3	2.83478	8.44922	2.00429	0.172425	4.48164	3.86667	3.33515	2.85717
DO45173	1170	alive	male	63	3	2.87	7.28249	0.220714	0.868167	4.23378	3.49867	3.02004	2.45751
DO45175	1140	alive	male	74	2	2.51291	7.71355	0.0332055	0.231423	4.35872	3.96435	3.06201	2.24028
DO45177	1260	alive	female	81	3	3.04134	7.48313	0.240304	1.42997	4.8589	4.42831	3.59669	2.86695
DO45179	600	alive	female	78	2	3.09742	7.31946	0	1.15805	4.91434	3.65479	4.18111	2.75206
DO45181	1200	alive	female	84	2	2.53696	7.05298	0.111931	1.24826	5.05059	3.79946	3.23057	2.53145
DO45183	570	deceased	female	72	2	2.60603	7.25484	0	1.18294	5.91045	4.2366	3.6726	2.58963
DO45185	600	alive	male	89	2	2.72098	6.9631	0.576231	0.732228	4.43611	3.92071	3.5973	2.54784
DO45187	1260	alive	female	32	1	2.71862	7.41785	0.0721651	0.293693	5.31889	3.56028	4.32639	2.41878
DO45189	1200	alive	female	85	2	3.06428	6.48402	0.131178	0.787927	4.63933	3.72422	4.83796	2.642
DO45191	1200	alive	female	61	2	2.45652	6.91541	0.151127	0.164365	5.1116	3.95146	4.22424	2.29214
DO45193	120	deceased	female	68	4	2.84741	6.39319	0.171435	1.02972	4.61638	4.43066	4.17536	2.62187
DO45195	390	alive	male	62	1	3.23237	7.0885	0.190323	0.897151	4.20098	4.29326	2.6016	2.42264
DO45197	1170	alive	male	51	2	2.69657	7.27265	0.196952	0.456273	4.80027	5.72283	4.53115	2.67956
DO45199	1350	alive	female	86	2	3.02419	7.80016	0.262525	0.334044	3.95408	3.92886	3.17087	2.43001
DO45201	900	alive	male	49	1	2.77882	7.99803	0.0696075	0.800668	4.81264	4.36883	3.2407	2.57679
DO45203	1170	alive	female	71	2	3.43427	7.65303	0.343385	0.556314	5.17559	5.32445	3.70524	2.6677
DO45205	90	deceased	female	67	2	3.60154	7.6414	0.155436	0.547435	5.33021	4.34688	4.40613	2.70864
DO45207	1050	alive	male	68	1	2.35021	7.2764	0.209223	1.19488	5.09465	4.59407	4.35455	2.82579
DO45209	1350	alive	male	70	4	3.34802	8.96213	0.180152	2.31397	5.8106	4.81521	3.0299	3.33521
DO45211	240	alive	male	76	3	2.63642	7.13624	2.98613	2.22958	4.12158	6.3735	3.8989	3.92107
DO45213	1200	alive	male	58	1	3.14768	7.25779	0.131184	1.07814	5.43791	4.32418	4.21138	2.76155
DO45215	1170	alive	male	65	2	2.93716	7.71271	0.22344	1.37117	4.94681	3.63315	3.32537	2.76509
DO45217	270	deceased	female	69	3	2.7295	8.39601	0.127349	1.17214	5.2506	4.4546	4.20714	2.97501
DO45219	1080	alive	male	78	2	3.48994	6.89195	0.176144	1.0108	4.22448	4.24494	4.70887	2.87052
DO45221	390	deceased	female	75	4	2.66664	8.19043	0.102954	1.28091	4.58039	4.89362	3.83213	2.95775
DO45223	1020	alive	male	67	4	3.14221	7.42756	0.428653	0.937325	4.74718	4.37576	3.55747	2.71072
DO45225	1050	alive	male	69	1	1.97601	6.97347	0.436604	0.829361	4.19269	3.89119	3.92674	2.57268
DO45227	1020	alive	female	57	2	2.69053	7.90055	0.123069	0.352048	4.55035	4.21978	4.65114	2.67834
DO45229	990	alive	male	74	1	2.37853	7.69036	0.0382718	0.667786	4.50502	3.96305	2.87704	2.35192
DO45231	930	alive	male	84	2	3.16708	6.55506	0.307351	0.899971	4.80683	4.54204	4.13722	2.64442
DO45233	900	alive	male	83	3	3.08585	6.80026	0.135437	0.716884	5.0722	4.11247	4.10035	2.5227
DO45235	900	alive	female	68	1	3.58938	6.90107	0.437335	0.352717	4.51191	4.74114	4.28614	2.61102
DO45237	900	alive	male	58	2	2.53363	7.12912	0.242193	0.432052	5.22169	5.48562	5.45935	2.7926
DO45239	870	alive	male	42	2	2.10194	6.8294	0.130202	0.535963	5.42657	4.05923	4.74573	2.48328
DO45241	1080	alive	male	49	1	4.20543	9.12157	0.477859	0.788485	5.17043	5.83608	3.1319	3.01831
DO45243	930	alive	female	74	3	3.27243	6.63649	0.304113	0.810794	5.37601	4.4661	3.50441	2.4695
DO45245	240	deceased	female	75	2	4.06136	6.53112	0.649639	0.347317	3.75562	5.59685	5.77403	3.02147
DO45247	210	alive	female	31	2	2.81223	6.41943	0	0.253023	4.79731	3.85859	3.72872	2.14841
DO45249	630	alive	male	57	1	5.5488	7.87118	0.738519	2.21042	4.67681	4.05654	3.57178	3.53815
DO45251	900	alive	female	57	2	3.14841	7.45059	0.82556	1.3071	4.44665	3.86877	3.42954	2.90974
DO45253	870	alive	male	50	2	2.88401	6.83597	0.74805	0.739489	4.94868	4.88639	4.31503	2.75467
DO45255	720	alive	male	81	3	3.255	8.62608	0.155131	0.703656	4.80281	4.72877	3.59163	2.7968
DO45257	810	alive	male	46	3	2.4714	7.10015	0.144397	0.51761	4.83979	5.32049	4.05449	2.52223
DO45259	330	alive	male	65	3	3.20037	7.61625	0.272968	0.213848	6.65942	4.56028	3.92211	2.41239
DO45261	990	alive	male	74	3	2.45407	8.04098	0.12937	0.738099	4.0975	5.19934	3.34157	2.65381
DO45263	270	deceased	male	67	3	3.0746	7.49227	0.357199	0.281023	4.7634	4.10473	3.37545	2.39043
DO45265	1020	alive	male	73	3	2.76155	6.70509	0.167804	1.84303	4.06775	4.04378	4.04055	2.96454
DO45267	570	deceased	male	73	3	3.07307	7.54509	2.47556	0.595646	5.15852	4.58781	4.17567	3.16873
DO45269	750	alive	male	59	3	3.16433	7.94996	0.266485	0.232506	4.0954	3.85331	3.24265	2.43079
DO45273	480	alive	male	62	2	3.57977	7.89254	0.698012	1.27546	4.37299	4.04528	3.55032	3.01802
DO45275	10	deceased	male	65	3	3.4739	7.72048	1.47686	1.36067	4.94997	5.80035	3.52911	3.2572
DO45277	600	alive	male	64	3	3.10437	7.14723	0.409672	2.32659	4.57292	4.37365	3.89665	3.27532
DO45279	1290	alive	male	67	3	3.62991	6.63838	0.474126	1.4277	4.37597	3.73258	3.98603	2.88524
DO45281	750	alive	male	83	4	3.30498	7.48451	0.16344	1.40467	4.69667	3.66028	3.68768	2.84325
DO45283	510	alive	male	60	3	4.29568	7.32066	0.456881	1.05281	4.73729	4.72345	3.9701	2.94185
DO45285	480	alive	male	59	3	3.17298	8.96091	0.836501	2.81329	3.00199	4.93489	2.78599	3.77142
DO45287	390	alive	male	74	1	3.08437	7.6931	1.03525	2.09503	4.21371	5.24515	3.91492	3.49196
DO45289	360	alive	female	78	3	4.61771	8.57669	0.199037	1.07342	4.68336	4.34416	3.12327	2.9435
DO45297	1260	deceased	female	61	4	3.53302	7.83597	0.248906	1.73741	4.1897	4.79736	3.408	3.10889
DO45299	1440	alive	female	70	1	4.63174	8.53172	0.0667091	0.55541	4.44399	6.21513	3.33239	2.86938
DO45301	1440	deceased	male	56	2	3.58219	7.84942	1.31312	1.58901	3.9459	4.55255	3.90084	3.39516
DO45303	990	alive	female	62	3	2.73881	8.0733	0.0791297	0.972616	4.23489	6.12648	3.60485	2.86289
DO45305	300	alive	male	66	4	2.67788	8.69589	0.130447	0.750265	4.24971	4.71389	3.63454	2.81149
DO45307	240	deceased	female	54	4	3.56702	7.49376	0.672098	2.12969	4.78877	5.21058	3.67521	3.34794
DO48672	450	alive	male	81	2	2.42078	7.75562	1.1248	0.496862	4.035	4.29537	3.32942	2.68054
DO48674	1260	alive	male	80	2	2.93103	8.3296	0.0357721	0.235179	4.518	3.616	2.35229	2.2104
DO48677	1140	alive	male	58	3	2.56872	7.55553	0	0.119363	4.7091	4.10668	3.30623	2.20529
DO48679	1200	alive	male	72	2	2.93364	8.75922	0.871885	1.46665	4.73301	4.15232	3.30954	3.16645
DO48681	900	alive	male	57	2	2.18968	6.72528	0.150592	0.632094	5.41439	3.58944	4.07702	2.35344
DO48682	120	deceased	female	72	3	2.96088	8.42712	0.339401	0.295968	4.80464	5.77387	5.34107	3.03392
DO48693	900	alive	male	71	2	2.66454	8.53198	0.0755077	1.21027	5.07965	4.42828	2.94896	2.75092
DO48695	720	alive	male	77	2	2.82919	7.95496	0.200051	0.561906	4.73536	4.02678	4.46834	2.74041
DO48697	810	deceased	female	64	2	3.90094	8.9564	0.732671	1.51962	5.11142	4.2233	3.89212	3.36948
DO48700	810	alive	female	78	2	3.32381	7.75635	0.862903	1.14876	5.05003	4.59395	3.00539	2.84826
DO48701	780	alive	male	78	2	2.928	8.32256	2.22077	1.6242	5.10075	5.20153	3.61348	3.56046
DO48704	750	alive	female	68	3	3.15268	8.40277	0.587363	0.43936	5.04908	4.82913	3.99366	2.81814
DO48706	870	alive	male	72	2	3.04134	7.82578	0.328606	1.07056	5.04357	3.94547	3.50831	2.74923
DO48712	810	alive	male	50	2	3.1056	7.63917	0.205866	0.657577	5.45408	3.81137	4.05685	2.61398
DO48715	690	deceased	female	58	2	3.30304	8.12387	0.0823566	1.14603	5.43482	3.5415	3.24769	2.6986
DO48716	720	alive	male	71	2	3.5527	8.0037	0	0.66207	4.60924	3.96277	3.27855	2.56561
DO48717	180	deceased	male	54	4	4.04136	7.99297	0.191785	0.63013	5.6708	5.90649	3.99454	2.83603
DO48719	690	alive	male	80	2	2.72868	7.89555	0.150534	0.837268	4.3116	3.63715	3.38086	2.59956
DO48720	570	alive	female	62	2	2.91586	7.56444	0.99918	1.52375	4.76451	4.49903	4.58095	3.28558
DO48721	900	alive	female	58	1	2.70598	8.39035	0.440717	0.461997	5.0287	3.68527	3.88017	2.6664
DO48723	600	alive	male	73	1	3.48535	8.05548	0.0806792	1.5326	3.37318	3.90509	3.78043	3.09047
DO48725	780	alive	male	66	1	2.83104	7.25127	0.316437	1.4028	4.36923	4.63298	3.63344	2.86211
DO48727	390	deceased	female	81	2	2.34494	8.25598	0.0768785	0.158701	4.71085	3.66752	4.12777	2.47892
DO48728	150	alive	female	74	2	2.59346	6.98094	0.729729	1.58591	4.32109	4.34891	4.09237	3.03938
DO48730	630	alive	female	73	2	2.97661	7.68994	0.146763	1.58353	4.94202	4.66759	4.27306	3.0815
DO48732	630	alive	male	73	3	2.76798	7.86226	0.299283	1.76612	4.52006	3.95929	4.7059	3.26757
DO48733	600	alive	male	72	2	2.61807	7.69824	0.243077	1.28441	4.76461	4.06552	3.93786	2.86529
DO48736	600	alive	female	76	1	4.1687	7.50951	0.331723	1.18219	4.6636	3.4066	4.27878	2.97471
DO48737	720	alive	male	52	1	3.71593	8.62468	0.376086	1.81225	4.51291	4.63004	3.22764	3.25358
DO48741	240	alive	male	64	3	3.37034	9.22175	0.943933	0.492321	4.75675	5.31897	3.4776	3.018
DO48742	600	alive	male	76	2	2.49952	7.25093	0.195684	0.750804	4.3528	4.64155	3.31504	2.49046
DO48743	570	alive	female	69	2	2.92629	6.84837	0.592585	1.2559	5.2849	4.56667	4.23865	2.87485
DO48746	570	alive	male	76	3	3.37764	7.80499	0.126193	0.165596	4.99291	3.78284	3.01486	2.26788
DO48747	540	alive	male	62	3	3.79339	8.39435	1.92267	1.82051	4.61573	6.44861	2.68436	3.56508
DO48751	480	deceased	male	68	2	2.58978	9.25027	0.180048	0.0588722	5.84453	3.5701	4.10519	2.58292
DO48757	480	alive	female	68	3	3.37192	7.1422	0.165598	0.18335	4.55313	3.00951	4.29532	2.405
DO48759	720	alive	male	73	3	2.84398	8.9317	0.072961	0.544098	4.35271	4.63635	2.73929	2.58199
DO48760	690	alive	female	70	2	2.61792	7.62329	0	1.1112	5.13549	4.05264	3.13367	2.54781
DO48761	870	alive	male	55	2	3.08171	6.93278	0.134021	0.654057	4.99591	4.06753	2.96061	2.29259
DO50774	720	alive	female	68	2	3.20602	7.8099	0.180424	0.54834	4.63822	4.43111	4.50496	2.77285
DO50776	690	alive	male	75	1	2.72743	8.59599	0.753304	0.910464	4.84782	4.09784	3.16869	2.84002
DO50778	630	alive	male	60	4	3.35667	8.43462	0.268904	1.51504	4.41426	4.66783	4.16723	3.24769
DO50783	480	alive	male	62	3	3.06814	8.63933	0.305193	0.182001	4.93869	3.76807	2.60849	2.35273
DO50785	90	deceased	male	37	4	3.59333	8.26532	0.0995356	0.230755	4.37166	3.90466	3.02126	2.42525
DO50787	480	alive	male	63	3	2.85591	7.60056	0.096326	1.22894	4.71269	3.41117	4.22363	2.83491
DO50789	570	alive	female	73	2	2.19162	6.54864	0.152021	0.503343	5.41656	5.15067	3.82402	2.31412
DO50791	480	deceased	female	79	1	3.78773	8.31205	1.83792	2.15227	4.48761	4.71147	4.3056	3.89153
DO50793	540	alive	male	76	4	3.13384	8.38994	0.303194	1.04183	5.68112	3.73321	3.82338	2.85337
DO50798	30	deceased	male	77	3	3.12807	6.98484	0.140616	0.284669	4.07111	5.13407	4.26252	2.53594
DO50799	540	alive	female	66	2	3.36867	8.24347	0.241319	1.93203	5.04043	4.03603	4.11629	3.29193
DO50800	510	alive	male	74	2	3.2218	7.42373	0.0816949	0.764779	4.78107	4.18095	3.65282	2.57673
DO50802	930	alive	male	49	2	3.06302	8.671	0.176422	0.631511	4.59101	4.09808	4.12877	2.84762
DO50803	540	alive	female	62	1	2.82993	7.48299	0.189248	1.54514	4.85196	4.02957	3.65385	2.87157
DO50804	720	alive	male	81	2	2.47857	8.39359	0.0961733	0.387392	4.30313	4.82278	2.78453	2.42672
DO50805	690	alive	male	72	2	3.2227	8.14441	0.361417	0.738246	4.55039	4.12939	2.88691	2.60838
DO50806	540	alive	male	70	4	3.63939	9.29894	0.148294	0.395226	4.48715	4.49552	3.27866	2.76158
DO50807	540	alive	male	67	1	2.80705	7.39831	0.115901	0.706188	4.47902	3.06	2.81473	2.3052
DO50808	570	alive	male	68	2	2.99387	8.16003	0.258565	0.376159	3.7041	4.65687	3.24825	2.57634
DO50809	720	deceased	male	56	3	3.00429	8.82713	0.370176	0.719557	4.66083	4.43053	4.14807	2.9674
DO50811	450	alive	male	62	1	3.57918	8.83488	0.16519	0.145418	5.38049	4.03071	2.73444	2.39923
DO50813	420	alive	male	56	2	3.2484	8.6278	0.499121	1.27866	4.91727	4.1966	3.17229	2.97723
DO50814	420	alive	male	83	3	3.16243	9.56982	0	0.705129	4.13865	3.64747	2.57248	2.68347
DO50815	150	alive	male	62	3	2.82508	7.02892	0	1.76453	3.66171	4.94986	4.97197	3.21862
DO50816	390	alive	male	63	2	3.12283	8.59853	0.330226	0.717967	4.6591	4.09282	3.20133	2.71829
DO50817	390	alive	male	75	2	2.81306	8.1858	0	0.612594	4.57287	3.8593	3.21804	2.50083
DO50818	510	alive	male	65	2	2.86826	8.13076	0.158567	0.654189	4.58539	3.27741	2.69165	2.40734
DO50819	510	alive	female	72	2	2.20057	7.89079	0.178011	1.27543	4.9149	5.59481	4.17937	2.97638
DO50820	510	alive	female	77	3	2.96896	6.51809	0.0431385	0.594893	5.64976	3.6042	5.01718	2.51998
DO50822	510	alive	male	66	2	3.08723	8.06427	0.318213	0.666508	5.19558	3.84993	3.234	2.56482
DO50825	390	alive	male	70	2	3.04811	8.29914	0.0733944	0.232646	4.19849	3.48842	3.3656	2.43536
DO50829	570	alive	male	78	3	2.91692	7.65142	3.08144	1.04256	4.40383	6.39276	3.63748	3.52362
DO50832	90	alive	male	73	3	2.34497	8.60388	1.42656	0.784401	4.72725	4.21843	3.49322	2.99166
DO50839	330	alive	female	47	3	2.5351	9.75639	0.658642	0.285387	4.6624	4.40261	1.86837	2.52402
DO50840	330	alive	male	49	2	3.37416	8.68457	0.878936	1.05482	5.13385	4.92896	3.66972	3.12699
DO50844	300	alive	male	75	4	2.17092	6.68361	0	1.9256	4.49152	4.75477	3.94732	2.90753
DO50845	210	alive	male	72	3	4.33982	7.90903	1.68727	2.4785	3.9686	4.04456	3.4652	3.78052
DO50850	720	alive	male	74	3	2.8185	7.81031	0.493157	1.34244	4.94711	4.03425	3.94426	2.96971
DO50855	570	alive	male	47	2	3.18971	7.82435	0.63423	0.625279	5.73022	4.33749	3.73363	2.68793
DO50857	210	alive	male	72	2	2.36552	8.1327	0.123963	0.658939	4.76001	4.34883	3.77704	2.63245
DO50859	180	alive	male	77	2	2.05807	8.25148	0.193734	0.174265	4.68437	4.09198	3.68479	2.42455
