# Supplementary material for: Pyroptosis-Related Risk Signature Exhibits Distinct Prognostic, Immune, and Therapeutic Landscapes in Hepatocellular Carcinoma
Source: Front Genet. 2022 Mar 9;13:823443. doi: 10.3389/fgene.2022.823443 (PMC8965507; doi:10.3389/fgene.2022.823443)
Supplement: Supplementary file 1 [file DataSheet1.ZIP › Data/9.xlsx]

## Sheet: Sheet1
Mixture	B cells naive	B cells memory	Plasma cells	T cells CD8	T cells CD4 naive	T cells CD4 memory resting	T cells CD4 memory activated	T cells follicular helper	T cells regulatory (Tregs)	T cells gamma delta	NK cells resting	NK cells activated	Monocytes	Macrophages M0	Macrophages M1	Macrophages M2	Dendritic cells resting	Dendritic cells activated	Mast cells resting	Mast cells activated	Eosinophils	Neutrophils	P-value	Correlation	RMSE
TCGA-DD-A73G-01A-22R-A32O-07	0.022421	0	0	0.11452	0	0.141938	0	0	0.0569918	0	0	0.0588768	0.0304892	0	0.0408773	0.408763	0.00877142	0	0.116352	0	0	0	0.36	0.0292866	1.07399
TCGA-DD-AACI-01A-11R-A41C-07	0.0302903	0	0.0300028	0.305294	0	0.0076406	0.069988	0.0871008	0.0615041	0.0553018	0	0.0293194	0	0.0579145	0.0811813	0.147663	0.00853748	0	0.0180511	0	0	0.010211	0.04	0.127476	1.05004
TCGA-DD-A4NK-01A-11R-A28V-07	0.0339508	0	0	0.0917797	0	0.104636	0	0.00850187	0	0	0.0313722	0.0679754	0.00319415	0.0271525	0.135775	0.400195	0.0112991	0	0.0841677	0	0	0	0.66	-0.0133673	1.1036
TCGA-2Y-A9H5-01A-11R-A38B-07	0.0266831	0.00691703	0.0138374	0.101256	0	0.261147	0	0.082206	0.0572045	0	0	0.0503686	0.0100823	0.0635435	0.0850232	0.112282	0.0761453	0	0.0533044	0	0	0	0.5	0.00575737	1.09085
TCGA-DD-AADJ-01A-11R-A41C-07	0.0754846	0	0	0.198424	0	0.213276	0.0729268	0	0.0293231	0	0.00565572	0.025201	0.0530331	0.0128788	0.0594147	0.111869	0.0820836	0	0.0604289	0	0	0	0.74	-0.0166458	1.09062
TCGA-DD-AAE6-01A-11R-A41C-07	0.131413	0	0	0.103755	0	0.262656	0.00812294	0.0386555	0	0	0	0	0.0823	0	0.0695603	0.27805	0	0	0.0214227	0	0	0.00406364	0.98	-0.0486468	1.10471
TCGA-DD-AACC-01A-11R-A41C-07	0.061903	0	0.0300918	0.340115	0	0.0777412	0.0230074	0.0444354	0.0579819	0.00361442	0	0.0604834	0.0168939	0.0604276	0.0700135	0.105643	0.0443619	0	0.00128073	0	0	0.00200575	0.01	0.192593	1.02378
TCGA-DD-A1EJ-01A-11R-A155-07	0	0.00670776	0.00547012	0.0847095	0	0.17978	0.00617966	0.0122976	0.00215221	0	0	0.0510623	0.0487428	0.13369	0.088875	0.328267	0.0097008	0	0.0362437	0	0	0.00612077	0.44	0.0178987	1.08604
TCGA-DD-A4ND-01A-11R-A266-07	0.0301016	0	0.00876312	0.177562	0	0.267628	0.00966997	0.0192754	0.0309764	0	0	0.0193111	0.019472	0.0573764	0.118763	0.155082	0.0553618	0	0.0294455	0	0	0.00121125	0.19	0.0643227	1.07126
TCGA-DD-AAED-01A-12R-A41C-07	0.0578811	0	0.0174474	0.0119801	0	0.243776	0.00457269	0.026453	0.0244645	0.0202758	0.030314	0	0	0.269086	0.0640384	0.217424	0	0	0.012287	0	0	0	0.04	0.11542	1.04975
TCGA-DD-AAEB-01A-11R-A41C-07	0	0	0.00787217	0.237372	0	0.170127	0.0273084	0	0.0192648	0	0.00586991	0.0932875	0.0315092	0.0932342	0.0200849	0.201941	0.0077803	0	0.0843485	0	0	0	0.46	0.016078	1.09183
TCGA-DD-AAVV-01A-11R-A41C-07	0.0458584	0	0.0164087	0.12414	0	0.131141	0.0195317	0.0283437	0.0539402	0.00145093	0	0.0409946	0.00940457	0.140703	0.137966	0.126268	0.062588	0	0.0606376	0	0	0.000623194	0.01	0.194384	1.00771
TCGA-DD-AACA-02B-11R-A41C-07	0.105491	0	0.000790871	0	0.0712471	0	0	0.0379975	0.00138905	0	0.035668	0.117375	0.119934	0.153657	0.0209008	0.129038	0.0194918	0	0.163851	0	0	0.0231692	0.24	0.0509776	1.06038
TCGA-KR-A7K8-01A-11R-A33J-07	0.0384465	0	0.0046792	0.405163	0	0	0.110406	0.0269491	0.0718217	0	0	0.017986	0.0253449	0.0241463	0.102069	0.115433	0.0118524	0	0.0457029	0	0	0	0.08	0.0929496	1.06908
TCGA-CC-A5UE-01A-11R-A28V-07	0	0.005571	0.00179843	0.105525	0	0.26283	0	0	0.0588364	0	0	0.0247183	0.00496729	0.288224	0.0381615	0.152008	0.0256967	0	0.0252013	0	0	0.0064624	0.4	0.0245783	1.0968
TCGA-FV-A3R3-01A-11R-A22L-07	0.0184235	0	0	0.0842183	0	0.356131	0	0	0	0	0	0.045449	0.00842673	0.0773256	0.0243615	0.260225	0.0734832	0	0.0519568	0	0	0	0.51	0.00540201	1.08844
TCGA-DD-A4NQ-01A-21R-A28V-07	0	0.00522097	0.00308876	0.0561976	0	0.19728	0	0	0.0603092	0	0	0.0515292	0.0264652	0.252222	0.0765084	0.183685	0	0	0.0369735	0	0	0.0505197	0.28	0.0431987	1.08086
TCGA-CC-A8HS-01A-11R-A36F-07	0.103178	0	0.00334031	0.0867105	0	0.220869	0	0.0507613	0.0568058	0	0.0143701	0.054447	0	0.153079	0.0629119	0.148006	0.00129612	0	0.0411633	0	0	0.00306132	0.6	-0.00765307	1.09381
TCGA-DD-AADO-01A-11R-A41C-07	0.00822613	0	0.00742072	0.303293	0	0.0587025	0.0223836	0.0767488	0.0978382	0	0	0.0342424	0.0177229	0.197162	0.0455857	0.0961642	0.013489	0	0.0210215	0	0	0	0.05	0.10244	1.06534
TCGA-DD-A4NV-01A-11R-A311-07	0.0126323	0	0	0.0951918	0	0.257247	0	0.00199615	0.0419728	0	0.0374399	0.0306462	0.0443506	0.0918191	0.0792788	0.228736	0.0205201	0	0.0543019	0	0	0.00386638	0.36	0.0288779	1.07576
TCGA-G3-A25X-01A-11R-A16W-07	0.0152352	0	0.00132981	0.299689	0	0.0538618	0.048083	0	0.0459874	0	0	0.0429249	0	0.0982369	0.0560425	0.181907	0.0769412	0	0.0486889	0	0	0.0310722	0.01	0.203616	1.00486
TCGA-MI-A75H-01A-11R-A32O-07	0	0	0.00373453	0.235684	0	0.164712	0.0316942	0	0.0432533	0	0.0310935	0.064153	0.0918899	0.0223842	0.104935	0.139224	0.0217126	0	0.0455303	0	0	0	0.09	0.0906742	1.06361
TCGA-G3-AAV3-01A-11R-A37K-07	0.0596364	0	0.104338	0.276097	0	0.0309444	0.0295046	0.0728804	0.0344933	0	0	0.0276089	0	0.158615	0.0626058	0.101195	0.0157132	0	0.0263678	0	0	0	0.01	0.267914	0.979534
TCGA-RC-A6M5-01A-11R-A32O-07	0.0260121	0	0.00464025	0.0337399	0	0.352864	0	0.00363163	0	0	0	0.0917694	0.026995	0.0151345	0.0400494	0.231396	0.00360272	0	0.170165	0	0	0	0.55	-0.00250553	1.08727
TCGA-DD-A11C-01A-11R-A131-07	0.000182617	0.0116134	0	0.0640254	0	0.320536	0	0	0.00713498	0.0314831	0	0.0570486	0.0398369	0	0.0468671	0.323243	0.00513402	0.00633178	0.0865628	0	0	0	0.52	0.000862378	1.08835
TCGA-BC-A3KG-01A-11R-A213-07	0.00609515	0	0.0127354	0.118883	0	0.314151	0	0.0323959	0.0341205	0	0	0.0537698	0.0161221	0.12908	0.0901987	0.106916	0.0251234	0	0.0189979	0	0	0.0414112	0.7	-0.0148577	1.10795
TCGA-2Y-A9H2-01A-12R-A38B-07	0.0196651	0.0027446	0.00638949	0.0943494	0	0.176169	0	0.00823934	0.0601446	0	0	0.0829863	0.0262385	0.345231	0.0771359	0.0301955	0.0255862	0	0.036245	0	0	0.00867951	0.01	0.216523	1.01018
TCGA-DD-AACY-01A-11R-A41C-07	0.0290411	0	0.00900461	0.203742	0	0.253712	0	0.0288135	0.0074624	0.0236418	0	0.0877161	0	0.0547814	0.0747737	0.192539	0.0344876	0	0.00028524	0	0	0	0.67	-0.0136449	1.11831
TCGA-DD-A114-01A-11R-A131-07	0.0809953	0	0.00513697	0.167414	0	0.177279	0.0188255	0.0490251	0.0339162	0	0	0.0255158	0.0301293	0.166598	0.113172	0.0593478	0.0238998	0	0.0487451	0	0	0	0.02	0.157153	1.02691
TCGA-G3-AAV7-01A-11R-A38B-07	0	0.0378849	0	0.0173387	0	0.134712	0	0.017198	0.0184247	0	0.000335425	0.00315444	0	0.581478	0.0336847	0.118363	0	0	0.037426	0	0	0	0.01	0.190524	1.06697
TCGA-ED-A7PZ-01A-11R-A33R-07	0.00471829	0.00321635	0.000515841	0.0881323	0	0.0975726	0	0.0144486	0.103706	0	0.107655	0	0.0729669	0.375393	0	0.1302	0	0	0	0.000516864	0	0.000958626	0.28	0.0434799	1.09913
TCGA-DD-A3A6-01A-11R-A22L-07	0.127412	0	0.0545222	0.154657	0	0.287044	0	0.00159038	0.0287741	0.0118814	0	0.110134	0.0146575	0.0131777	0.0108794	0.124795	0.00135366	0	0.059123	0	0	0	0.01	0.279915	0.981483
TCGA-WJ-A86L-01A-12R-A39D-07	0.0924907	0	0	0.0194632	0	0.312727	0.00349199	0	0	0.0207291	0	0.0177491	0	0.318899	0.162727	0	0.00754386	0	0.0264876	0	0	0.0176921	0.04	0.116009	1.06253
TCGA-CC-5263-01A-01R-A131-07	0.0351238	0	0	0.0426075	0	0.0925995	0	0.0556091	0.0168814	0	0	0.0308245	0.018803	0.110738	0.0567143	0.119129	0.34841	0	0.0461974	0	0	0.0263623	0.47	0.0141098	1.0803
TCGA-ED-A97K-01A-21R-A38B-07	0.059987	0	0.031458	0.0637736	0	0.155886	0	0.00286531	0.0237142	0	0	0.0332059	0.00536983	0.405349	0.0454774	0.129136	0.0024603	0	0.0383918	0	0	0.00292491	0.02	0.166249	1.03883
TCGA-DD-AACL-01A-11R-A41C-07	0	0.00714612	0.0434713	0.130077	0	0.0672334	0.0414123	0.0373724	0.0252394	0	0.00509478	0.00430574	0.0293501	0.355894	0.065685	0.139574	0.0185729	0	0.0208453	0	0	0.00872686	0.02	0.160219	1.03519
TCGA-BC-A10U-01A-11R-A131-07	0	0	0.00166148	0.0999405	0	0.183771	0	0.0179222	0	0.0753124	0	0	0	0.160369	0.0145013	0.237649	0.00332864	0	0.200833	0	0	0.00471097	0.18	0.0675317	1.06185
TCGA-RC-A7S9-01A-11R-A33R-07	0.0706112	0	0.000582142	0.118093	0	0.192524	0.0113003	0.073851	0.0594149	0	0.00859215	0.0178964	0.00930496	0.10205	0.146402	0.0981557	0.0524049	0	0.0388175	0	0	0	0.58	-0.00558922	1.09899
TCGA-G3-AAUZ-01A-11R-A38B-07	0.034248	0	0.00285403	0.149963	0	0.177238	0	0.00544088	0.0328664	0.0528846	0	0.0707601	0.00878941	0.0291694	0.140916	0.150158	0.0397791	0	0.104934	0	0	0	0.17	0.0696035	1.06953
TCGA-DD-A73B-01A-12R-A32O-07	0	0	0	0.105939	0	0.125289	0	0	0	0	0.083037	0.0914575	0.0589527	0.0268619	0.0727857	0.25496	0.00220555	0	0.170967	0	0	0.00754424	0.97	-0.0463507	1.10995
TCGA-DD-AACT-01A-11R-A41C-07	0.0862173	0	0.00738498	0.295414	0	0.105641	0.00162223	0.0107734	0.0446782	0	0	0.0530636	0.0337227	0.0509519	0.0813644	0.162334	0.0259964	0	0.0357735	0	0	0.00506251	0.28	0.0442947	1.07849
TCGA-DD-A39Z-01A-11R-A213-07	0.0141865	0	0	0.293308	0	0.328543	0	0	0	0	0	0.0716782	0.00601508	0.0175801	0.0654121	0.130778	0.0115716	0	0.0609278	0	0	0	0.74	-0.016329	1.138
TCGA-DD-A3A2-01A-11R-A213-07	0.0766895	0	0.00504152	0.0502917	0	0.129033	0	0.0156953	0.0420536	0.0504913	0.0169132	0.0657497	0	0.0396324	0.0669738	0.383911	0	0	0.0575235	0	0	0	0.49	0.0104548	1.08372
TCGA-CC-A8HT-01A-11R-A36F-07	0	0.0526969	0.000201313	0.0719918	0	0.133031	0	0.00466026	0.0203587	0.00976219	0	0.0690295	0.0114609	0.183922	0.103256	0.115279	0.0605722	0	0.142204	0	0.000377849	0.0211957	0.05	0.103574	1.04118
TCGA-FV-A496-01A-11R-A266-07	0.00229885	0.020463	0.0504181	0.112673	0	0.0955477	0	0.0192734	0.0144885	0	0.049137	0.044754	0.0823868	0.205267	0.0459401	0	0.00633175	0	0.244216	0	0	0.00680516	0.17	0.0692418	1.05535
TCGA-DD-AAE7-01A-11R-A41C-07	0.0449708	0	0	0.255659	0	0.222347	0	0.00296326	0.00937085	0.012965	0	0.00133235	0	0	0.104728	0.201547	0.140204	0	0.00391344	0	0	0	0.29	0.0409954	1.08328
TCGA-G3-A7M8-01A-11R-A33R-07	0.0448974	0	0.00478033	0.047817	0	0.0782554	0	0.0133647	0.00271641	0	0	0.0616043	0.0431415	0.118596	0	0.486739	0.000664171	0	0.0967441	0	0	0.000678925	0.37	0.0280763	1.09241
TCGA-EP-A3JL-01A-11R-A213-07	0.0333898	0	0.00307967	0.17612	0	0.139405	0.0182037	0.0273186	0.0281848	0	0	0.0393732	0.0256065	0.0910392	0.162914	0.168683	0.0295781	0	0.0571036	0	0	0	0.02	0.165421	1.02652
TCGA-CC-A7IH-01A-11R-A33J-07	0.0465369	0	0.00334357	0.131014	0	0.0827609	0	0.0411379	0	0	0.0179168	0.0911707	0.0176849	0.0167098	0.0756278	0.190768	0	0	0.285329	0	0	0	0.74	-0.0167198	1.09759
TCGA-ED-A66Y-01A-11R-A311-07	0.0427786	0.0584726	0	0.0397316	0	0.132561	0	0.0628251	0.0207819	0	0	0.0218544	0	0.369986	0.0426742	0.164255	0	0	0.0440805	0	0	0	0.14	0.0751405	1.0764
TCGA-UB-A7MB-01A-11R-A33R-07	0.0317416	0	0	0.0362991	0	0.237071	0	0.0891537	0	0.0206394	0	0.130209	0.0235091	0.0609072	0.0947029	0.171215	0	0.000376849	0.0900136	0	0	0.0141617	0.85	-0.0240516	1.10453
TCGA-XR-A8TE-01A-11R-A36F-07	0.066661	0	0.00341977	0.0053368	0	0.401648	0	0	0	0.0685122	0	0.0462735	0.0430414	0.0408551	0.0983413	0.200178	0.00794594	0	0.000788897	0.0169987	0	0	0.52	0.00107888	1.09627
TCGA-LG-A9QC-01A-11R-A37K-07	0	0	0	0.00918061	0	0.281539	0	0	0	0	0.0256873	0	0.0331837	0.100897	0.00409476	0.350954	0	0	0.194464	0	0	0	0.53	-0.000809923	1.0897
TCGA-DD-A118-01A-11R-A131-07	0.0120474	0	0.00538155	0.0799921	0	0.205091	0	0.0302008	0.0150548	0	0	0.0598519	0.0388156	0.0971476	0.0191524	0.274652	0.00631381	0	0.151751	0	0	0.00454765	0.54	-0.00112375	1.08165
TCGA-ED-A7PX-01A-51R-A352-07	0.0349208	0	0.00369091	0.0692373	0	0.166917	0	0.0040321	0.0415735	0	0	0.0466084	0.051664	0.240423	0.0429699	0.23303	0	0.00416069	0.0515756	0	0	0.00919616	0.04	0.126389	1.04043
TCGA-G3-A3CJ-01A-11R-A213-07	0.0627242	0	0.00344029	0.0949813	0	0.157456	0	0	0.0273491	0.00367707	0.0300743	0.0405322	0.0910619	0.0544762	0.0773418	0.261338	0.00369443	0	0.0918532	0	0	0	0.51	0.00417225	1.07477
TCGA-DD-AADC-01A-11R-A41C-07	0.0311052	0	0.00202782	0.0651872	0	0.160843	0	0.0519195	0.0471336	0	0	0.0776981	0	0.200088	0.143326	0.115962	0.0908046	0	0.0139053	0	0	0	0.23	0.0563152	1.07681
TCGA-DD-AADG-01A-11R-A41C-07	0.0255958	0	0.00180691	0.21649	0	0.0135713	0	0	0	0	0.0468177	0.0661768	0.0410354	0.105623	0.0606796	0.0865127	0	0	0.333797	0	0	0.00189361	0.3	0.0381459	1.08502
TCGA-G3-A25S-01A-11R-A16W-07	0.00521256	0	0	0.0571097	0	0.188018	0	0	0.00384093	0.10469	0	0.0542826	0.0191775	0.172333	0.0265869	0.237332	0.00991652	0	0.119741	0	0	0.00176035	0.47	0.0130722	1.08547
TCGA-DD-AAW1-01A-11R-A41C-07	0.00440823	0	0	0.0861814	0	0.0687154	0	0.028341	0.00944531	0	0	0.118442	0.0900879	0.0280639	0.119365	0.257592	0	0	0.180661	0	0.00580841	0.00288806	0.51	0.00485508	1.08852
TCGA-DD-A4NR-01A-11R-A311-07	0.0267758	0	0.0039797	0.275799	0	0.126784	0.0424664	0.0636211	0.0438594	0	0.00516435	0.0210755	0.00701163	0.102963	0.060924	0.194581	0.0141399	0	0	0	0	0.0108556	0.01	0.210728	1.01015
TCGA-2Y-A9H3-01A-11R-A38B-07	0.0214387	0	0.0293354	0.217087	0	0.146307	0	0.0299955	0.0653058	0	0	0.0576782	0.0163861	0.0377134	0.0643024	0.111333	0.00643839	0	0.196679	0	0	0	0.05	0.105639	1.04914
TCGA-DD-AAVY-01A-11R-A41C-07	0.0435658	0	0	0.0476901	0	0.143908	0	0	0	0	0	0.112793	0.0324893	0.0609213	0.136306	0.14514	0.0104132	0	0.247316	0	0	0.0194562	0.42	0.0208703	1.08443
TCGA-G3-A25Z-01A-11R-A16W-07	0.00037668	0	0	0.0657713	0	0.23814	0.00271915	0.00169544	0.0103631	0	0.0263094	0.00437044	0.0274908	0.104174	0.055303	0.287805	0.0457129	0	0.118954	0	0	0.010815	0.23	0.0571359	1.05928
TCGA-T1-A6J8-01A-11R-A32O-07	0	0	0.0317145	0.115111	0	0.164103	0	0	0.0477576	0	0	0.0281573	0.0161297	0.0282879	0.063159	0.2642	0.197008	0	0.0441563	0	0	0.000215085	0.24	0.051687	1.05942
TCGA-BC-A216-01A-11R-A155-07	0.107373	0	0.0197997	0.495161	0	0	0.143461	0.0443404	0	0	0	0.0396516	0.0106615	0.0180485	0.0452889	0.0203499	0.00111104	0	0.0466755	0	0	0.00807774	0.28	0.0427187	1.11482
TCGA-KR-A7K0-01A-12R-A33R-07	0.0720284	0	0.00960727	0.0746266	0	0.121377	0	0.00216786	0.0199943	0	0	0.0715764	0	0.197721	0.0737148	0.285766	0.059625	0	0.0114669	0	0	0.000327751	0.04	0.112945	1.04862
TCGA-DD-AADW-01A-11R-A39D-07	0.0561062	0	0.00334597	0.0740585	0	0.286704	0	0.0411027	0	0	0	0.0461533	0	0.185732	0.098886	0.124431	0.0127452	0	0.0707349	0	0	0	0.19	0.0652539	1.06486
TCGA-DD-A1EE-01A-11R-A131-07	0.00322368	0	0.000936356	0	0	0.203329	0	0.0125575	0.029149	0	0.0513743	0.0423112	0.0770562	0.118148	0.044483	0.269477	0.00401637	0	0.104261	0	0.0275863	0.0120925	0.31	0.0355012	1.06604
TCGA-2Y-A9H7-01A-11R-A39D-07	0.0226653	0.0209298	0	0.065121	0	0.466753	0	0	0.00927657	0	0	0.0262091	0.0463745	0.00754863	0.0481147	0.139139	0.0361162	0	0.105189	0	0	0.00656275	0.65	-0.0109606	1.1006
TCGA-ZP-A9D2-01A-11R-A38B-07	0.158006	0	0.0658325	0.060445	0	0.189042	0	0.00766097	0	0	0	0.0133055	0	0.114845	0.103081	0.216833	0	0	0.0494777	0	0	0.0214708	0.01	0.270579	0.974712
TCGA-DD-AACK-01A-11R-A41C-07	0.0116883	0	0.00354462	0.0796073	0	0.308478	0	0.0287668	0.0529319	0	0	0.0589413	0	0.0590471	0.084368	0.263861	0.0487648	0	0	0	0	0	0.6	-0.0071873	1.10322
TCGA-DD-AACA-01A-11R-A41C-07	0.0167764	0	0	0.194167	0	0.0833262	0	0	0.0083906	0	0	0.0677165	0.0246489	0.118364	0.112436	0.128676	0.00908993	0	0.232675	0	0	0.00373336	0.34	0.0326985	1.07768
TCGA-DD-A39V-01A-11R-A213-07	0.00908045	0	0.00430411	0.313374	0	0	0.0668304	0.0104718	0.00584553	0.0236096	0	0.112682	0.0696058	0.0326652	0.0963811	0.115743	0.0206819	0	0.118725	0	0	0	0.1	0.0881558	1.06593
TCGA-2Y-A9GU-01A-11R-A38B-07	0.0633749	0	0.0191949	0.175236	0	0.0693377	0	0.0517792	0.0517578	0	0	0.0702598	0.0232573	0.0518243	0.0686329	0.267034	0.0115665	0	0.0767443	0	0	0	0.69	-0.0146107	1.08771
TCGA-HP-A5MZ-01A-21R-A27V-07	0.0566173	0	0.005662	0.0535573	0	0.267677	0	0.00807383	0.0527262	0	0	0.0534201	0.00138742	0.0809143	0.0813197	0.186867	0.062533	0	0.0891538	0	0	9.05607e-05	0.04	0.125547	1.03135
TCGA-DD-A11D-01A-11R-A131-07	0.0163408	0.00710589	0	0.0382739	0	0.287747	0	0	0.0293718	0	0	0.124924	0.0119168	0.0326329	0.0908914	0.191322	0.0417745	0	0.1277	0	0	0	0.92	-0.0316017	1.10245
TCGA-DD-AADL-01A-11R-A41C-07	0.0329727	0	0.00084183	0.133418	0	0.0577668	0	0.0192549	0	0	0.0489663	0.083777	0.0204344	0.05089	0.127585	0.208651	0.0510838	0	0.142365	0	0	0.021994	0.5	0.0065708	1.08577
TCGA-DD-AAD1-01A-11R-A41C-07	0.136467	0	0.00706568	0.173838	0	0.305364	0	0	0.0553761	0	0	0.0513609	0.00535235	0.0461168	0.0417545	0.0863661	0.0326431	0	0.0528025	0	0	0.00549284	0.04	0.125305	1.05076
TCGA-G3-AAV1-01A-11R-A38B-07	0.0318405	0	0	0	0	0.143844	0	0	0.0552253	0.0150766	0	0.0433644	0.0249372	0.126885	0.0716946	0.249845	0.179309	0	0.0293655	0	0.0286124	0	0.28	0.0444353	1.06747
TCGA-DD-A1EA-01A-11R-A131-07	0.0671584	0	0.00340851	0.108973	0	0.230337	0.0014125	0	0.0086285	0.00958177	0	0.04069	0.0112354	0.0744021	0.161907	0.15826	0.0179607	0	0.106045	0	0	0	0.05	0.10272	1.05064
TCGA-WX-AA47-01A-11R-A39D-07	0.129692	0	0.00909595	0	0	0.18249	0	0.0283436	0.0175129	0	0.210911	0	0.0269947	0.325193	0.0244369	0.0167761	0	0.00597796	0.0123947	0	0	0.0101817	0.15	0.0725636	1.07453
TCGA-DD-A73C-01A-12R-A33J-07	0.0498966	0	0	0.257183	0	0	0	0.0296181	0.0184113	0	0.0386433	0.0490177	0.028367	0.0385679	0.0455573	0.33053	0.00597633	0	0.108232	0	0	0	0.6	-0.0072963	1.08905
TCGA-ED-A66X-01A-11R-A311-07	0.098619	0	0.0483148	0.0412456	0	0.112516	0	0	0.0221247	0	0	0.0100551	0	0.237943	0.0281291	0.320254	0.0430973	0	0.0342467	0	0	0.003454	0.01	0.220957	1.00431
TCGA-BC-A69I-01A-11R-A311-07	0.0304462	0	0.00224167	0.20348	0	0.0599681	0	0	0.0084225	0	0.00577475	0.0660616	0.105388	0.0661997	0.0855084	0.183798	0.0491417	0	0.126765	0	0	0.00680465	0.41	0.021491	1.07004
TCGA-DD-AAC9-01A-11R-A41C-07	0.0851935	0	0.00147048	0.085426	0	0.228222	0	0	0.0558236	0	0	0.10282	0	0.124773	0.082447	0.147689	0.00885138	0	0.0671841	0	0	0.0101009	0.05	0.110483	1.04549
TCGA-K7-A6G5-01A-11R-A311-07	0.0381289	0	0.000841613	0.169908	0	0.172246	0	0.030443	0.0667136	0	0	0.0496636	0.0293771	0.0556084	0.143255	0.180122	0.0122732	0	0.0496026	0	0	0.00181738	0.34	0.0327702	1.08572
TCGA-DD-AACQ-01A-11R-A41C-07	0.034281	0	0.00281205	0.0503248	0	0.159679	0	0	0.00667529	0	0	0.114773	0.00542781	0.0703151	0.219697	0.118	0.0227616	0	0.178456	0	0	0.0167969	0.27	0.0458705	1.09444
TCGA-DD-AADM-01A-11R-A41C-07	0.065728	0	0.00407132	0.113489	0	0.162821	0	9.75251e-05	0.077872	0	0	0.07949	0.00902321	0.108389	0.0771423	0.206797	0.0168233	0	0.0782574	0	0	0	0.42	0.0207142	1.07671
TCGA-RC-A7SH-01A-11R-A38B-07	0.00410472	0.00670658	0.0491922	0.154996	0	0.205781	0	0.0716172	0.0710811	0	0	0.0690493	0.00662963	0.141238	0.088458	0.0789483	0.00449947	0	0.0476989	0	0	0	0.5	0.00848396	1.09892
TCGA-DD-A73D-01A-12R-A32O-07	0.0765226	0	0.00893259	0.0459644	0	0.0878283	0	0	0	0	0.0615057	0.0728397	0.0576456	0.0757922	0.154333	0.186045	0.0229623	0	0.149628	0	0	0	0.5	0.0064262	1.08687
TCGA-NI-A8LF-01A-11R-A36F-07	0.145826	0	0.0230952	0.115812	0	0.213516	0	0	0.00494587	0.0225062	0	0.0190898	0.019885	0.0268186	0.04638	0.18979	0	0.00488588	0.167449	0	0	0	0.72	-0.0157287	1.08441
TCGA-DD-AAD3-01A-11R-A41C-07	0.0225048	0	0.00884363	0.082631	0	0.322697	0.00208846	0.0074347	0	0	0	0.000248597	0.0176549	0.149076	0.206613	0.0499322	0.0196453	0	0.110443	0	0	0.000188024	0.07	0.0968354	1.06838
TCGA-CC-A1HT-01A-11R-A131-07	0.0254352	0	0.00112924	0.166108	0	0.107895	0.0885788	0.0561357	0.0163622	0	0.00595823	0.0508102	0.0128729	0.132585	0.0970077	0.166904	0.019002	0	0.0405501	0	0	0.0126667	0.01	0.193429	1.00838
TCGA-DD-AACD-01A-11R-A41C-07	0.0281722	0	0	0.0695328	0	0.22402	0	0	0.00372951	0.0347297	0	0.0733789	0.0111461	0.0649533	0.112733	0.235171	0.00596029	0	0.124265	0	0	0.0122076	0.22	0.061816	1.06242
TCGA-DD-AAVS-01A-11R-A41C-07	0.0362162	0	0.0119677	0.142138	0	0.327924	0.00398067	0	0.0155145	0	0	0.0571219	0.0274956	0.0616561	0.0546309	0.0736686	0.131068	0	0.0566179	0	0	0	0.52	0.000983246	1.09073
TCGA-DD-AADK-01A-11R-A41C-07	0.1619	0	0.0444315	0.106128	0	0.216416	0.00707872	0.0109262	0.0522607	0	0	0.0301481	0.0166159	0.0488582	0.0725131	0.118953	0.0732823	0	0.0404887	0	0	0	0.02	0.162953	1.01941
TCGA-FV-A495-01A-11R-A266-07	0.0473411	0	0	0.125455	0	0.204916	0	0.0125245	0.0545207	0.0229752	0	0.0765549	0.0358488	0.0412559	0.0856357	0.139293	0.0398872	0	0.111477	0	0	0.00231476	0.05	0.11099	1.04233
TCGA-BC-A10W-01A-11R-A131-07	0	0.0154854	0	0.0301178	0	0.106883	0	0.0441257	0	0	0	0.0410073	0.0284065	0.15572	0.117607	0.235822	0.153877	0	0.0705324	0	0	0.000416729	0.42	0.0204469	1.08291
TCGA-BC-A10Y-01A-11R-A131-07	0.00135803	0	0.00593206	0.146073	0	0.226649	0	0.0327592	0.0610527	0	0	0.0462814	0.0165358	0.0664078	0.14534	0.182586	0.0164468	0	0.0525789	0	0	0	0.27	0.0456391	1.08383
TCGA-EP-A2KB-01A-11R-A180-07	0.0285992	0	0.0126475	0.137306	0	0.270284	0.000313089	0.0301744	0	0	0	0.0750127	0.0446253	0.138051	0.0489864	0.177547	0.00686064	0	0.0220716	0	0	0.00752118	0.61	-0.00813579	1.09837
TCGA-DD-A39W-01A-11R-A213-07	0.166786	0	0.029132	0.0887598	0	0.0983446	0.023011	0.00119961	0.0308809	0	0.019069	0.0495679	0.0472923	0.0512843	0.132367	0.136947	0.0158812	0	0.101281	0	0	0.0081964	0.38	0.026547	1.07254
TCGA-DD-AAEI-01A-11R-A41C-07	0.0112678	0	0	0.137281	0	0.133753	0	0	0.0358566	0.00730433	0	0.104074	0.00315846	0.118035	0.104661	0.166542	0.0237702	0	0.151109	0	0	0.00318654	0.24	0.0545645	1.06942
TCGA-G3-AAV2-01A-11R-A37K-07	0.0469243	0	0.000458592	0.0647118	0	0.0434466	0	0	0	0	0.0821835	0.0463315	0.0288784	0.033808	0.0386552	0.361782	0.0115684	0	0.241252	0	0	0	0.52	0.000100889	1.08835
TCGA-UB-A7ME-01A-11R-A33J-07	0.0623053	0	0.00822428	0.163252	0	0.128244	0.00465324	0.0977614	0.0958172	0	0	0.0290705	0	0.21679	0.0616699	0.0937181	0.0132279	0	0.025266	0	0	0	0.02	0.168092	1.02783
TCGA-2Y-A9HB-01A-11R-A39D-07	0.0371849	0	0.00470448	0.325003	0	0.106176	0.0134868	0.0333812	0.0764836	0	0	0.00390882	0.0113724	0.0365851	0.134068	0.182172	0.00764506	0	0.0278289	0	0	0	0.27	0.0446377	1.09278
TCGA-FV-A3I0-01A-11R-A22L-07	0.00391726	0.00312184	0	0.0157519	0	0.211615	0	0.00577679	0.0237444	0	0	0.0897837	0.0177729	0.303837	0.00336261	0.230176	0	0.0408944	0.0481423	0	0	0.00210397	0.02	0.171011	1.03218
TCGA-LG-A6GG-01A-11R-A311-07	0	0	0.00221976	0.0350159	0	0.307848	0	0.0325349	0.00559931	0	0	0.0823962	0.0245015	0.036919	0.0481479	0.276617	0.0797937	0	0.0684075	0	0	0	0.95	-0.036256	1.09951
TCGA-CC-A9FS-01A-11R-A37K-07	0.0326894	0	0	0.105921	0	0.201734	0	0.0669177	0.0475788	0.00797888	0	0.0621532	0.0191618	0	0.0854473	0.225413	0.109355	0	0.0356489	0	0	0	0.62	-0.00886563	1.09128
TCGA-DD-A3A4-01A-11R-A22L-07	0.130499	0	0.00844491	0.00286073	0	0.0761616	0	0	0	0	0.0934546	0.0487371	0.0450754	0.0255035	0.0646367	0.33234	0	0	0.160117	0	0	0.0121697	0.52	0.000725538	1.08075
TCGA-EP-A26S-01A-11R-A16W-07	0.0439067	0	0.0103355	0.0700964	0	0.13653	0	0	0	0	0.0554746	0.0720397	0.0171921	0.175499	0.0637017	0.220953	0.0265049	0	0.107766	0	0	0	0.31	0.0355568	1.07103
TCGA-XR-A8TG-01A-11R-A36F-07	0.0563764	0	0.00742332	0.0232728	0	0.230081	0	0	0.0298411	0.0184592	0	0.0959662	0.00115555	0.0978622	0.137637	0.11496	0.0678855	0	0	0.103596	0	0.0154832	0.51	0.00498581	1.09679
TCGA-DD-A113-01A-11R-A131-07	0.0109389	0	0	0.187708	0	0.151592	0	0.00680131	0.0813145	0	0	0.0855832	0.0112858	0.167233	0.0543862	0.132445	0.0275301	0	0.0831826	0	0	0	0.57	-0.00428483	1.0981
TCGA-EP-A2KA-01A-11R-A180-07	0.0356314	0	0.0139108	0.252271	0	0.147931	0	0.0161694	0.0636204	0.0202048	0	0.0812533	0.00121009	0.100266	0.117137	0.0555897	0.0357741	0	0.0284997	0	0	0.0305303	0.05	0.110214	1.06401
TCGA-G3-A3CG-01A-11R-A213-07	0.0856301	0	0.00600467	0.12226	0	0.207084	0	0	0.0892897	0	0	0.0445405	0.0105602	0.00571159	0.223829	0.114388	0.0325281	0	0.0449925	0	0	0.0131813	0.35	0.0298425	1.10765
TCGA-BC-A10R-01A-11R-A131-07	0.000208805	0.00778805	0.00378968	0.101677	0	0.198713	0	0.00253422	0.033596	0	0	0.0369152	0.103408	0.0197686	0.0831851	0.202053	0.0352665	0	0.163219	0	0	0.00787904	0.85	-0.0248489	1.08501
TCGA-ZP-A9CY-01A-11R-A38B-07	0.101362	0	0.0072233	0.0625407	0	0.11067	0	0	0.0507166	0	0	0.0343353	0.0305185	0.126312	0.138583	0.233876	0.035741	0	0.0651639	0	0	0.00295669	0.19	0.0651421	1.06059
TCGA-2Y-A9H6-01A-11R-A39D-07	0.0442502	0	0	0.0793808	0	0.344474	0	0	0.0751108	0	0	0.0475861	0.0255624	0.0405718	0.0268644	0.152112	0.112644	0	0.0514435	0	0	0	0.47	0.0144417	1.08466
TCGA-RG-A7D4-01A-12R-A33R-07	0.0660221	0	0.0581711	0.298376	0	0.0144242	0.0224771	0.0792411	0.0614064	0	0	0.104774	0	0.154131	0.0505659	0.0453542	0.00441383	0	0.0373654	0	0	0.00327712	0.02	0.177251	1.03079
TCGA-DD-AADD-01A-11R-A41C-07	0.0341	0	0.00797723	0.287508	0	0.0280921	0.0331624	0.106562	0	0	0	0.0190476	0.0108011	0.0601513	0.104609	0.261104	0.00721589	0	0.0396699	0	0	0	0.49	0.00861062	1.0905
TCGA-EP-A12J-01A-11R-A131-07	0.05394	0	0	0.119994	0	0.143548	0	0	0	0.0583738	0.00157566	0.0734055	0.0414426	0	0.13255	0.254495	0.00264161	0	0.118034	0	0	0	0.51	0.00390182	1.09024
TCGA-G3-AAV5-01A-11R-A37K-07	0.0861756	0	0.00581334	0.164221	0	0.094415	0	0.0171116	0.0508253	0	0	0.0486986	0.0320409	0.075103	0.0681284	0.307248	0.00563054	0	0.0445891	0	0	0	0.47	0.0135545	1.07883
TCGA-DD-AAE3-01A-11R-A41C-07	0.0213041	0	0.000470298	0.0806171	0	0.0566351	0.00484697	0.00321133	0	0.019078	0	0.0952362	0.0422204	0.0756458	0.0524967	0.538513	0	0	0	0.00972466	0	0	0.34	0.0327347	1.10355
TCGA-G3-A5SI-01A-31R-A27V-07	0.0030314	0.00124718	0	0.0207986	0	0.151476	0	0.00653134	0.0236183	0	0	0.132677	0.0611956	0.0690213	0.0807251	0.358532	0.0182301	0	0.0690673	0	0	0.00384957	0.94	-0.0331145	1.10839
TCGA-ZP-A9CV-01A-11R-A38B-07	0.0578229	0	0.0064762	0.136494	0	0.339387	0	0	0	0	0	0.0378937	0.0305454	0.00412011	0.146686	0.134381	0	0	0.0825988	0	0	0.0235935	0.32	0.0348361	1.08819
TCGA-G3-A5SL-01A-11R-A27V-07	0.0406433	0	0	0.0745712	0	0.239119	0.0250534	0	0.00258351	0	0.0251946	0.0155536	0.0148015	0.0237949	0.108273	0.230198	0.0539397	0	0.142497	0	0	0.00377619	0.46	0.0157284	1.07097
TCGA-CC-A5UC-01A-11R-A28V-07	0.0430333	0	0.029353	0.0556888	0	0.140222	0.019262	0.0189931	0.0175828	0.0100896	0	0.0424276	0	0.303774	0.0824974	0.135624	0.0476357	0	0.0538167	0	0	0	0.04	0.118687	1.04549
TCGA-2Y-A9H9-01A-21R-A39D-07	0.0199636	0	0.00976238	0.144056	0	0.154124	0	0.00617912	0.0492666	0.00143239	0	0.0837316	0.0356055	0.0220542	0.123744	0.242586	0.0236153	0	0.0826437	0	0	0.0012355	0.5	0.00606631	1.08834
TCGA-KR-A7K2-01A-12R-A33R-07	0.0100007	0	0.0146422	0.0219169	0	0.528981	0	0	0.0599523	0.0438112	0	0.0301715	0	0	0.0631337	0.206081	0	0.00154014	0.0197691	0	0	0	0.54	-0.00191518	1.12272
TCGA-UB-A7MF-01A-11R-A33J-07	0.159098	0	0.0213892	0.217575	0	0.141377	0.014553	0.0180269	0.01602	0.00600483	0	0.0534485	0.0269647	0.0299209	0.160415	0.0588457	0.00770678	0	0.0686545	0	0	0	0.01	0.295985	0.972546
TCGA-UB-AA0U-01A-11R-A38B-07	0.0253875	0	0.00472487	0.0607085	0	0.244482	0	0	0.021201	0	0	0.0308212	0.0419915	0.00969987	0.150173	0.1418	0.207308	0	0.0617037	0	0	0	0.35	0.0302627	1.07367
TCGA-DD-AA3A-01A-11R-A37K-07	0	0.0038925	0.0161594	0.0526901	0	0.100727	0	0.0124583	0.0116384	0	0	0.126208	0	0.397144	0.0546121	0.049914	0.10837	0	0.0609289	0	0.00525679	0	0.02	0.155842	1.04605
TCGA-DD-AAVW-01A-11R-A41C-07	0.0427385	0	0.00437698	0.0472806	0	0.428498	0	0	0.0519109	0	0	0.0392795	0.0062819	0.0500971	0.0302167	0.144063	0.114956	0	0.0403006	0	0	0	0.34	0.031592	1.08262
TCGA-DD-AACF-01A-11R-A41C-07	0.0532754	0	0	0.111714	0	0.149139	0	0	0.0128392	0.0119009	0	0.037586	0.0328847	0.03444	0.0569007	0.347462	0.0342955	0	0.107989	0	0	0.00957363	0.38	0.0269477	1.06827
TCGA-BC-A3KF-01A-11R-A213-07	0.0478168	0	0	0.00265536	0	0.32954	0	0	0	0	0	0.0355552	0.0211097	0.0396958	0.126966	0.168584	0.0417566	0	0.185211	0	0	0.00110951	0.47	0.015322	1.07631
TCGA-UB-A7MA-01A-11R-A33R-07	0.0509828	0	0.00574029	0.108024	0	0.273822	0	0.0236814	0.0293786	0	0	0.0923078	0.0175887	0.0275032	0.0713507	0.124932	0.120703	0	0.0403257	0	0	0.0136598	0.69	-0.0143361	1.09571
TCGA-BW-A5NO-01A-11R-A27V-07	0.0435352	0	0.0407385	0.0683128	0	0.28375	0	0.0309333	0.0250219	0.0341133	0	0.0511215	0	0.16865	0.0567853	0.130308	0	0	0.0634787	0	0	0.00325197	0.04	0.116367	1.04196
TCGA-2Y-A9GS-01A-12R-A38B-07	0.045462	0	0.00239381	0.0289405	0	0.111555	0	0	0.0298719	0	0	0.0320785	0.00665036	0.208158	0.154781	0.284887	0.0385358	0	0.0566868	0	0	0	0.06	0.0994185	1.06409
TCGA-DD-A1EF-01A-11R-A131-07	0.130159	0	0.00874798	0.100316	0	0.149212	0	0.0280514	0.120934	0	0	0.0300504	0	0.172755	0.0540063	0.0770161	0.0913166	0	0.0374353	0	0	0	0.02	0.155091	1.02313
TCGA-YA-A8S7-01A-11R-A37K-07	0	0.00660046	0.00070899	0.0454384	0	0.133223	0	0	0.0121147	0	0	0.0434578	0.212487	0.00320153	0.0512602	0.364852	0.00254611	0	0.116643	0	0	0.00746691	0.24	0.0528136	1.06603
TCGA-DD-A116-01A-11R-A131-07	0.0714758	0	0.0164086	0.0583658	0	0.054466	0.0281401	0	0.0490141	0.0498412	0	0.0647843	0.0018741	0.160693	0.0650796	0.240016	0.0132772	0	0.126564	0	0	0	0.13	0.0806902	1.0493
TCGA-5C-AAPD-01A-21R-A39D-07	0.00111725	0.00804426	0.0775112	0.222439	0	0.0889115	0.0480787	0.0292912	0.0724893	0	0	0.0166332	0.00696742	0.165662	0.0878426	0.0984929	0.0399319	0	0.0247202	0	0	0.0118675	0.03	0.14638	1.02927
TCGA-CC-5261-01A-01R-A131-07	0.175281	0	0.0228289	0.0772217	0	0.2215	0	0.0304567	0.0574114	0	0	0.039247	0.00677668	0.0642028	0.0523801	0.0626576	0.127549	0	0.0586091	0	0	0.00387796	0.01	0.268499	0.973855
TCGA-DD-AAE9-01A-11R-A41C-07	0.00416321	0	0.00239047	0.184101	0	0.077453	0	0.00589459	0.0345186	0	0	0.0818178	0.0191549	0.166268	0.083111	0.227209	0.0140633	0	0.0998551	0	0	0	0.34	0.0316092	1.07925
TCGA-DD-A4NE-01A-11R-A27V-07	0.0335625	0	0	0	0	0.18508	0	0.00814451	0	0	0.0160706	0.0224756	0.0780366	0.0161979	0.0988503	0.371176	0	0	0.169111	0	0	0.00129495	0.96	-0.0377139	1.09811
TCGA-QA-A7B7-01A-11R-A32O-07	0.0879994	0	0	0.0698632	0	0.24594	0	0.0593477	0.143656	0.00231549	0	0.0805275	0	0	0.0257825	0.184069	0.0209501	0.0150236	0.0368785	0	0	0.0276472	0.83	-0.022529	1.11218
TCGA-DD-AADS-01A-11R-A41C-07	0.038367	0	0.0354291	0.322195	0	0.100525	0	0.0531296	0.0980468	0	0	0.0326939	0.0386082	0.0217814	0.0626961	0.172276	0	0.00245289	0.0217986	0	0	0	0.06	0.101064	1.0653
TCGA-XR-A8TD-01A-12R-A39D-07	0.0429429	0	0.00338923	0.342504	0	0	0.109176	0.0113273	0	0	0	0.0221799	0	0.215122	0.0891919	0.117652	0.0182007	0	0.0188959	0	0	0.00941908	0.03	0.132517	1.04228
TCGA-G3-A25V-01A-11R-A16W-07	0.0866513	0	0.0090266	0.0984697	0	0.208087	0.0143759	0	0.0406425	0	0	0.0265265	0.0377567	0.0717912	0.124162	0.144812	0.076821	0	0.0608777	0	0	0	0.05	0.110873	1.03715
TCGA-DD-A4NI-01A-11R-A27V-07	0.0486075	0	0	0.184688	0	0.264818	0.00249407	0	0.0158681	0	0	0.0702723	0.0413463	0.0299029	0.136401	0.083127	0.0171303	0	0.10469	0	0.000654641	0	0.23	0.0580086	1.0798
TCGA-FV-A23B-01A-11R-A16W-07	0.0417104	0	0	0.106659	0	0.265297	0.012376	0.0416774	0.0364775	0	0.0153917	0.0162667	0.0228093	0.0278661	0.090428	0.138945	0.153382	0	0.030714	0	0	0	0.48	0.0117672	1.08132
TCGA-BC-A112-01A-11R-A131-07	0.00419963	0.0313276	0	0.0426263	0	0.151021	0	0	0.0251721	0	0	0.0876644	0.0790325	0.176957	0.0231813	0.163543	0.0023333	0	0.165102	0	0.04039	0.00744977	0.65	-0.0115568	1.0835
TCGA-2Y-A9GY-01A-11R-A38B-07	0.00495314	0.00297429	0.0257944	0.325642	0	0.00952624	0.0559261	0.0376167	0.0805246	0	0	0.0324483	0.012181	0.216473	0.059016	0.118821	0.0181029	0	0	0	0	0	0.06	0.101768	1.06093
TCGA-G3-A3CK-01A-11R-A213-07	0.0530148	0	0.00151592	0.33911	0	0.0672185	0.0233964	0.00502708	0.012399	0	0	0.0596244	0.0284723	0.0783881	0.132146	0.0966653	0.00204086	0	0.0955492	0	0.00543195	0	0.25	0.0471259	1.08485
TCGA-UB-A7MD-01A-12R-A352-07	0.0539425	0	0.00607216	0.0449339	0	0.155129	0	0	0.0664292	9.66787e-05	0	0.0766725	0.0104568	0.1162	0.111338	0.229966	0.0853934	0	0	0.0391523	0	0.00421772	0.13	0.0815853	1.05662
TCGA-ZP-A9D1-01A-11R-A38B-07	0.0251787	0	0	0.0792274	0	0.456892	0	0	0.0485655	0	0	0.0747165	0.000963186	0.105583	0.0404948	0.105332	0.0156094	0	0.0431689	0	0	0.00426754	0.49	0.00956094	1.11156
TCGA-DD-AAW2-01A-11R-A41C-07	0.0253302	0	0	0.0619152	0	0.104542	0	0	0	0.0111449	0	0.150675	0.0449131	0.072874	0.11224	0.118113	0.00992971	0	0.288323	0	0	0	0.5	0.00560809	1.10011
TCGA-DD-AACV-01A-11R-A41C-07	0.0073771	0	0.00148874	0	0	0.338732	0	0	0.00944649	0	0.0580633	0.0553185	0.0473683	0.0253295	0.0588676	0.197111	0	0.00560125	0.194036	0	0.00125988	0	0.89	-0.0281558	1.09448
TCGA-MI-A75G-01A-11R-A32O-07	0.038404	0	0	0.0143971	0	0.199127	0.00640184	0	0.00656682	0	0.0287243	0.0162244	0.0418841	0.118483	0.0737997	0.241019	0.00564643	0	0.209322	0	0	0	0.47	0.015247	1.07283
TCGA-ZS-A9CG-01A-11R-A37K-07	0.075235	0	0.00852211	0.0942218	0	0.129112	0	0	0	0.0324596	0	0.117282	0.0165829	0	0.125476	0.271224	0	0	0.118335	0	0	0.0115496	0.5	0.00776133	1.08976
TCGA-BC-A10X-01A-11R-A131-07	0.108154	0	0.00231255	0.10109	0	0.171531	0	0	0.0159986	0.0164911	0.00533923	0.0156313	0.0925563	0.0449512	0.0650216	0.336432	0	0	0.0244905	0	0	0	0.23	0.0591647	1.06005
TCGA-5R-AA1C-01A-11R-A41C-07	0.0402961	0	0.00085819	0.205548	0	0.16019	0.00587209	0.00299911	0	0	0.0567865	0.000968296	0.0258188	0	0.116582	0.305735	0	0	0.0783453	0	0	0	0.5	0.00802262	1.08771
TCGA-BW-A5NQ-01A-11R-A27V-07	0.064297	0	0	0.330207	0	0.0412917	0.101945	0.0647542	0.0418961	0.00615418	0	0.0149209	0.00441091	0.0596649	0.110775	0.0840425	0.0631903	0	0.0124496	0	0	0	0.01	0.211675	1.01057
TCGA-DD-AACG-01A-11R-A41C-07	0.0225202	0	0.00606323	0.0865709	0	0.194855	0	0	0.0150473	0.0689769	0	0.00455887	0	0.239007	0.0198738	0.290951	0.0281318	0	0.0234444	0	0	0	0.04	0.113856	1.05419
TCGA-DD-A3A5-01A-11R-A22L-07	0.0290793	0	0	0.424015	0	0.022255	0	0.0308227	0.0344208	0	0	0.10516	0.03446	0.0124543	0.0343841	0.172047	0.0103424	0	0.0905589	0	0	0	0.67	-0.0137354	1.1266
TCGA-DD-A1EG-01A-11R-A213-07	0.103515	0	0.0395296	0.0928349	0	0.143233	0	0.0105604	0.0635094	0	0	0.0703107	0	0.217847	0.0950595	0.0851757	0.0213162	0	0.0492592	0	0	0.00784954	0.01	0.237507	0.990171
TCGA-ZS-A9CF-02A-11R-A38B-07	0.0624522	0	0.00310116	0.065799	0	0.357835	0	0.0163139	0.0523063	0	0	0.0540083	0.0175706	0	0.0923588	0.181996	0.050362	0	0.0458965	0	0	0	0.52	0.000703484	1.09514
TCGA-MR-A8JO-01A-12R-A36F-07	0.0471017	0	0.00130814	0.139789	0	0.288679	0	0.00447428	0.0843296	0	0.00885829	0.0245852	0	0.148506	0.0866498	0.13229	0.00613226	0	0.0272977	0	0	0	0.01	0.201526	1.01447
TCGA-DD-A115-01A-11R-A131-07	0.0252848	0	0.00203788	0.0873465	0	0.218396	0	0.0299966	0.06639	0.0213398	0	0.0690781	0	0.110966	0.111941	0.143213	0.0356233	0	0.0783862	0	0	0	0.26	0.0460521	1.07387
TCGA-CC-5259-01A-31R-A213-07	0.0102371	0	0.0204348	0.208986	0	0.246497	0	0.0149546	0.0950756	0.0165511	0	0.043975	0	0.194607	0.0646356	0.0628601	0	0	0.0189733	0	0	0.00221257	0.39	0.0259018	1.10622
TCGA-GJ-A6C0-01A-12R-A311-07	0.00576456	0	0	0.0252357	0	0.0454861	0.0139777	0.0332489	0.0387833	0.007233	0.0175482	0	0	0.630307	0.0754029	0.0990971	0.00416437	0	0	0	0	0.00375083	0.01	0.227918	1.06073
TCGA-ED-A8O6-01A-11R-A36F-07	0	0.012195	0.0188483	0.112734	0	0.220355	0	0.0104612	0.0891594	0	0	0.0127304	0.0123813	0.180967	0.0802239	0.120187	0.0424036	0	0.0873534	0	0	0	0.23	0.0573016	1.06437
TCGA-DD-AAEE-01A-11R-A41C-07	0.0556628	0	0	0.00853343	0	0.152943	0.0207729	0	0.001853	0.0333606	0.0279598	0	0.0170253	0.219995	0.10909	0.126479	0.0219345	0	0.20439	0	0	0	0.17	0.0684726	1.05823
TCGA-G3-A7M6-01A-11R-A33R-07	0.0496055	0.0185122	0	0.103898	0	0.354356	0	0.0132664	0.0519766	0	0	0.0262478	0.0100976	0.092911	0.0703609	0.143123	0.0315199	0	0.0265709	0	0	0.00755395	0.07	0.0970876	1.0572
TCGA-ES-A2HT-01A-12R-A180-07	0.019642	0.000985083	0.0216722	0.0476079	0	0.159919	0	0.0768042	0.0742651	0	0	0.0448991	0.0121562	0.101852	0.102756	0.296006	0.0118146	0	0.0278723	0	0	0.00174945	0.3	0.0370101	1.07529
TCGA-G3-AAV4-01A-11R-A38B-07	0.00938143	0	0	0	0	0.362835	0	0.0260025	0.00429679	0.0572425	0	0.0486805	0.0557758	0	0.108231	0.169456	0	0	0.155507	0	0	0.00259143	0.51	0.00231907	1.08996
TCGA-WX-AA44-01A-11R-A39D-07	0.0782153	0	0.00531977	0.0406143	0	0.29137	0	0	0.03491	0	0	0.0132133	0.00505632	0.16861	0.148492	0.136358	0.0230245	0	0.0548164	0	0	0	0.24	0.0517955	1.07322
TCGA-ZS-A9CE-01A-11R-A37K-07	0.00824428	0.0405846	0.0175542	0.0137526	0	0.127155	0	0.100273	0	0	0.0129168	0.0406193	0	0.0799468	0.18987	0.294824	0.00374441	0	0.0654262	0	0	0.00508811	0.4	0.0246433	1.09076
TCGA-FV-A2QR-01A-11R-A213-07	0.0430311	0	0.0236409	0.133528	0	0.0711431	0.0106626	0.0183635	0.0301884	0	0.011278	0.0388302	0	0.226622	0.0808994	0.230074	0.00780477	0	0.0451266	0	0	0.0288066	0.06	0.100203	1.05075
TCGA-DD-A4NN-01A-11R-A28V-07	0.00646284	0	0.017464	0.0571391	0	0.135331	0	0	0.0412756	0	0.056772	0	0.0352601	0.186838	0.0345176	0.280546	0.0387725	0	0.0979818	0	0.0116392	0	0.34	0.0329442	1.07186
TCGA-ED-A4XI-01A-11R-A266-07	0.0300579	0	0	0.148	0	0.179049	0	0	0.0437005	0.00915322	0	0.0339997	0.0366361	0.0825616	0.123294	0.205985	0.0690297	0	0.0385338	0	0	0	0.25	0.047247	1.07017
TCGA-WQ-A9G7-01A-11R-A37K-07	0	0.0245755	0.0394688	0.0765132	0	0.151293	0	0.0420233	0.0276888	0	0	0.0778611	0.0171346	0.252989	0.055862	0.191412	0.00568168	0	0.0333331	0	0	0.00416508	0.1	0.0880477	1.05771
TCGA-DD-AAE0-01A-11R-A41C-07	0.0181116	0.0122141	0	0.0743703	0	0.134705	0	0	0.0386508	0	0	0.0962069	0	0.390743	0.096642	0.107581	0	0	0.0307757	0	0	0	0.04	0.131407	1.0613
TCGA-DD-AADR-01A-11R-A41C-07	0.00583795	0	0.00466003	0.114231	0	0.372974	0	9.39475e-05	0	0.0925915	0	0.0454349	0	0.111335	0.0456625	0.144229	0.0323476	0.00123192	0.0293708	0	0	0	0.27	0.0452505	1.09114
TCGA-DD-A39Y-01A-11R-A213-07	0	0.00769712	0.0174115	0.0949732	0	0.181771	0	0	0.106139	0	0	0.0753192	0	0.11599	0.0323958	0.25137	0.0778535	0	0.0390797	0	0	0	0.66	-0.0127362	1.09397
TCGA-DD-A73A-01A-12R-A32O-07	0.00522702	0	0	0.207364	0	0.348235	0	0	0.0166136	0	0	0.075709	0.0167175	0.0511843	0.0501524	0.12453	0.0584365	0	0.0458309	0	0	0	0.46	0.0168729	1.1068
TCGA-DD-A119-01A-11R-A131-07	0.0420052	0	0.00452759	0.0870731	0	0.264718	0	0	0.0134963	0	0	0.0589825	0	0.243933	0.0383561	0.167789	0.0438158	0	0.0353035	0	0	0	0.05	0.105461	1.052
TCGA-DD-A1EI-01A-11R-A131-07	0.0421728	0	0.000369748	0.0508832	0	0.263347	0	0	0.0431422	0.00618009	0	0.0812863	0.0136123	0.119119	0.0572501	0.19847	0.0248467	0	0.0915258	0	0	0.00779495	0.49	0.0101103	1.07953
TCGA-BC-4072-01B-11R-A155-07	0.01153	0	0.00105135	0.223749	0	0.152324	0.0537977	0.0317949	0.0378836	0	0	0.0473835	0.000911677	0.0781275	0.0817966	0.143965	0.0498307	0	0.0687364	0	0	0.0171182	0.04	0.115311	1.04423
TCGA-ED-A7XP-01A-11R-A352-07	0.0543087	0	0.00455739	0.0901717	0	0.122811	0	0	0.0496962	0	0	0.0769071	0.00411528	0.12608	0.0874519	0.203648	0.106156	0	0.0731874	0	0	0.000909386	0.24	0.0514148	1.06096
TCGA-DD-AACN-01A-11R-A41C-07	0.0993478	0	0.00741884	0.0901097	0	0.274953	0	0	0.00346092	0	0	0.0665722	0.0179041	0.048284	0.165074	0.0988613	0.0441952	0	0.0838192	0	0	0	0.11	0.0855876	1.06117
TCGA-DD-A73E-01A-12R-A32O-07	0.0969575	0	0.00516204	0.0876389	0	0	0	0.0144836	0	0.0284437	0	0.0800399	0	0.0365563	0.0506281	0.195848	0.00925818	0.0153948	0.379589	0	0	0	0.54	-0.00129993	1.10234
TCGA-RC-A6M3-01A-11R-A32O-07	0.163422	0	0.0722488	0.122656	0	0.151732	0.0723147	0.0461819	0.00257602	0	0.0314117	0.00675026	0.00205681	0.104614	0.0551207	0.136508	0.0201715	0	0.0122356	0	0	0	0.51	0.00436736	1.08524
TCGA-XR-A8TF-01A-11R-A36F-07	0.063097	0	0.00717192	0.272014	0	0.0806369	0.0511873	0.0845072	0.00376426	0.0418201	0	0	0.0183299	0.0468769	0.0907771	0.239818	0	0	0	0	0	0	0.66	-0.0123348	1.10405
TCGA-CC-A7II-01A-11R-A33J-07	0.0787826	0	0.0120615	0.0670065	0	0.0346052	0	0.0196424	0	0	0	0.0605376	0	0.325689	0.0293576	0.205619	0	0	0.0406779	0	0.126021	0	0.04	0.1226	1.05272
TCGA-DD-AACU-01A-11R-A41C-07	0.00503443	0.00208318	0.0117519	0.120369	0	0.322887	0	0	0.0389603	0	0	0.025338	0.0115792	0.0567529	0.151866	0.0798829	0.118407	0	0.0550893	0	0	0	0.29	0.0395218	1.08436
TCGA-5R-AA1D-01A-11R-A38B-07	0.0775539	0	0.0139911	0.0666988	0	0.308743	0.00269038	0	0.0130886	0.0110458	0	0.0429645	0.0214403	0.0704435	0.0298183	0.256752	0.013424	0	0.0692465	0	0	0.00209956	0.2	0.0640307	1.05725
TCGA-DD-A1EC-01A-21R-A131-07	0.0159723	0	0.0105813	0.20222	0	0.0309883	0.0524615	0.0640579	0.0868586	0.0776706	0.0480884	0.0403264	0	0.160896	0.0849037	0.086766	0.00439712	0	0.0338124	0	0	0	0.01	0.279158	0.980228
TCGA-RC-A6M4-01A-11R-A32O-07	0.0594255	0	0.0134873	0.0311056	0	0.0673318	0	0	0.023974	0	0	0.0711223	0.0032001	0.157237	0.159165	0.319701	0.0214244	0	0.0706691	0	0.00215651	0	0.32	0.0344038	1.09109
TCGA-DD-AADA-01A-11R-A41C-07	0.132684	0	0.00528346	0.199456	0	0.30265	0.0166277	0.0195241	0.0266643	0.00274556	0	0.0252161	0.000250097	0.0353879	0.0741647	0.108207	0.0269624	0	0.0241771	0	0	0	0.41	0.0212299	1.10029
TCGA-G3-A6UC-01A-21R-A33J-07	0.0321011	0	0	0.0381037	0	0.134696	0	0	0	0	0	0.112195	0.0496089	0.074618	0.124757	0.128222	0.0162145	0	0.289483	0	0	0	0.5	0.00693276	1.0923
TCGA-DD-A4NS-01A-11R-A311-07	0.0684622	0	0.0280916	0.222504	0	0.259025	0	0	0.0197737	0.00455773	0	0.0234701	0.0152968	0.0784426	0.0739934	0.152599	0.0267192	0	0.0260321	0	0	0.00103126	0.04	0.120612	1.04645
TCGA-DD-AADI-01A-11R-A41C-07	0.040861	0	0	0.149612	0	0.279931	0	0.0124408	0.0247928	0.0581133	0	0.07953	0.00702076	0.0448977	0.109226	0.0873799	0.0383372	0	0.0643192	0	0	0.00353861	0.04	0.131131	1.05208
TCGA-RC-A7SK-01A-11R-A352-07	0.0151873	0.00290311	0.00412452	0.0934918	0	0.0542773	0	0	0.0104503	0.00416383	0	0.0214967	0.00695701	0.150887	0.114555	0.152998	0.0202412	0	0.333501	0	0.0147664	0	0.74	-0.0167152	1.10688
TCGA-G3-A7M7-01A-12R-A352-07	0.111755	0	0.0175668	0.0797035	0	0.171156	0	0	0.0624953	0	0.020273	0.0383895	0	0.186045	0.0433001	0.180971	0.0511968	0	0.0371484	0	0	0	0.52	0.00129969	1.08301
TCGA-2Y-A9H4-01A-11R-A38B-07	0.0167289	0.0046381	0	0.128941	0	0.203809	0	0	0.0552593	0	0	0.0770353	0.00285032	0	0.0599236	0.220743	0.156047	0	0.074026	0	0	0	0.49	0.00943354	1.08028
TCGA-BC-A10S-01A-22R-A131-07	0.0178865	0	0	0.221177	0	0.152156	0	0.0153239	0.0174962	0	0	0.0657541	0.00985023	0.0552504	0.0312503	0.371092	0.00433294	0	0.0366267	0	0	0.00180479	0.35	0.0309201	1.08602
TCGA-ZP-A9CZ-01A-11R-A38B-07	0.0607655	0	0.00364129	0.117225	0	0.226983	0.0110732	0	0.0147128	0	0	0.0567243	0.0130675	0.0421931	0.170996	0.12941	0.0438365	0	0.105169	0	0	0.00420294	0.11	0.0870881	1.05944
TCGA-DD-AAEA-01A-11R-A41C-07	0.04012	0	0.000758618	0.227272	0	0.157881	0.0157563	0.0306555	0.0112565	0.0199868	0	0.0597168	0	0.124884	0.146982	0.0738972	0.00878706	0	0.0803747	0	0	0.00167086	0.05	0.105028	1.06185
TCGA-EP-A3RK-01A-11R-A22L-07	0.0172506	0	0.049799	0.174443	0	0.0968486	0.00844405	0.042335	0.0580262	0	0	0.0903245	0.0232076	0.0992749	0.0667744	0.166292	0.0345603	0	0.0724195	0	0	0	0.03	0.133389	1.03139
TCGA-ZP-A9D4-01A-11R-A37K-07	0.0731576	0	0	0.0114298	0	0.159895	0	0	0.0135919	0	0	0.0403422	0.0490398	0.0414249	0.169157	0.178362	0.0172728	0	0.22711	0	0	0.0192168	0.38	0.0270941	1.07928
TCGA-RC-A7SF-01A-11R-A352-07	0.0220956	0	0.00171588	0.140429	0	0.220497	0	0.0284753	0.0651866	0	0	0.107268	0	0.176232	0.142609	0.031675	0.0114049	0	0.0498156	0	0.00233842	0.000257413	0.19	0.0648105	1.08803
TCGA-2Y-A9H8-01A-11R-A39D-07	0	0	0.0251148	0.260675	0	0.085219	0	0.0824696	0.0865385	0	0	0.0737217	0.0188647	0.129714	0.0620903	0.144599	0.0103776	0	0.0206156	0	0	0	0.15	0.0720195	1.07636
TCGA-5C-A9VG-01A-11R-A37K-07	0.0989794	0	0.0087347	0.0356162	0	0.244315	0.00335564	0	0	0	0	0.0499198	0	0.121685	0.0449131	0.244007	0.00223656	0	0.146238	0	0	0	0.52	0.000900069	1.07701
TCGA-2Y-A9GV-01A-11R-A38B-07	0.038944	0	0.00166274	0.0900728	0	0.193698	0	0	0.0656271	0	0	0.0275142	0.00376925	0.0359365	0.0563167	0.450116	0	0	0.0357741	0	0	0.000568977	0.33	0.0338941	1.08083
TCGA-DD-AACZ-01A-11R-A41C-07	0.00270718	0.0227642	0.0096337	0.119106	0	0.141217	0.0196341	0.0235187	0.0256755	0.0517083	0	0.0338651	0.0235258	0.188935	0.0468735	0.210517	0.0176825	0	0.0626366	0	0	0	0.01	0.185269	1.01127
TCGA-K7-AAU7-01A-11R-A38B-07	0.0755518	0	0.0068666	0.0193737	0	0.15978	0.00223611	0.0526993	0.020186	0	0	0.0226828	0	0.306311	0.0765198	0.131966	0.0389231	0	0	0.0152486	0	0.0716544	0.14	0.0781726	1.06913
TCGA-DD-A39X-01A-11R-A213-07	0.047161	0	0	0.0618176	0	0.222422	0	0	0.0489849	0	0	0.0527804	0.0151077	0.189681	0.0715794	0.230218	0.0276661	0	0.0325818	0	0	0	0.32	0.0342777	1.07707
TCGA-DD-AACA-02A-11R-A41C-07	0	0.00373419	0.0111553	0	0	0.217524	0	0.0153046	0.0485805	0	0.0274477	0.116396	0.0210351	0.245977	0.039206	0.125692	0	0	0.11659	0	0	0.011358	0.18	0.0675189	1.06656
TCGA-DD-AAD8-01A-11R-A41C-07	0.0136758	0	0	0.0972166	0	0.273828	0	0	0.0194394	0.0320076	0	0.0674086	0	0.0303791	0.0648442	0.347893	0	0	0.0509143	0	0	0.00239313	0.74	-0.0162912	1.10296
TCGA-DD-A3A8-01A-11R-A22L-07	0.0169883	0	0	0.0551755	0	0.13833	0	0	0	0	0	0.0801466	0.0552799	0.156147	0.179795	0	0.00807245	0	0.310066	0	0	0	0.23	0.0593084	1.086
TCGA-DD-AADY-01A-11R-A41C-07	0.0505032	0	0	0.100061	0	0.331209	0	0.00605482	0.0227906	0	0	0.0275901	0.0114062	0	0.128722	0.220957	0.0734949	0	0.0272111	0	0	0	0.59	-0.00664751	1.09928
TCGA-DD-AACB-01A-11R-A41C-07	0.00232122	0	0.0135759	0.417528	0	0	0.0531222	0.0536556	0.0613144	0.0305263	0	0.043434	0.0169526	0.0603584	0.0845891	0.120849	0.0184668	0	0.0233066	0	0	0	0.18	0.0668389	1.09168
TCGA-ED-A459-01A-11R-A266-07	0	0.013031	0	0.00780948	0	0.124417	0	0.0199413	0.00604086	0	0	0.0662808	0.0362329	0.189764	0.0808834	0.364742	0	0.0647531	0	0.026103	0	0	0.29	0.0401192	1.09374
TCGA-ED-A7XO-01A-11R-A352-07	0.0751135	0	0.162028	0.121385	0	0.136838	0	0.0220098	0.0228178	0.00180478	0	0.0731998	0.0166919	0.0224552	0.0568364	0.166295	0.0307	0	0	0.0675097	0	0.0243151	0.01	0.297402	0.965998
TCGA-XR-A8TC-01A-11R-A36F-07	0.000971224	0.0138901	0	0.0171709	0	0.482978	0	0	0	0	0	0.0400469	0	0.0194301	0.0685882	0.260722	0.0517939	0	0.044408	0	0	0	0.9	-0.0291426	1.11015
TCGA-G3-A3CH-01A-11R-A22L-07	0.125029	0	0.0132487	0.11383	0	0.26852	0	0.00570191	0.0402962	0.0191214	0	0.0529224	0.000214752	0	0.0862791	0.172654	0.0227728	0	0.0794103	0	0	0	0.42	0.0200675	1.08376
TCGA-DD-A73F-01A-11R-A32O-07	0.0105041	0	0.00377881	0.320458	0	0.218876	0.0140534	0.0151522	0.0268427	0	0	0.0607602	0	0.0683895	0.0923619	0.132992	0.0111487	0	0.0236797	0	0	0.00100374	0.01	0.200878	1.02855
TCGA-2Y-A9GW-01A-11R-A38B-07	0.0286945	0	0.00544762	0.015828	0	0.18019	0.00269653	0	0.0466209	0	0	0.0150775	0.00888298	0.458502	0.0779939	0.0206844	0.105982	0	0.0283531	0	0	0.00504609	0.01	0.321488	0.967542
TCGA-DD-A4NL-01A-11R-A28V-07	0.0339287	0	0	0.0992476	0	0.31212	0.000923275	0	0	0	0	0.0295097	0.00126871	0.0854401	0.034142	0.349614	0	0	0.0538053	0	0	0	0.5	0.00662901	1.09061
TCGA-G3-AAV6-01A-21R-A37K-07	0.0303136	0	0.00428606	0.118633	0	0.185641	0	0.0158386	0.0229548	0	0	0.0432567	0	0.418046	0.0296944	0.063239	0.00909161	0	0.0590055	0	0	0	0.3	0.0371045	1.10211
TCGA-DD-A4NA-01A-11R-A266-07	0.0337125	0	0.00106184	0.0189927	0	0.190517	0.00691367	0	0.0406871	0	0	0.0674275	0	0.227969	0.080176	0.253512	0	0	0.0497817	0	0	0.0292489	0.24	0.0530523	1.07452
TCGA-ZS-A9CF-01A-11R-A38B-07	0.0180465	0.00277544	0	0.0611112	0	0.333693	0	0	0.0793274	0.00152716	0	0.0603616	0	0.054795	0.104683	0.160147	0.0779622	0	0.0455703	0	0	0	0.28	0.0436139	1.07823
TCGA-CC-A5UD-01A-11R-A28V-07	0	0.0314642	0	0.175908	0	0.101708	0	0.0549831	0.0296208	0.0627986	0	0.0551615	0.00906536	0.0266949	0.154261	0.218838	0.00187513	0	0.0776201	0	0	0	0.49	0.00864407	1.10009
TCGA-DD-AAVQ-01A-11R-A41C-07	0.0841981	0	0.054641	0.179837	0	0.111477	0.0155989	0.0869234	0.0596551	0	0	0.021141	0.0169645	0.174048	0.0614844	0.0518036	0.0304625	0	0.0517661	0	0	0	0.01	0.25522	0.982093
TCGA-DD-AADQ-01A-11R-A41C-07	0.035028	0	0.000862426	0.256244	0	0.0215065	0.0145952	0.0401574	0.103343	0	0	0.0835211	0.00353582	0.124223	0.0893836	0.141239	0.0135775	0	0.0727841	0	0	0	0.5	0.00691697	1.09609
TCGA-CC-A123-01A-11R-A131-07	0.000848066	0.00842696	0.00227699	0.0443075	0	0.288864	0	0.00785834	0.0425159	0	0	0.10975	0.0305133	0.126972	0.0189929	0.257385	0.0299302	0	0.0313589	0	0	0	0.34	0.0329979	1.08279
TCGA-DD-AAVR-01A-11R-A41C-07	0.0621371	0	0.00397724	0.0770163	0	0.415593	0.0426641	0	0.0323465	0	0	0.0138112	0.0175565	0.00612418	0.0437016	0.153365	0.0867041	0	0.0304975	0	0	0.0145055	0.04	0.123481	1.04275
TCGA-DD-A3A3-01A-11R-A22L-07	0.0356581	0	0.00796535	0.0671998	0	0.296229	0	0	0	0.0139551	0.0125845	0.0205788	0.00242635	0.130519	0.0772808	0.222255	0.0591652	0	0.0493364	0	0	0.00484707	0.14	0.0784326	1.05415
TCGA-DD-AAD2-01A-11R-A41C-07	0.0482997	0	0.000117138	0.0824398	0	0.245244	0.0123902	0.00590275	0.0438793	0	0.00305083	0.0285086	0.0154775	0.241196	0.0948026	0.130964	0.0184513	0	0.0292768	0	0	0	0.05	0.10362	1.05264
TCGA-DD-A1EB-01A-11R-A131-07	0.0159985	0	0.00047685	0.194896	0	0.112326	0	0	0.00185166	0	0	0.0897199	0.0641544	0.0716137	0.134578	0.115679	0.0106254	0	0.18808	0	0	0	0.41	0.0215071	1.08545
TCGA-DD-AACO-01A-11R-A41C-07	0.0103685	0.0148673	0.00122913	0.0513615	0	0.238609	0	0.00458101	0	0.0616614	0	0.0748364	0.0020742	0.0439394	0.0609211	0.195015	0.033939	0	0.204898	0	0	0.00169836	0.35	0.0306452	1.07194
TCGA-CC-A7IE-01A-21R-A38B-07	0.074974	0	0.0142135	0.175124	0	0.123061	0.0874745	0.0983576	0.0498385	0	0	0	0.0122966	0.213063	0.0478862	0.0648049	0.0389063	0	0	0	0	0	0.14	0.0754972	1.06316
TCGA-MI-A75C-01A-11R-A32O-07	0.025818	0	0.00431678	0.181334	0	0.246415	0.000466907	0.000320797	0.168925	0.00130187	0.00623695	0.00614162	0.00591567	0.106668	0.0730099	0.15427	0	0	0.0170762	0	0	0.00178287	0.43	0.0184844	1.10484
TCGA-DD-AACJ-01A-11R-A41C-07	0.00251678	0	0.0048603	0.0875147	0	0.0686152	0	0.00128634	0.0505533	0	0	0.0317791	0.0750612	0.169919	0.00222178	0.323026	0.00233375	0	0.143946	0	0.00506484	0.0313018	0.09	0.0902107	1.05503
TCGA-UB-AA0V-01A-11R-A38B-07	0.075263	0	0.0044372	0.094931	0	0.214969	0	0.00703698	0	0	0	0.0551264	0.00331794	0.0324302	0.119753	0.224323	0.0812794	0	0.0689083	0	0	0.0182242	0.48	0.0124762	1.07684
TCGA-CC-5260-01A-01R-A131-07	0.0257327	0	0.00634892	0.146615	0	0.20398	0	0	0.0612174	0	0	0.0306515	0.0878443	0.09706	0.0599829	0.179172	0.0616483	0	0.039747	0	0	0	0.03	0.149216	1.02337
TCGA-DD-A1ED-01A-11R-A155-07	0.0453007	0	0	0.12989	0	0.252651	0	0.00352755	0.000334822	0	0	0.0663733	0.0526456	0.0393227	0.0572855	0.183867	0.014848	0	0.109597	0.0387102	0	0.00564648	0.24	0.0527479	1.06327
TCGA-ED-A627-01A-12R-A311-07	0.0495958	0	0.00897316	0.278998	0	0.303099	0	0	0	0	0	0.0463041	0.0235343	0.00281486	0.107834	0.142321	0.00907598	0	0	0.0254843	0.000380324	0.00158523	0.04	0.129392	1.0626
TCGA-MR-A520-01A-11R-A266-07	0.0241146	0	0.00127281	0.117563	0	0.215991	0.0063414	0	0.0257321	0	0.0596269	0.00517354	0.00557066	0.110143	0.0593063	0.275057	0.0197015	0	0.0744057	0	0	0	0.49	0.0104457	1.08112
TCGA-DD-A4NJ-01A-11R-A27V-07	0.0568429	0	0.00762064	0.0472507	0	0.226121	0.0163477	0	0.0124777	0	0	0.0063696	0.00908676	0.0787148	0.107503	0.194145	0.182042	0	0.0538925	0	0	0.00158638	0.04	0.115335	1.0341
TCGA-DD-AAD6-01A-11R-A41C-07	0.0208726	0	0	0.0198044	0	0.419092	0	0	0	0	0	0.0399252	0.0332744	0.167006	0.0362044	0.233799	0.00335002	0	0.0266717	0	0	0	0.46	0.0168597	1.09112
TCGA-DD-AAE1-01A-11R-A41C-07	0.0865611	0	0.00954459	0.0731566	0	0.291756	0	0	0.0632829	0	0	0.0574501	0.0168427	0.0315157	0.081283	0.122901	0.105173	0	0.060533	0	0	0	0.63	-0.00939269	1.08749
TCGA-CC-A3MA-01A-11R-A213-07	0.024876	0	0.00630315	0.0891142	0	0.0744701	0	0.0018168	0.0187639	0	0	0.00873547	0	0.484665	0.1008	0.156384	0.0024799	0	0.0145844	0	0	0.0170068	0	0.685819	0.736227
TCGA-DD-AACW-01A-11R-A41C-07	0.0460795	0	0	0.106159	0	0.310441	0	0	0.0370815	0.00154891	0	0.0424334	0.0165546	0.0125034	0.0394223	0.226317	0.0895292	0	0.0719309	0	0	0	0.88	-0.0273424	1.09566
TCGA-BC-A217-01A-11R-A155-07	0.0089661	0	0.0105379	0.137054	0	0.289202	0.00219869	0.0227822	0.0332554	0.0290176	0	0.00701982	0	0.117915	0.111992	0.186372	0.0139749	0	0.0297116	0	0	0	0.22	0.0611428	1.07604
TCGA-DD-AAW0-01A-11R-A41C-07	0.026333	0	0	0.0594679	0	0.297011	0.00109408	0	0.0313152	0	0	0.0218166	0.0257473	0.314148	0.0886748	0.0906947	0.00532503	0	0.0383729	0	0	0	0.02	0.162629	1.03394
TCGA-BC-A69H-01A-11R-A311-07	0.044539	0	0.00253378	0.049632	0	0.18008	0	0	0.0629132	0	0	0.0446647	0	0.414242	0.0340279	0.142482	0.0120371	0	0.0107426	0	0	0.00210541	0.02	0.178889	1.03903
TCGA-DD-AAC8-01A-11R-A41C-07	0.00879306	0	0.0106038	0.0204891	0	0.161372	0	0.00345378	0.0205728	0	0	0.0935202	0.0411784	0.149594	0.105803	0.354718	0.00753127	0	0	0	0	0.0223706	0.1	0.0882556	1.06713
TCGA-DD-AADV-01A-11R-A39D-07	0.0983433	0	0	0.104305	0	0.125655	0	0.0112377	0.0148227	0	0	0.0591939	0	0.158646	0.0430617	0.231782	0.100903	0	0.0516432	0	0	0.000406462	0.26	0.046379	1.06423
TCGA-DD-AAE2-01A-11R-A41C-07	0.048525	0	0.00543395	0.255075	0	0.154935	0	0.0440072	0.0189567	0	0	0.0481587	0.0117528	0.0218415	0.199231	0.13626	0.0282808	0	0.0275422	0	0	0	0.01	0.183388	1.03677
TCGA-2Y-A9GZ-01A-11R-A39D-07	0.0381293	0	0.00262826	0.130316	0	0.0158558	0	0.0628362	0.0259771	0	0	0.0637228	0.00120085	0.174307	0.0612763	0.366057	0.00498911	0	0.0527043	0	0	0	0.41	0.0210705	1.08911
TCGA-DD-AAVU-01A-11R-A41C-07	0.00304014	0	0	0.0149443	0	0.0954206	0	0	0.0138419	0.00312188	0	0.0504129	0	0.531092	0.0217027	0.222543	0.0029768	0	0.0409042	0	0	0	0.01	0.189484	1.06811
TCGA-DD-AAEG-01A-11R-A39D-07	0.0399761	0.00883648	0.0198775	0.0314244	0	0.291498	0	0	0.00949446	0	0	0.129477	0	0.176495	0.0998934	0.0885717	0	0	0.0935568	0	0.00486759	0.00603177	0.24	0.0495681	1.0745
TCGA-FV-A3I1-01A-11R-A22L-07	0.0130164	0	0	0.0527057	0	0.104495	0.0113289	0.0181008	0.1005	0	0.00520711	0.036759	0.0215335	0.294124	0.119242	0.114877	0.036527	0	0.0654452	0	0.00592342	0.000215713	0.02	0.181924	1.02134
TCGA-DD-AACS-01A-11R-A41C-07	0.0131336	0	0	0.0849723	0	0.075583	0	0.0973442	0	0	0	0.0910049	0.0214357	0.128113	0.124778	0.203217	0.0405371	0	0.101231	0	0	0.0186499	0.73	-0.0160228	1.09454
TCGA-DD-AAVX-01A-11R-A41C-07	0.0628396	0	0.006541	0.136721	0	0.297542	0	0	0.0104582	0.0140653	0	0.0508059	0.0286542	0.0587183	0.116992	0.145843	0.0169699	0	0.0515809	0	0	0.00226802	0.24	0.0537878	1.07394
TCGA-4R-AA8I-01A-11R-A38B-07	0.0766219	0	0.0101115	0.0255225	0	0.102435	0	0.0637203	0.0537635	0.0328855	0	0.0685684	0	0.180889	0.117862	0.192031	0	0.0216419	0.0539477	0	0	0	0.24	0.0534841	1.06895
TCGA-G3-A5SK-01A-11R-A27V-07	0.0494519	0	0.00473089	0.11592	0	0.238732	0	0.0131104	0.00638686	0.0263531	0.107911	0	0	0.0663294	0.0736543	0.287663	0	0	0.00975665	0	0	0	0.24	0.0514524	1.07539
TCGA-DD-A4NO-01A-11R-A28V-07	0.0227287	0	0	0.0259526	0	0.374198	0	0	0.0138991	0	0	0.0302539	0.0290169	0.0365662	0.161055	0.14749	0.0487614	0	0.110079	0	0	0	0.51	0.00513915	1.09283
TCGA-CC-A7IL-01A-11R-A33R-07	0.0307484	0	0	0.0288781	0.0489241	0	0	0.0262663	0.00357958	0	0	0.0889027	0.0269337	0.227453	0.0854522	0.157133	0.0128803	0	0.247925	0	0.0109619	0.00396116	0.05	0.105161	1.05132
TCGA-CC-A9FV-01A-11R-A37K-07	0.0129601	0	0.00171403	0.102081	0	0.234394	0	0.00976676	0.0259566	0.0379119	0	0.0445721	0.0330379	0	0.00945968	0.412175	0	0	0.0730229	0.00294712	0	0	0.01	0.299847	0.964084
TCGA-BD-A2L6-01A-11R-A213-07	0.0309573	0	0.0034943	0.227901	0	0.257423	0.00740107	0	0.0576674	0	0.00379511	0.0371844	0.0232845	0.0180934	0.118292	0.116102	0.0242485	0	0.0741569	0	0	0	0.62	-0.00875996	1.11286
TCGA-BW-A5NP-01A-11R-A27V-07	0.0466196	0	0.0114905	0.14277	0	0.175944	0	0	0.00988455	0.0127344	0	0.0595078	0.0299692	0.0803514	0.167744	0.130276	0.0716201	0	0.0610881	0	0	0	0.62	-0.00902731	1.09913
TCGA-G3-AAV0-01A-11R-A37K-07	0.0704141	0	0.00767239	0.272035	0	0.0632426	0	0.122154	0.00193986	0.016021	0	0.0487084	0.0161914	0.012073	0.150027	0.148266	0.0291299	0	0.0421255	0	0	0	0.85	-0.0246064	1.11987
TCGA-DD-AAEK-01A-11R-A41C-07	0.0558142	0	0	0.155598	0	0.167841	0.00601126	0.0311418	0.0715197	0	0	0.0493331	0.00450298	0.179682	0.0988701	0.0923267	0.0331553	0	0.0542032	0	0	0	0.03	0.135092	1.03752
TCGA-ZS-A9CD-01A-11R-A37K-07	0.040002	0	0.000635645	0.0682539	0	0.288675	0	0	0.0060976	0	0	0.0425808	0.0214243	0.128713	0.109098	0.142384	0.0583595	0	0.0568652	0	0	0.0369114	0.15	0.0726303	1.05656
TCGA-MI-A75I-01A-11R-A32O-07	0	0	0	0.190111	0	0.152687	0	0.0249522	0.0322136	0	0	0.0852369	0.0231617	0.192633	0.0377141	0.156062	0	0	0.0954083	0	0	0.00982014	0.17	0.0689742	1.06785
TCGA-K7-A5RG-01A-11R-A28V-07	0.0629966	0	0.0946296	0.398817	0	0.00401655	0.0531198	0.085942	0.0574461	0	0	0.00932428	0.0127359	0.055142	0.0549368	0.0897248	0.0146975	0	0.00397624	0	0.00249453	0	0.01	0.257152	0.994778
TCGA-CC-A3MB-01A-11R-A213-07	0.0646443	0	0.00277292	0.0185044	0	0.290145	0	0	0.00211828	0	0	0.0646506	0.0148946	0	0.0894527	0.281705	0.0118773	0	0.143947	0	0	0.0152885	0.95	-0.0350327	1.09197
TCGA-DD-AAD0-01A-11R-A41C-07	0.0196931	0	0	0	0	0.158828	0	0.00138962	0.0200173	0.0501443	0	0.0199055	0	0.312679	0.0907091	0.184354	0.00272543	0	0.135048	0	0.0017534	0.00275256	0.04	0.114059	1.0539
TCGA-CC-A9FU-01A-11R-A37K-07	0.021354	0	0.00738946	0.191807	0	0.188866	0	0.0788428	0.0687308	0	0	0.035567	0.000119826	0.136362	0.0924146	0.0665952	0.0656673	0	0.0462853	0	0	0	0.5	0.00587937	1.09958
TCGA-DD-A3A1-01A-11R-A213-07	0	0	0	0.145861	0	0.188056	0	0.0168548	0.0323571	0	0	0.0426559	0	0.161134	0.0350082	0.27494	0.00122814	0	0.0319984	0	0	0.0699065	0.36	0.029207	1.08552
TCGA-CC-A3MC-01A-11R-A22L-07	0.0539582	0	0	0.0146363	0	0.239949	0	0.00338305	0.028849	0.0029703	0	0.0846414	0	0.246242	0.0799545	0.14756	0.0260382	0	0.0648231	0	0	0.00699464	0.14	0.0770328	1.06095
TCGA-KR-A7K7-01A-11R-A33J-07	0	0.0002388	0.00708038	0.423194	0	0	0.00657281	0.0765706	0.11507	0	0	0.0993934	0.0152561	0.081434	0.0376981	0.117097	0.00506054	0	0.0153355	0	0	0	0.23	0.0556537	1.11444
TCGA-BD-A3ER-01A-11R-A213-07	0.0444966	0	0.00491811	0.0417135	0	0.195751	0.00603474	0	0.0372333	0	0	0.0900513	0.0173054	0.229245	0.0931241	0.145851	0.0293614	0	0.0636484	0	0	0.00126705	0.23	0.0595676	1.06694
TCGA-CC-A8HV-01A-11R-A36F-07	0.00615013	0.0539341	0	0.0434812	0	0.292883	0	0	0.044395	0	0	0.128625	0.00171958	0.193174	0.0576159	0.0555321	0.0162512	0	0.106239	0	0	0	0.3	0.0371864	1.08108
TCGA-FV-A3R2-01A-11R-A22L-07	0.00304586	0	0	0.073601	0	0.356629	0	0.0022768	0	0	0	0.037746	0.00648394	0.12661	0.0936966	0.214723	0.0314925	0	0.0314126	0	0	0.0222814	0.34	0.032289	1.08306
TCGA-DD-AAW3-01A-11R-A41C-07	0.0296742	0	0.00322822	0.160444	0	0.120446	0	0	0	0.0380725	0	0.0387318	0.062339	0.0266979	0.018461	0.254942	0.00149278	0	0.240722	0	0	0.00474998	0.69	-0.0144373	1.08799
TCGA-DD-AAE4-01A-11R-A41C-07	0.014686	0	0.00577274	0.227868	0	0.228239	0	0.00186571	0.0291028	0.0411569	0	0.0561318	0	0.0346577	0.134739	0.132882	0.0206821	0	0.069189	0	0	0.00302697	0.03	0.132603	1.05421
TCGA-DD-AADU-01A-11R-A41C-07	0.00371485	0	0.00630938	0.0197555	0	0.0908647	0.025969	0.026208	0	0.0902534	0	0.126763	0.00157754	0.20504	0.077095	0.262106	0.000279871	0	0	0.0628929	0.00117148	0	0.21	0.0628457	1.08738
TCGA-G3-A25U-01A-11R-A16W-07	0.0842708	0	0	0	0	0.169622	0	0	0	0.074933	0.0346339	0	0.077585	0	0.110682	0.222914	0.0041514	0	0.164019	0	0	0.0571878	0.6	-0.00755499	1.07966
TCGA-DD-AAVP-01A-11R-A41C-07	0.11478	0	0.015252	0.153489	0	0.0717501	0	0.0274772	0.0172853	0	0	0.0568362	0.0202078	0.0354943	0.166878	0.140158	0.0133501	0	0.155313	0	0	0.0117296	0.33	0.0337325	1.07789
TCGA-FV-A2QQ-01A-11R-A22L-07	0.0739705	0	0.00543003	0.174761	0	0.154796	0.00390729	0.033097	0.0639157	0.00115023	0	0.0360332	0.0114194	0.0559726	0.11081	0.17584	0.067964	0	0.0309319	0	0	0	0.39	0.0259815	1.07936
TCGA-G3-A25Y-01A-11R-A16W-07	0.0386481	0	0.00463059	0.0378318	0	0.337509	0	0	0.0105427	0	0	0.0675435	0.0188648	0.0553552	0.143001	0.0932983	0.0304558	0	0.156693	0	0	0.00562686	0.23	0.0591357	1.06813
TCGA-PD-A5DF-01A-11R-A27V-07	0	0.00139695	0.00275587	0.0152174	0	0.109795	0	0	0.0294507	0	0	0.0252087	0	0.557997	0.0645825	0.130517	0.00599578	0	0.0570832	0	0	0	0.01	0.293955	1.004
TCGA-RC-A6M6-01A-11R-A32O-07	0.0629695	0	0.0037365	0.0592725	0	0.170029	0.00220781	0.0534897	0.102349	0	0.00089045	0.0162762	0.00458552	0.290854	0.0642326	0.121736	0.0204033	0	0.0269681	0	0	0	0.34	0.0323708	1.08574
TCGA-DD-AACH-01A-11R-A41C-07	0.0720358	0	0	0.0296197	0	0.14991	0	0.0175494	0.0286656	0	0.020739	0.0813377	0.0271089	0.128855	0.0473548	0.344774	0.00976464	0	0.0401124	0	0	0.00217244	0.5	0.00562985	1.0872
TCGA-DD-AADN-01A-11R-A41C-07	0	0.0322512	0.00618254	0.460652	0	0	0.110126	0.0231907	0.043109	0	0	0.0237468	0.0223741	0.11855	0.0654328	0.0684048	0.00514529	0	0.0208339	0	0	0	0.05	0.104496	1.07042
TCGA-ED-A8O5-01A-11R-A36F-07	0.0479809	0	0	0.169201	0	0.283968	0	0.00323945	0.0477279	0	0	0.0958869	0.0162312	0.081605	0.0655928	0.0559607	0.0139651	0	0.118641	0	0	0	0.67	-0.0135468	1.1118
TCGA-CC-A3M9-01A-11R-A213-07	0	0	0.00493088	0.439848	0	0.0188746	0.0483606	0.0262722	0.0153059	0.0155714	0	0.0262303	0.0348043	0.00950874	0.106065	0.235645	0.0185828	0	0	0	0	0	0	0.51199	0.858248
TCGA-DD-A4NG-01A-11R-A27V-07	0.0153361	0	0.00281275	0.0843148	0	0.407312	0.024725	0.0128936	0.0146389	0	0	0.0245289	0	0.132951	0.0819152	0.13064	0.0353158	0	0.0303309	0	0	0.0022847	0.24	0.050675	1.08072
TCGA-GJ-A9DB-01A-11R-A37K-07	0.0516366	0	3.61809e-05	0.0477572	0	0.148718	0	0.0222563	0.0161165	0	0	0.0206828	0.04595	0.194599	0.105078	0.219291	0.0471549	0	0.0807235	0	0	0	0.15	0.0743263	1.057
TCGA-DD-AAEH-01A-11R-A41C-07	0.0384185	0	0.00358994	0.530381	0	0	0.00442955	0.0335008	0.0452146	0.0350073	0	0.0934354	0.00811717	0.00763896	0.0556482	0.0517786	0.020994	0	0.0645148	0	0	0.00733068	0.04	0.124822	1.0951
TCGA-ZP-A9D0-01A-11R-A37K-07	0.0874465	0	0.00187332	0.0362897	0	0.17845	0	0.0408353	0.0222722	0	0	0.0632528	0.0132973	0.0296445	0.100944	0.253084	0.0779636	0	0.0669856	0	0	0.0276607	0.84	-0.0227479	1.08514
TCGA-DD-A11B-01A-11R-A131-07	0.0215117	0	0.00343278	0.0657923	0	0.309394	0	0.000357294	0.0328239	0.00588626	0	0.0579708	0.0363707	0.0574613	0.0677197	0.209754	0	0.000518823	0.128611	0	0	0.00239577	0.71	-0.0151427	1.09008
TCGA-DD-A3A7-01A-11R-A22L-07	0.0448198	0	0	0.287001	0	0.174975	0	0.0111942	0.00181349	0	0	0.0797228	0	0.152081	0.0570239	0.119067	0	0	0.0723029	0	0	0	0.4	0.0253615	1.09601
TCGA-DD-AAD5-01A-11R-A41C-07	0.00202178	0	0	0.0207693	0	0.126873	0	0.00251396	0.0201468	0	0	0.0557486	0.0648871	0.013405	0.0226506	0.506615	0	0.0125806	0.141525	0	0.00440899	0.00585418	0.08	0.0927407	1.05801
TCGA-DD-AACE-01A-11R-A41C-07	0.0817838	0	0	0.0991823	0	0.0948694	0	0	0.00363947	0.0302429	0	0.0433377	0.0279237	0.169179	0.197538	0.0619355	0.0357962	0	0.149064	0	0	0.00550803	0.05	0.103943	1.05688
TCGA-DD-A4NB-01A-12R-A266-07	0.0293469	0	0.00809141	0.168969	0	0.382204	0	0	0	0	0	0.0681331	0.00796572	0.0607878	0.0607227	0.175677	0.0337905	0	0	0.00431257	0	0	0.3	0.0383655	1.09545
TCGA-DD-AACX-01A-11R-A41C-07	0.0419306	0	0	0.127573	0	0.057674	0	0.017183	0.0122643	0	0	0.0749103	0.092982	0.101331	0.173212	0.126395	0.0287531	0	0.13954	0	0	0.00625154	0.24	0.0528405	1.0712
TCGA-CC-5264-01A-01R-A131-07	0.10169	0	0.011134	0.133359	0	0.230266	0.0672736	0.0396899	0.00984804	0	0	0	0.000967911	0.0569494	0.0433703	0.226434	0.00154984	0	0.0703925	0	0	0.00707518	0.28	0.0441962	1.0639
TCGA-2Y-A9HA-01A-11R-A39D-07	0.0104778	0	0.00208869	0.00539613	0	0.144537	0	0.00192745	0.0258735	0.0144821	0	0.0659799	0.0428476	0.283531	0.0400938	0.18135	0	0	0.181416	0	0	0	0.05	0.102197	1.05346
TCGA-2Y-A9GX-01A-11R-A38B-07	0.052989	0	0.00642406	0.0897332	0	0.352784	0.00881725	0	0.00130966	0	0	0.0134459	0.00783622	0.124174	0.0752146	0.149978	0.0761489	0	0.0411454	0	0	0	0.02	0.167665	1.01948
TCGA-RC-A7SB-01A-21R-A352-07	0.0408743	0	0.00277814	0.101522	0	0.15996	0	0.0595839	0.0186194	0	0	0.0391027	0	0.116903	0.125527	0.236439	0.0368767	0	0.0618142	0	0	0	0.16	0.071395	1.06
TCGA-BC-A10T-01A-11R-A131-07	0.052675	0	0.00695283	0.0969202	0	0.224624	0	0	0	0.0237697	0	0.0492235	0.0127702	0.0160404	0.124009	0.189022	0.0149104	0	0.189082	0	0	0	0.51	0.00318817	1.08442
TCGA-BC-A10Z-01A-11R-A131-07	0.109504	0	0.00337835	0.00913158	0	0.0665433	0	0.0911189	0	0.016771	0	0.0655921	0	0.0848543	0	0.280008	0	0.19935	0.0587278	0	0	0.0150208	0.65	-0.0114916	1.08714
TCGA-NI-A4U2-01A-11R-A28V-07	0.031242	0	0	0.0220141	0	0.135565	0	0.0269506	0.0183583	0	0.0569482	0.0148179	0.0904454	0.315244	0.0768019	0.165643	0.00974198	0	0.0362278	0	0	0	0.04	0.115745	1.05176
TCGA-DD-A4NP-01A-11R-A28V-07	0.108834	0	0.00259004	0.101163	0	0.0921631	0	0	0	0	0.0220324	0.0558008	0.00933899	0	0.0182739	0.294169	0	0	0.295634	0	0	0	0.6	-0.00728273	1.09017
TCGA-G3-A7M9-01A-23R-A352-07	0.118692	0	0.00912148	0.14236	0	0.0179162	0.00167418	0.0104732	0.0279053	0	0	0.0525968	0	0.533894	0.0218109	0.0153975	0	0	0.0481579	0	0	0	0.03	0.135232	1.07392
TCGA-ED-A82E-01A-11R-A352-07	0.171968	0	0.0165208	0.0574287	0	0.321072	0	0	0.0836158	0	0	0.107334	0.0290834	0.0355556	0	0.108207	0	0.0111062	0.0560155	0	0	0.00209215	0	0.37125	0.933471
TCGA-2V-A95S-01A-11R-A37K-07	0.0210403	0	0.00434917	0.298353	0	0.105658	0.0193882	0.0496878	0.0748654	0	0	0.0493035	0	0.171118	0.0971083	0.05073	0.00740829	0	0.0467102	0	0	0.00428039	0.03	0.144276	1.04838
TCGA-CC-A7IF-01A-11R-A33J-07	0.0165334	0	0.00721581	0.0246181	0	0.248296	0	0	0.0343238	0	0	0.070214	0.0268551	0.109706	0.109428	0.110852	0.0179499	0	0.224008	0	0	0	0.46	0.0158269	1.07867
TCGA-O8-A75V-01A-11R-A32O-07	0.0393739	0	0.00641623	0.209662	0	0.118217	0.00334916	0	0.0809867	0	0	0.0393155	0.0167965	0.128304	0.0536893	0.202568	0.0415412	0	0.0597815	0	0	0	0.23	0.0576461	1.06361
TCGA-DD-A1EK-01A-11R-A213-07	0	0.00236994	0	0.0118284	0	0.228816	0	0	0.0341422	0.011647	0	0.0546746	0.0103824	0.165815	0.02979	0.29909	0	0	0.121679	0	0	0.0297657	0.06	0.0987649	1.04933
TCGA-GJ-A3OU-01A-31R-A38B-07	0.0643017	0	0.00892058	0.019037	0	0.140472	0.00815345	0.00849498	0.0635241	0	0	0.0312835	0	0.420039	0.0687115	0.0870006	0.0285495	0	0.0482307	0	0	0.00328167	0	0.506965	0.861629
TCGA-DD-AADP-01A-11R-A39D-07	0.146549	0	0.0295538	0.100818	0	0.208311	0.048678	0	0.0540569	0	0.00345122	0.0258027	0.016836	0.0445999	0.109403	0.0654074	0.072925	0	0.0619687	0	0	0.0116393	0.47	0.0140471	1.07785
TCGA-DD-A11A-01A-11R-A131-07	0.0216285	0	0	0	0	0.164288	0	0.0550877	0.00418562	0	0	0.127846	0.157325	0.2275	0.0310237	0.16661	0	0	0	0.0174515	0	0.0270535	0.24	0.0491444	1.07911
TCGA-UB-A7MC-01A-11R-A33R-07	0	0.0107274	0.00824189	0.0753987	0	0.138381	0	0	0	0	0.0390439	0.0434702	0.081804	0.0680304	0.141169	0.166818	0.0248059	0	0.19235	0	0.00975979	0	0.47	0.0145195	1.07851
TCGA-DD-A4NF-01A-11R-A27V-07	0.010334	0	0	0	0	0.151869	0	0	0	0.0316651	0	0.0810108	0.0807128	0	0	0.340449	0	0.000793348	0.301993	0	0.00117262	0	0.71	-0.015497	1.10105
TCGA-CC-A7IJ-01A-11R-A33R-07	0	0.0327869	0.000896093	0.19511	0	0.116106	0.025592	0.0488403	0	0.125183	0	0.0289856	0	0	0.105156	0.278168	0.0179171	0	0.0215122	0	0	0.00374708	0.28	0.0425252	1.08646
TCGA-DD-A1EH-01A-11R-A131-07	0.0411882	0	0	0.0912654	0	0.279696	0	0.00786545	0.00457549	0	0	0.0801981	0.0181168	0.120798	0.103534	0.158444	0.0137476	0	0.0766198	0	0	0.00395046	0.24	0.0534915	1.06915
TCGA-K7-A5RF-01A-11R-A28V-07	0.0580444	0	0	0.15927	0	0.235904	0	0	0.00682304	0.0198232	0	0.0418055	0.0301299	0.0433469	0.125966	0.239024	0	0	0.0357397	0	0	0.00412352	0.13	0.0837921	1.0615
TCGA-5C-A9VH-01A-11R-A37K-07	0.043066	0	0.00919338	0.0671385	0	0.374587	0	0	0.0590807	0	0	0.0799278	0.00639067	0.0791937	0.116871	0.0804317	0.0134492	0	0.07067	0	0	0	0.66	-0.0127894	1.11146
TCGA-G3-A5SJ-01A-11R-A27V-07	0.044837	0.00512039	0	0.18494	0	0.172504	0.0161435	0.0291291	0.0508966	0	0	0.0228309	0	0.228591	0.095864	0.069936	0.0516803	0	0.00506675	0	0	0.0224602	0.13	0.083079	1.06542
TCGA-CC-5262-01A-01R-A131-07	0.0249478	0	0	0.182772	0	0.114335	0.0101744	0.00174582	0.0291208	0	0	0.0398845	0.000418615	0.100687	0.095885	0.199669	0.00676957	0	0.103114	0	0	0.0904763	0.05	0.107158	1.04272
TCGA-LG-A9QD-01A-11R-A38B-07	0.139526	0	0	0.101856	0	0.212678	0	0	0.00988134	0.0276118	0	0.0753867	0.00265688	0.00594649	0.110058	0.157561	0	0	0.147318	0	0	0.00951991	0.66	-0.0126157	1.09515
TCGA-5R-AAAM-01A-12R-A41C-07	0.0739448	0	0.0166381	0.0778079	0	0.240634	0	0	0	0	0	0.0476967	0.0476945	0.0548221	0.0835865	0.32489	0.0207848	0	0.0115012	0	0	0	0.12	0.0849808	1.05228
TCGA-BD-A3EP-01A-11R-A22L-07	0.0845512	0.0799225	0	0.0991576	0	0.238903	0	0.0614469	0.0628225	0	0	0.0494263	0.000289172	0.0832979	0.0501651	0.0769555	0.0884508	0	0.0168513	0	0	0.0077596	0.01	0.204827	1.00668
TCGA-BC-A10Q-01A-11R-A131-07	0.0518809	0	0	0.101865	0	0.155237	0	0.00944686	0.0415216	0	0	0.0909981	0.128623	0.084127	0.0413285	0.244529	0.0223848	0	0.0266372	0	0.000747711	0.000673211	0.51	0.00194975	1.08313
TCGA-ED-A7PY-01A-11R-A33R-07	0.0570192	0	0.0291952	0.171632	0	0.160784	0	0.038154	0	0	0	0.0560405	0.0119467	0.0623987	0.127415	0.0931321	0.12275	0	0.0695327	0	0	0	0.62	-0.00905885	1.08901
TCGA-WQ-AB4B-01A-11R-A41C-07	7.58971e-06	0.0154927	0.00271751	0.0410718	0	0.188576	0	0	0.0187445	0	0	0.156774	0.0148578	0.125803	0.0614358	0.170518	0.0302992	0	0.173702	0	0	0	0.45	0.0172979	1.08398
TCGA-2Y-A9H1-01A-11R-A38B-07	0.038168	0	0.00977406	0.188797	0	0.183305	0.00692411	0	0.0386846	0	0	0.109452	0.0184266	0.0986802	0.0800656	0.125789	0.0142621	0	0.0838403	0	0	0.00383144	0.23	0.0565771	1.0734
TCGA-BC-A8YO-01A-11R-A37K-07	0.00796697	0	0.00205481	0.244252	0	0.137967	0.0196365	0.0730431	0.0115546	0	0	0.106136	0.0145479	0.0714899	0.129533	0.0472694	0.0638721	0	0.0688849	0	0	0.00179203	0.01	0.209924	1.01714
TCGA-BC-A110-01A-11R-A131-07	0.0464273	0	0.00544095	0.0827241	0	0.241102	0.0100311	0.00131353	0	0	0	0.0327745	0.213036	0.0352038	0.0570545	0.204984	0.00390859	0	0.0590907	0	0	0.00690821	0.08	0.0921348	1.04308
TCGA-DD-AAVZ-01A-11R-A41C-07	0.0857973	0	0	0.0368943	0	0.37765	0	0	0.0397842	0	0	0.0663895	0.0145594	0.0355927	0.0629847	0.118837	0.110831	0	0.0506799	0	0	0	0.8	-0.0208635	1.09622
TCGA-2Y-A9H0-01A-11R-A38B-07	0.00706932	0	0	0.326413	0	0.0947329	0.0572356	0.0547427	0.0196003	0	0	0.0663111	0.0137014	0.0414968	0.0874564	0.115725	0.00689907	0	0.106018	0	0	0.002598	0.16	0.0712302	1.07776
TCGA-BC-A5W4-01A-11R-A28V-07	0.00749836	0	0	0	0	0.335529	0	0	0.00633613	0.0188604	0	0.092813	0.0460715	0.0731324	0.0980834	0.207846	0.00261028	0	0.11122	0	0	0	0.49	0.00988241	1.08427
TCGA-DD-A3A9-01A-11R-A266-07	0.0297834	0	0.00287143	0.140344	0	0.311434	0	0.00670388	0.0589008	0.0231668	0	0.0601799	0.00576622	0.0548334	0.0659053	0.137189	0.0346161	0	0.058199	0	0	0.010108	0.34	0.0316859	1.08895
TCGA-CC-A7IG-01A-11R-A33J-07	0	0.0232714	0.0128607	0.0399017	0	0.215558	0	0.0244182	0.0267464	0	0	0.0434442	0.00882312	0.266479	0.0504592	0.256877	0.0165245	0	0.0146369	0	0	0	0.05	0.107253	1.05703
TCGA-G3-A5SM-01A-12R-A28V-07	0.0273837	0	0.00577614	0.0541778	0	0.129761	0.0101949	0.0115371	0.0592884	0.0041417	0	0.0395216	0.0153279	0.328919	0.0933774	0.0927609	0.0501443	0	0.0776883	0	0	0	0.02	0.168117	1.02684
TCGA-DD-A1EL-01A-11R-A155-07	0.000992852	0	0.0012586	0	0	0.0692852	0.00463625	0.0127031	0.037856	0.0178902	0.0134534	0	0.00546952	0.389942	0.0313617	0.264201	0.0810938	0	0.0689046	0	0.0009525	0	0.01	0.195631	1.03876
TCGA-CC-A9FW-01A-11R-A37K-07	0.0516414	0	0.00850179	0.135784	0	0.132048	0	0.0456045	0.0715673	0	0	0.0287998	0.0218151	0.269713	0.0752716	0.0590396	0.0145218	0	0.0856929	0	0	0	0.16	0.0714253	1.06238
TCGA-DD-A4NH-01A-11R-A27V-07	0	0.00324927	0.00351726	0.0379039	0	0.110858	0	0.00595862	0.0309839	0	0	0.0218848	0	0.320911	0.0227039	0	0.164405	0	0.0461362	0	0	0.231488	0.03	0.136357	1.06408
TCGA-G3-A7M5-01A-11R-A33R-07	0.0100452	0	0.00581583	0.228954	0	0.173242	0	0.0352004	0.0216642	0	0	0.0813417	0.0162555	0.0490076	0.0576682	0.212771	0.00368468	0	0.0632941	0	0	0.0410554	0.49	0.00984086	1.09361
TCGA-ES-A2HS-01A-11R-A180-07	0.0116244	0.00123786	0.00579406	0.0584205	0	0.212182	0	0	0.0169978	0	0	0.144212	0.0325514	0.00525824	0.0366946	0.266973	0	0	0.198462	0	0	0.00959128	0.85	-0.0251578	1.10026
TCGA-FV-A4ZQ-01A-11R-A266-07	0.00658793	0	0.0361521	0.440976	0	0	0.0229225	0.106697	0.0505123	0.0473585	0	0.0370719	0.0440574	0.0131642	0.0700468	0.116299	0	0	0.00815491	0	0	0	0.07	0.096964	1.08935
TCGA-FV-A4ZP-01A-12R-A266-07	0.0077157	0.00797182	0.000211284	0.14724	0	0.0731251	0.0154265	0.0325058	0.0605794	0	0	0.0610313	0.0251326	0.335159	0.0338493	0.175723	0.00169403	0	0.0226349	0	0	0	0.02	0.168109	1.03517
TCGA-DD-AACP-01A-11R-A41C-07	0.0848573	0	0.00197323	0.108854	0	0.220729	0	0.0622081	0.0275235	0	0	0.0608554	0.00269382	0.197361	0.0802816	0.0367672	0.0738335	0	0.0420619	0	0	0	0.41	0.0237573	1.08261
TCGA-WX-AA46-01A-11R-A39D-07	0.0541331	0	0.00596464	0.0505403	0	0.140352	0	0.0158483	0	0.0285306	0	0.0849233	0.153522	0.0302665	0.086344	0.304793	0	0	0	0.0279187	0	0.0168637	0.48	0.0120354	1.08471
TCGA-EP-A2KC-01A-11R-A213-07	0.0629562	0	0.00625758	0	0	0.193041	0	0.00301495	0.0061321	0	0.0127684	0.0131767	0	0.19405	0.201893	0.163072	0.0100481	0	0.133289	0	0	0.000300236	0.04	0.114197	1.05629
TCGA-MI-A75E-01A-11R-A32O-07	0.104171	0	0.0327092	0.136093	0	0.270477	0.00174047	0.00303353	0.0292523	0	0	0.0534849	0.0212549	0.0633589	0.0607426	0.115896	0.0543136	0	0.050939	0	0	0.00253328	0.24	0.0533351	1.06589
TCGA-BC-4073-01B-02R-A131-07	0.0504827	0	0.00776186	0.178734	0	0.0973555	0.0697165	0.0248249	0.0268028	0	0	0	0	0.247481	0.047574	0.14088	0.0183945	0	0.017813	0	0	0.0721792	0.04	0.116964	1.04352
TCGA-DD-AADB-01A-11R-A41C-07	0.0949203	0	0	0.264167	0	0.060141	0.00606485	0.0364403	0.115364	0	0	0.0759219	0	0.150184	0.0928435	0.0699588	0.00289013	0	0.0301431	0	0	0.000960964	0.03	0.150336	1.04261
TCGA-ED-A5KG-01A-11R-A27V-07	0.178438	0	0.0484985	0.164917	0	0.220985	0.0330061	0.0178406	0.0506766	0.0363326	0	0.0141035	0	0.0852663	0.075215	0.0607172	0	0	0.0140039	0	0	0	0.01	0.324996	0.957327
TCGA-HP-A5N0-01A-11R-A28V-07	0.0673787	0	0.00459601	0.0294209	0	0.212779	0	0.0105139	0	0.0316131	0.00772199	0.0591022	0.0633364	0.0346724	0.0844246	0.143371	0.0494712	0	0.201599	0	0	0	0.51	0.00468731	1.07215
TCGA-DD-AADF-01A-11R-A41C-07	0.0106356	0	0.153737	0.428663	0	0	0.0784397	0.0579048	0.0346548	0	0	0.0327196	0.00199811	0.0320023	0.0846641	0.0663509	0	0	0.0182305	0	0	0	0.01	0.223407	1.01996
TCGA-CC-A7IK-01A-12R-A33R-07	0.0497743	0	0	0	0	0.193078	0	0	0.000841809	0	0	0.159604	0.0860535	0.0352714	0.104147	0.145756	0.0109168	0	0.214558	0	0	0	0.58	-0.00614533	1.09311
TCGA-3K-AAZ8-01A-12R-A39D-07	0.0729721	0	0.00340186	0.179409	0	0.315399	0	0	0.00466945	0	0	0.11439	0.0173445	0.0576505	0.0685731	0.127856	0	0	0.0383348	0	0	0	0.42	0.0204871	1.10432
TCGA-2Y-A9GT-01A-11R-A38B-07	0.0708343	0	0.00253013	0.359349	0	0.174566	0	0.0103284	0.0495926	0	0	0.0940008	0.0311707	0.00784937	0.0802774	0.0795683	0.000944166	0	0.0379792	0	0	0.00101014	0.03	0.146305	1.06498
TCGA-CC-A8HU-01A-11R-A36F-07	0.0507517	0	0	0.0576864	0	0.221131	0	0	0.0201058	0	0	0.0599039	0.0327285	0.108375	0.0880363	0.244029	0.00822246	0	0.0895544	0.0140147	0	0.00546069	0.51	0.00446047	1.07997
TCGA-G3-A25T-01A-11R-A16W-07	0.0313022	0	0.00260599	0.04081	0	0.21292	0	0.00988073	0.0196819	0	0	0.107345	0	0.380038	0.0166082	0.122221	0.00460739	0	0.0479244	0	0	0.0040548	0.01	0.285751	0.981456
TCGA-G3-A3CI-01A-11R-A213-07	0.108203	0	0.0180873	0.191169	0	0.0732588	0	0	0.0618799	0	0.0090226	0.0546669	0.137164	0.0143495	0.0769199	0.182694	0	0	0.0641279	0	0.00463383	0.00382337	0.19	0.0641765	1.05554
TCGA-CC-5258-01A-01R-A131-07	0.00380013	0.00412666	0.001524	0.0599572	0	0.169267	0.0186542	0	0.0322266	0	0	0.0101566	0.00940213	0.428986	0.0918393	0.101376	0.019513	0	0.0374936	0	0	0.0116774	0.01	0.183429	1.03862
