# Supplementary material for: Pyroptosis-Related Risk Signature Exhibits Distinct Prognostic, Immune, and Therapeutic Landscapes in Hepatocellular Carcinoma
Source: Front Genet. 2022 Mar 9;13:823443. doi: 10.3389/fgene.2022.823443 (PMC8965507; doi:10.3389/fgene.2022.823443)
Supplement: Supplementary file 2 [file DataSheet2.ZIP]

Archive with 7 entries (6 files):
- Supplementary Files/
- Supplementary Files/Supplementary figure 1.jpg
- Supplementary Files/Supplementary figure 2.jpg
- Supplementary Files/Supplementary figure 3.jpg
- Supplementary Files/Supplementary table 1.xlsx
- Supplementary Files/Supplementary table 2.docx
- Supplementary Files/Supplementary table 3.docx
